# Supplementary material for: MHCII3D—Robust Structure Based Prediction of MHC II Binding Peptides
Source: Int J Mol Sci. 2020 Dec 22;22(1):12. doi: 10.3390/ijms22010012 (PMC7792572; doi:10.3390/ijms22010012)
Supplement: Supplementary file 1 [file ijms-22-00012-s001.zip]

Archive with 8 entries (8 files):
- S1_table1_ROC.pdf
- S2_IEDB_weekly_AUC.csv
- S3_IEDB_weekly_predictions.csv
- S4_contradictingEntries.pdf
- S5_consensus_AUC.csv
- S6_consensus_predictions.csv
- S7_mhcii3d_client_example.py
- S8_number_alternative_peptides.pdf
