# Supplementary material for: MHCII3D—Robust Structure Based Prediction of MHC II Binding Peptides
Source: Int J Mol Sci. 2020 Dec 22;22(1):12. doi: 10.3390/ijms22010012 (PMC7792572; doi:10.3390/ijms22010012)
Supplement: Supplementary file 1 [file ijms-22-00012-s001.zip › S2_IEDB_weekly_AUC.csv]

Date	IEDB reference	Allele	Measurement type	Peptide count	Positive count	NetMHCIIpan-3.1 AUC	NN-align AUC	SMM-align AUC	Comblib matrices AUC	Tepitope AUC	Consensus IEDB method AUC	MHCII3D AUC
31/12/2016	1030865	HLA-DRB1*01:01	ic50	14	5	NA	NA	NA	NA	NA	NA	0.689
31/12/2016	1030414	HLA-DRB1*01:01	ic50	18	13	NA	NA	NA	NA	NA	NA	0.815
31/12/2016	1030414	HLA-DRB1*04:01	ic50	18	6	NA	NA	NA	NA	NA	NA	0.681
31/12/2016	1030414	HLA-DRB1*07:01	ic50	18	10	NA	NA	NA	NA	NA	NA	0.7
31/12/2016	1030414	HLA-DRB1*09:01	ic50	18	4	NA	NA	NA	NA	NA	NA	0.839
31/12/2016	1030414	HLA-DRB1*11:01	ic50	17	3	NA	NA	NA	NA	NA	NA	0.762
31/12/2016	1030414	HLA-DRB1*15:01	ic50	18	4	NA	NA	NA	NA	NA	NA	0.893
31/12/2016	1030414	HLA-DRB1*15:02	ic50	18	3	NA	NA	NA	NA	NA	NA	0.956
31/12/2016	1030032	HLA-DRB1*01:01	ic50	108	68	NA	NA	NA	NA	NA	NA	0.797
31/12/2016	1030032	HLA-DRB1*03:01	ic50	124	104	NA	NA	NA	NA	NA	NA	0.694
31/12/2016	1030032	HLA-DRB1*04:01	ic50	132	109	NA	NA	NA	NA	NA	NA	0.855
31/12/2016	1030032	HLA-DRB1*07:01	ic50	148	127	NA	NA	NA	NA	NA	NA	0.847
31/12/2016	1030032	HLA-DRB1*08:02	ic50	142	120	NA	NA	NA	NA	NA	NA	0.667
31/12/2016	1030032	HLA-DRB1*11:01	ic50	121	108	NA	NA	NA	NA	NA	NA	0.931
31/12/2016	1030032	HLA-DRB1*13:02	ic50	134	127	NA	NA	NA	NA	NA	NA	0.812
31/12/2016	1030032	HLA-DRB1*15:01	ic50	120	75	NA	NA	NA	NA	NA	NA	0.815
31/12/2016	1029396	HLA-DRB1*01:01	binary	17	15	NA	NA	NA	NA	NA	NA	0.633
31/12/2016	1029396	HLA-DRB1*03:01	binary	17	5	NA	NA	NA	NA	NA	NA	0.55
31/12/2016	1029396	HLA-DRB1*04:01	binary	17	8	NA	NA	NA	NA	NA	NA	0.722
31/12/2016	1029396	HLA-DRB1*07:01	binary	17	11	NA	NA	NA	NA	NA	NA	0.848
31/12/2016	1029396	HLA-DRB1*11:01	binary	17	14	NA	NA	NA	NA	NA	NA	0.619
31/12/2016	1029396	HLA-DRB1*15:01	binary	17	11	NA	NA	NA	NA	NA	NA	0.848
31/12/2016	1028902	HLA-DRB1*04:01	binary	36	20	NA	NA	NA	NA	NA	NA	0.927
31/12/2016	1028269	HLA-DRB1*01:01	binary	17	7	NA	NA	NA	NA	NA	NA	0.814
31/12/2016	1028269	HLA-DRB1*03:01	binary	17	4	NA	NA	NA	NA	NA	NA	0.615
31/12/2016	1028269	HLA-DRB1*04:01	binary	17	6	NA	NA	NA	NA	NA	NA	0.591
31/12/2016	1028269	HLA-DRB1*07:01	binary	17	9	NA	NA	NA	NA	NA	NA	0.778
31/12/2016	1028269	HLA-DRB1*09:01	binary	17	5	NA	NA	NA	NA	NA	NA	0.683
31/12/2016	1028269	HLA-DRB1*11:01	binary	15	2	NA	NA	NA	NA	NA	NA	0.423
31/12/2016	1028269	HLA-DRB1*12:02	binary	17	7	NA	NA	NA	NA	NA	NA	0.7
31/12/2016	1028269	HLA-DRB1*15:01	binary	17	11	NA	NA	NA	NA	NA	NA	0.576
31/12/2016	1028269	HLA-DRB1*15:02	binary	17	4	NA	NA	NA	NA	NA	NA	0.827
31/12/2016	1028254	HLA-DRB5*01:01	ic50	762	488	NA	NA	NA	NA	NA	NA	0.669
31/12/2016	1028253	HLA-DRB4*01:03	ic50	821	507	NA	NA	NA	NA	NA	NA	0.74
31/12/2016	1028252	HLA-DRB3*03:01	ic50	854	500	NA	NA	NA	NA	NA	NA	0.736
31/12/2016	1028251	HLA-DRB3*02:02	ic50	771	307	NA	NA	NA	NA	NA	NA	0.621
31/12/2016	1028250	HLA-DRB3*01:01	ic50	832	235	NA	NA	NA	NA	NA	NA	0.688
31/12/2016	1028249	HLA-DRB1*14:54	ic50	854	526	NA	NA	NA	NA	NA	NA	0.798
31/12/2016	1028248	HLA-DRB1*13:01	ic50	837	474	NA	NA	NA	NA	NA	NA	0.746
31/12/2016	1028247	HLA-DRB1*11:01	ic50	868	457	NA	NA	NA	NA	NA	NA	0.766
31/12/2016	1028246	HLA-DRB1*09:01	ic50	855	552	NA	NA	NA	NA	NA	NA	0.805
31/12/2016	1028245	HLA-DRB1*08:01	ic50	889	383	NA	NA	NA	NA	NA	NA	0.738
31/12/2016	1028244	HLA-DRB1*07:01	ic50	857	466	NA	NA	NA	NA	NA	NA	0.822
31/12/2016	1028243	HLA-DRB1*04:04	ic50	861	468	0.861	0.798	0.784	NA	0.827	0.803	0.8
31/12/2016	1028242	HLA-DRB1*03:01	ic50	863	492	0.855	0.777	0.776	NA	0.747	0.788	0.727
31/12/2016	1028241	HLA-DRB1*01:01	ic50	885	642	0.89	0.876	0.849	0.789	0.815	0.864	0.819
31/12/2016	1028057	HLA-DRB1*01:01	ic50	29	22	0.89	0.851	0.753	0.851	0.74	0.851	0.773
31/12/2016	1028057	HLA-DRB1*04:01	ic50	29	25	0.92	0.87	0.77	NA	0.525	0.76	0.71
31/12/2016	1028057	HLA-DRB1*07:01	ic50	29	27	0.889	0.907	0.796	0.778	0.722	0.963	0.722
31/12/2016	1028057	HLA-DRB1*13:01	ic50	29	24	0.517	NA	NA	NA	0.842	0.842	0.692
31/12/2016	1028057	HLA-DRB1*15:01	ic50	29	26	0.679	0.692	0.705	NA	0.699	0.744	0.487
31/12/2016	1027865	HLA-DRB1*01:01	binary	18	16	1	0.969	0.938	0.5	0.734	0.938	0.938
31/12/2016	1027865	HLA-DRB1*03:01	binary	18	11	0.818	0.727	0.779	NA	0.877	0.831	0.818
31/12/2016	1027865	HLA-DRB1*04:01	binary	18	15	0.756	0.578	0.556	NA	0.522	0.533	0.556
31/12/2016	1027865	HLA-DRB1*07:01	binary	18	9	0.864	0.889	0.778	0.704	0.63	0.889	0.58
31/12/2016	1027865	HLA-DRB1*11:01	binary	18	14	0.893	0.857	0.714	NA	0.812	0.875	0.911
31/12/2016	1027865	HLA-DRB1*13:01	binary	18	9	0.864	NA	NA	NA	0.772	0.772	0.827
31/12/2016	1027865	HLA-DRB4*01:01	binary	18	5	0.723	0.738	0.554	0.492	NA	0.646	0.908
31/12/2016	1027865	HLA-DRB5*01:01	binary	18	12	0.958	0.917	0.847	NA	0.694	0.778	0.75
31/12/2016	1027578	HLA-DRB1*03:01	ic50	14	10	1	0.975	0.9	NA	0.925	0.95	0.775
31/12/2016	1027578	HLA-DRB1*07:01	ic50	19	12	0.929	0.952	0.976	0.964	0.899	1	0.845
31/12/2016	1027578	HLA-DRB3*01:01	ic50	20	7	0.945	0.901	0.879	0.703	NA	0.846	0.571
31/12/2016	1027578	HLA-DRB4*01:01	ic50	14	4	0.8	0.6	0.725	0.725	NA	0.65	0.725
31/12/2016	1027578	HLA-DRB4*01:03	ic50	18	13	0.692	NA	NA	NA	NA	NA	0.738
11/04/2017	1031120	HLA-DRB1*03:01	binary	27	9	0.515	0.54	0.577	NA	0.552	0.503	0.725
30/06/2017	1031683	HLA-DRB1*01:01	binary	17	12	0.983	0.967	0.867	0.433	0.858	0.883	0.867
30/06/2017	1031683	HLA-DRB1*04:01	binary	16	6	0.617	0.617	0.517	NA	0.75	0.533	0.633
30/06/2017	1031683	HLA-DRB1*07:01	binary	17	9	0.972	0.972	0.931	0.646	1	0.944	0.792
30/06/2017	1031683	HLA-DRB1*09:01	binary	17	13	1	0.942	0.75	0.596	NA	0.769	0.808
30/06/2017	1031683	HLA-DRB1*11:01	binary	16	11	0.691	0.8	0.855	NA	0.791	0.855	0.545
30/06/2017	1031683	HLA-DRB1*15:01	binary	17	13	0.827	0.731	0.692	NA	0.663	0.788	0.788
18/08/2017	1031910	HLA-DRB1*15:01	binary	28	23	0.848	0.848	0.83	NA	0.865	0.848	0.822
24/11/2017	1032311	HLA-DRB1*01:01	ic50	16	14	1	0.964	1	0.589	1	0.964	1
23/11/2018	1029531	HLA-DRB1*01:01	ic50	11	4	1	0.857	0.661	0.429	0.5	0.929	0.714
22/03/2019	1034502	HLA-DRB1*03:01	ic50	21	3	0.907	0.759	0.87	NA	0.611	0.796	0.463
22/03/2019	1034502	HLA-DRB1*08:02	ic50	21	5	0.9	1	0.912	NA	0.688	0.95	0.925
22/03/2019	1034502	HLA-DRB1*11:01	ic50	21	5	0.912	0.825	0.863	NA	0.787	0.863	0.7
22/03/2019	1034502	HLA-DRB1*15:01	ic50	21	4	0.853	0.882	0.794	NA	0.882	0.882	0.941
22/03/2019	1034502	HLA-DRB1*15:02	ic50	21	2	0.711	NA	NA	NA	0.487	0.474	0.605
