# Supplementary material for: MHCII3D—Robust Structure Based Prediction of MHC II Binding Peptides
Source: Int J Mol Sci. 2020 Dec 22;22(1):12. doi: 10.3390/ijms22010012 (PMC7792572; doi:10.3390/ijms22010012)
Supplement: Supplementary file 1 [file ijms-22-00012-s001.zip › S3_IEDB_weekly_predictions.csv]

Date	IEDB reference	Allele	Measurement type	Peptide seq	Measurement value	NN align	NetMHCIIpan.3.1	Comblib matrices	SMM align	Tepitope Sturniolo	Consensus IEDB method	MHCII3D score	MHCII3D rank	MHCII3D IC50
31/12/2016	1028057	HLA-DRB1*15:01	ic50	AKAFAYYIEPQHRDVLQLYA	8	106.9	486.07	NA	1660	0.5	17.81	-3.0273	0.0902	297.0191
31/12/2016	1028057	HLA-DRB1*15:01	ic50	AVDDYAGYLLDKNQSDLVTN	0.1	911.4	1652.27	NA	1405	1.6	24.04	-2.2726	0.1502	391.7736
31/12/2016	1028057	HLA-DRB1*15:01	ic50	DTGGLIDSPSINLDVRKQYK	130	1990.9	1731.4	NA	571	2.1	11.13	-1.0377	0.3356	921.9022
31/12/2016	1028057	HLA-DRB1*15:01	ic50	EAQLNINQEWNKALGLPKYT	1	439	448.89	NA	980	1.1	18.24	-0.5947	0.4320	1438.6039
31/12/2016	1028057	HLA-DRB1*15:01	ic50	EIMKHIVKIEVKGEEAVKKE	329	528.2	712.66	NA	1067	3.4	19.52	-2.1201	0.1708	430.8687
31/12/2016	1028057	HLA-DRB1*15:01	ic50	EQYTHQDEIYEQVHSKGLYV	13	373.4	592.27	NA	551	0.1	20.1	-1.8205	0.2213	543.9484
31/12/2016	1028057	HLA-DRB1*15:01	ic50	EYIRIDAKVVPKSKIDTKIQ	156	215.7	325.87	NA	418	2.7	8.06	-1.9877	0.1868	463.8826
31/12/2016	1028057	HLA-DRB1*15:01	ic50	HQSIGSTLYNKIYLYENMNI	0.96	16.6	150.7	NA	163	7.5	1.11	-5.1792	0.0122	207.1593
31/12/2016	1028057	HLA-DRB1*15:01	ic50	KELLNRIQVDSSNPLSEKEK	1	569.6	988.18	NA	275	3.1	5.05	-1.0052	0.3532	999.6202
31/12/2016	1028057	HLA-DRB1*15:01	ic50	KIYLYENMNINNLTATLGAD	0.1	47.9	199.71	NA	462	7.5	4.85	-4.4365	0.0238	218.5735
31/12/2016	1028057	HLA-DRB1*15:01	ic50	KLITFNVHNRYASNIVESAY	5	10.2	109.26	NA	99	2.8	1.25	-3.4227	0.0582	256.1767
31/12/2016	1028057	HLA-DRB1*15:01	ic50	LENGKLILQRNIGLEIKDVQI	1.92	42.3	64.9	NA	85	4.8	0.99	-3.5306	0.0523	249.2726
31/12/2016	1028057	HLA-DRB1*15:01	ic50	LLFTNQLKEHPTDFSVEFLE	193	5448.1	2835.44	NA	3433	0.7	41.74	-2.6694	0.1193	339.7187
31/12/2016	1028057	HLA-DRB1*15:01	ic50	NKALGLPKYTKLITFNVHNR	3	79.9	61.29	NA	507	3.4	8.13	-3.6672	0.0456	241.7582
31/12/2016	1028057	HLA-DRB1*15:01	ic50	PEAFNYMDKFNEQEINLSLE	463	1699.5	2455.49	NA	3564	0.8	42.54	-0.5260	0.4473	1543.2183
31/12/2016	1028057	HLA-DRB1*15:01	ic50	PESRSILLHGPSKGVELRND	17	157.4	242.29	NA	386	2.4	7.43	-1.1891	0.3190	853.93
31/12/2016	1028057	HLA-DRB1*15:01	ic50	QHRDVLQLYAPEAFNYMDKF	0.3	76.8	207.89	NA	282	3.4	5.2	-3.2989	0.0637	262.7478
31/12/2016	1028057	HLA-DRB1*15:01	ic50	QNSNEVQEVFAKAFAYYIEP	1	23.9	64.37	NA	410	0.4	7.9	-4.4154	0.0229	217.6399
31/12/2016	1028057	HLA-DRB1*15:01	ic50	QSDLIKKVTNYLVDGNGRFV	0.2	6.9	82.13	NA	56	3	0.52	-2.0075	0.1870	464.2968
31/12/2016	1028057	HLA-DRB1*15:01	ic50	RNKTQEEHLKEIMKHIVKIE	104832	389.6	524.04	NA	495	1.1	12.95	-2.1564	0.1751	439.454
31/12/2016	1028057	HLA-DRB1*15:01	ic50	SDVLEMYKAIGGKIYIVDGD	2	33.5	101.64	NA	173	4.7	2.71	-2.9226	0.0907	297.6981
31/12/2016	1028057	HLA-DRB1*15:01	ic50	SEGFIHEFGHAVDDYAGYLL	1.92	528.7	564.46	NA	510	1.6	10.25	-2.9724	0.0939	302.0328
31/12/2016	1028057	HLA-DRB1*15:01	ic50	SKKFIDIFKEEGSNLTSYGR	1	1216.1	1411.06	NA	477	1.5	10.34	0.1137	0.5746	2777.5379
31/12/2016	1028057	HLA-DRB1*15:01	ic50	VENTEKALNVYYEIGKILSR	0.2	137.1	211.94	NA	428	2.6	8.26	-4.1534	0.0286	223.5374
31/12/2016	1028057	HLA-DRB1*15:01	ic50	VLVIQSSEDYVENTEKALNV	958	735	2037.99	NA	820	1.8	15.59	-1.7890	0.2124	521.9481
31/12/2016	1028057	HLA-DRB1*15:01	ic50	YGKDALLHEHYVYAKEGYEP	192000	596	373.52	NA	1313	1.3	22.87	-3.9160	0.0371	232.4693
31/12/2016	1028057	HLA-DRB1*15:01	ic50	YLVDGNGRFVFTDITLPNIA	2	511.4	452.86	NA	1999	1.1	29.39	-3.1917	0.0710	271.7927
31/12/2016	1028057	HLA-DRB1*15:01	ic50	YVYAKEGYEPVLVIQSSEDY	262	2097.6	1917.24	NA	391	1.8	8.57	-1.7208	0.2235	549.488
31/12/2016	1028057	HLA-DRB1*15:01	ic50	YYEIGKILSRDILSKINQPY	43	421.5	247.61	NA	107	1.9	8.01	-2.7537	0.1050	318.0458
31/12/2016	1028269	HLA-DRB1*15:01	binary	ARNTQEKSNEMDEVIAKAAK	0	NA	NA	NA	NA	NA	NA	0.4418	0.6131	3317.6463
31/12/2016	1028269	HLA-DRB1*15:01	binary	DDLSQQNPFAEGYGVLLILL	1	NA	NA	NA	NA	NA	NA	-5.2007	0.0119	206.948
31/12/2016	1028269	HLA-DRB1*15:01	binary	DYMAKYGDHGKLDKGGLQAI	1	NA	NA	NA	NA	NA	NA	-0.4313	0.4571	1615.004
31/12/2016	1028269	HLA-DRB1*15:01	binary	EDVIKYMRDNGILIDGMTID	1	NA	NA	NA	NA	NA	NA	-2.6269	0.1157	334.0097
31/12/2016	1028269	HLA-DRB1*15:01	binary	EGYGVLLILLMVIQAIANNK	0	NA	NA	NA	NA	NA	NA	-8.1259	0.0007	196.4901
31/12/2016	1028269	HLA-DRB1*15:01	binary	FIEVQKNAERARNTQEKSNE	1	NA	NA	NA	NA	NA	NA	-0.2596	0.4737	1743.8811
31/12/2016	1028269	HLA-DRB1*15:01	binary	GDAKTKEEVPEDVIKYMRDN	1	NA	NA	NA	NA	NA	NA	0.2982	0.6016	3146.9867
31/12/2016	1028269	HLA-DRB1*15:01	binary	GILIDGMTIDDYMAKYGDHG	1	NA	NA	NA	NA	NA	NA	-2.4417	0.1414	376.2233
31/12/2016	1028269	HLA-DRB1*15:01	binary	GVSNADTGSQDDLSQQNPFA	0	NA	NA	NA	NA	NA	NA	2.4899	0.9054	12789.2929
31/12/2016	1028269	HLA-DRB1*15:01	binary	KAALDNDANRNTDLMSQGQI	0	NA	NA	NA	NA	NA	NA	-0.2959	0.4819	1810.593
31/12/2016	1028269	HLA-DRB1*15:01	binary	KLDKGGLQAIKAALDNDANR	1	NA	NA	NA	NA	NA	NA	-1.7042	0.2349	579.0088
31/12/2016	1028269	HLA-DRB1*15:01	binary	MDEVIAKAAKGDAKTKEEVP	1	NA	NA	NA	NA	NA	NA	-0.4078	0.4611	1644.9494
31/12/2016	1028269	HLA-DRB1*15:01	binary	MSSGNILWGSQNPIVFKNSF	1	NA	NA	NA	NA	NA	NA	-1.2523	0.3083	812.4533
31/12/2016	1028269	HLA-DRB1*15:01	binary	MVIQAIANNKFIEVQKNAER	1	NA	NA	NA	NA	NA	NA	-2.9184	0.0901	296.7828
31/12/2016	1028269	HLA-DRB1*15:01	binary	NTDLMSQGQITIQKMSQELN	0	NA	NA	NA	NA	NA	NA	-1.7558	0.2264	556.7621
31/12/2016	1028269	HLA-DRB1*15:01	binary	QNPIVFKNSFGVSNADTGSQ	1	NA	NA	NA	NA	NA	NA	-1.8733	0.2077	510.8236
31/12/2016	1028269	HLA-DRB1*15:01	binary	TIQKMSQELNAVLTQLTGLI	0	NA	NA	NA	NA	NA	NA	-4.6620	0.0200	214.8247
31/12/2016	1029396	HLA-DRB1*15:01	binary	DMTPNALIGYDVNVDS	1	NA	NA	NA	NA	NA	NA	-1.3114	0.2908	749.6001
31/12/2016	1029396	HLA-DRB1*15:01	binary	EENIIYLGDTDNCPNHE	0	NA	NA	NA	NA	NA	NA	-0.5665	0.4381	1479.6914
31/12/2016	1029396	HLA-DRB1*15:01	binary	FNFYVKVDGECVENSV	1	NA	NA	NA	NA	NA	NA	-1.6028	0.2542	633.1638
31/12/2016	1029396	HLA-DRB1*15:01	binary	GIPEENIIYLGDTDNC	0	NA	NA	NA	NA	NA	NA	-1.2785	0.3077	810.5632
31/12/2016	1029396	HLA-DRB1*15:01	binary	GPWKTLYVSSNNLDKI	1	NA	NA	NA	NA	NA	NA	-1.4567	0.2781	706.9494
31/12/2016	1029396	HLA-DRB1*15:01	binary	KFKKLSREKGIPEENI	0	NA	NA	NA	NA	NA	NA	0.7586	0.6688	4290.2686
31/12/2016	1029396	HLA-DRB1*15:01	binary	KITKVALLMGRGAHVN	1	NA	NA	NA	NA	NA	NA	-3.6031	0.0493	245.8375
31/12/2016	1029396	HLA-DRB1*15:01	binary	KMLFNFYVKVDGECVE	0	NA	NA	NA	NA	NA	NA	-3.9369	0.0363	231.6136
31/12/2016	1029396	HLA-DRB1*15:01	binary	KVALLMGRGAHVNEED	1	NA	NA	NA	NA	NA	NA	-3.4697	0.0558	253.3695
31/12/2016	1029396	HLA-DRB1*15:01	binary	LIGYDVNVDSKGKITK	1	NA	NA	NA	NA	NA	NA	-1.3208	0.3008	785.1565
31/12/2016	1029396	HLA-DRB1*15:01	binary	NVDSKGKITKVALLMG	1	NA	NA	NA	NA	NA	NA	-3.2583	0.0746	276.3127
31/12/2016	1029396	HLA-DRB1*15:01	binary	PNALIGYDVNVDSKGK	1	NA	NA	NA	NA	NA	NA	-1.0605	0.3434	955.3547
31/12/2016	1029396	HLA-DRB1*15:01	binary	PRLKMLFNFYVKVDGE	1	NA	NA	NA	NA	NA	NA	-5.2651	0.0089	204.0909
31/12/2016	1029396	HLA-DRB1*15:01	binary	REKGIPEENIIYLGDT	0	NA	NA	NA	NA	NA	NA	-0.4623	0.4584	1624.6515
31/12/2016	1029396	HLA-DRB1*15:01	binary	SKGKITKVALLMGRGA	1	NA	NA	NA	NA	NA	NA	-3.9325	0.0410	236.6513
31/12/2016	1029396	HLA-DRB1*15:01	binary	VDIPRLKMLFNFYVKV	1	NA	NA	NA	NA	NA	NA	-5.6494	0.0061	201.4841
31/12/2016	1029396	HLA-DRB1*15:01	binary	YDVNVDSKGKITKVAL	0	NA	NA	NA	NA	NA	NA	0.2808	0.5988	3106.1374
31/12/2016	1030414	HLA-DRB1*15:01	ic50	ATFIVDPDNTIQHVSVNNLN	7544	NA	NA	NA	NA	NA	NA	-1.1755	0.3169	845.3803
31/12/2016	1030414	HLA-DRB1*15:01	ic50	AWRREHKDLDKLNHYSFGDV	7544	NA	NA	NA	NA	NA	NA	-1.4893	0.2724	688.4362
31/12/2016	1030414	HLA-DRB1*15:01	ic50	FEERDAVLLGGSSDNEFVKL	7544	NA	NA	NA	NA	NA	NA	-0.6814	0.4115	1308.756
31/12/2016	1030414	HLA-DRB1*15:01	ic50	FETVTEASFPGKWKIIYFYP	41	NA	NA	NA	NA	NA	NA	-2.6686	0.1096	324.8531
31/12/2016	1030414	HLA-DRB1*15:01	ic50	FTVVAAKPGFNNHEENGQSA	7544	NA	NA	NA	NA	NA	NA	-1.7652	0.2288	562.9271
31/12/2016	1030414	HLA-DRB1*15:01	ic50	GKWKIIYFYPKDFTFVCPTE	41	NA	NA	NA	NA	NA	NA	-4.2268	0.0265	221.3585
31/12/2016	1030414	HLA-DRB1*15:01	ic50	GSSDNEFVKLAWRREHKDLD	7544	NA	NA	NA	NA	NA	NA	-2.0341	0.1839	457.7118
31/12/2016	1030414	HLA-DRB1*15:01	ic50	ILDGLQTDELCPCNRAIGGATL	574	NA	NA	NA	NA	NA	NA	-1.4948	0.2589	646.919
31/12/2016	1030414	HLA-DRB1*15:01	ic50	IQHVSVNNLNVGRSPEEILR	7544	NA	NA	NA	NA	NA	NA	-1.1065	0.3359	923.1234
31/12/2016	1030414	HLA-DRB1*15:01	ic50	IVEFAKLAKQFEERDAVLLG	2829	NA	NA	NA	NA	NA	NA	-2.7467	0.1034	315.5758
31/12/2016	1030414	HLA-DRB1*15:01	ic50	KDFTFVCPTEIVEFAKLAKQ	287	NA	NA	NA	NA	NA	NA	-2.4796	0.1314	359.1771
31/12/2016	1030414	HLA-DRB1*15:01	ic50	KDFTFVCPTEIVEFAKQ	7216	NA	NA	NA	NA	NA	NA	-2.1084	0.1746	438.333
31/12/2016	1030414	HLA-DRB1*15:01	ic50	KGELIDQLGVRDKEAGVALR	7544	NA	NA	NA	NA	NA	NA	-0.1944	0.4874	1856.9925
31/12/2016	1030414	HLA-DRB1*15:01	ic50	KLNHYSFGDVKGELIDQLGV	6068	NA	NA	NA	NA	NA	NA	-0.9259	0.3533	1000.3009
31/12/2016	1030414	HLA-DRB1*15:01	ic50	MKTVGDKLEAFTVVAAKPGF	492	NA	NA	NA	NA	NA	NA	-2.3358	0.1431	379.19
31/12/2016	1030414	HLA-DRB1*15:01	ic50	NNHEENGQSAFETVTEASFP	7544	NA	NA	NA	NA	NA	NA	0.1241	0.5535	2519.8669
31/12/2016	1030414	HLA-DRB1*15:01	ic50	RDKEAGVALRATFIVDPDNT	943	NA	NA	NA	NA	NA	NA	-4.0095	0.0334	228.5185
31/12/2016	1030414	HLA-DRB1*15:01	ic50	VGRSPEEILRILDGLQTDEL	1517	NA	NA	NA	NA	NA	NA	-2.0318	0.1841	458.0856
31/12/2016	1030032	HLA-DRB1*15:01	ic50	AASIILEFFLIVLLI	1440	NA	NA	NA	NA	NA	NA	-8.2118	0.0007	196.4901
31/12/2016	1030032	HLA-DRB1*15:01	ic50	AASIILKFFLMVLLI	3408	NA	NA	NA	NA	NA	NA	-8.7518	0.0002	196.0096
31/12/2016	1030032	HLA-DRB1*15:01	ic50	AGILARWSSFKKNGA	3.3	NA	NA	NA	NA	NA	NA	-2.7965	0.0993	309.7071
31/12/2016	1030032	HLA-DRB1*15:01	ic50	AHTLIMIGSNASDRM	4.8	NA	NA	NA	NA	NA	NA	-2.5264	0.1328	361.4684
31/12/2016	1030032	HLA-DRB1*15:01	ic50	AIGIVSILLSSLLKN	0.18	NA	NA	NA	NA	NA	NA	-5.5436	0.0072	202.4322
31/12/2016	1030032	HLA-DRB1*15:01	ic50	AKWLWGFLSRNKKPR	80	NA	NA	NA	NA	NA	NA	-3.0728	0.0784	281.2711
31/12/2016	1030032	HLA-DRB1*15:01	ic50	ALSLTFIRSTMSLVM	0.56	NA	NA	NA	NA	NA	NA	-4.2252	0.0265	221.3585
31/12/2016	1030032	HLA-DRB1*15:01	ic50	AMVLSIVSLFPLCLS	21	NA	NA	NA	NA	NA	NA	-6.0000	0.0045	199.9688
31/12/2016	1030032	HLA-DRB1*15:01	ic50	AQMWQLMYFHRRDLR	58	NA	NA	NA	NA	NA	NA	-5.2149	0.0117	206.737
31/12/2016	1030032	HLA-DRB1*15:01	ic50	ASAIVLEFFMMVLLI	622	NA	NA	NA	NA	NA	NA	-7.4973	0.0008	196.5703
31/12/2016	1030032	HLA-DRB1*15:01	ic50	ASIILEFFLMVLLIP	40000	NA	NA	NA	NA	NA	NA	-7.9073	0.0005	196.3298
31/12/2016	1030032	HLA-DRB1*15:01	ic50	ASLVMLLVHYAIIGP	663	NA	NA	NA	NA	NA	NA	-8.1620	0.0004	196.2497
31/12/2016	1030032	HLA-DRB1*15:01	ic50	AVGIVSILLSSLLKN	2.1	NA	NA	NA	NA	NA	NA	-5.5757	0.0069	202.1845
31/12/2016	1030032	HLA-DRB1*15:01	ic50	AYVVIGILTLAAIVA	4716	NA	NA	NA	NA	NA	NA	-7.1401	0.0013	197.0522
31/12/2016	1030032	HLA-DRB1*15:01	ic50	CIAVGGITLFLGFTV	589	NA	NA	NA	NA	NA	NA	-5.8678	0.0050	200.42
31/12/2016	1030032	HLA-DRB1*15:01	ic50	CLMMMLPATLAFHLT	2	NA	NA	NA	NA	NA	NA	-6.1151	0.0038	199.3575
31/12/2016	1030032	HLA-DRB1*15:01	ic50	DNQLIYVILTILTII	140	NA	NA	NA	NA	NA	NA	-8.7577	0.0000	195.8496
31/12/2016	1030032	HLA-DRB1*15:01	ic50	EEQTLTILIRTGLLV	14	NA	NA	NA	NA	NA	NA	-6.0492	0.0043	199.8072
31/12/2016	1030032	HLA-DRB1*15:01	ic50	EGKIVGLYGNGVVTT	1.4	NA	NA	NA	NA	NA	NA	-2.4684	0.1310	358.5818
31/12/2016	1030032	HLA-DRB1*15:01	ic50	EGKVVGLYGNGVVTK	0.66	NA	NA	NA	NA	NA	NA	-2.4079	0.1369	368.3714
31/12/2016	1030032	HLA-DRB1*15:01	ic50	ELLVTFKNAHAKKQE	3.4	NA	NA	NA	NA	NA	NA	-3.1141	0.0755	277.5129
31/12/2016	1030032	HLA-DRB1*15:01	ic50	FALLAGFMAYMIGQT	140	NA	NA	NA	NA	NA	NA	-7.0329	0.0016	197.3345
31/12/2016	1030032	HLA-DRB1*15:01	ic50	GGITLFLGFTVQADM	44	NA	NA	NA	NA	NA	NA	-4.8039	0.0148	209.7056
31/12/2016	1030032	HLA-DRB1*15:01	ic50	GGVMLFFLSGKGLGK	2.9	NA	NA	NA	NA	NA	NA	-3.8998	0.0370	232.3709
31/12/2016	1030032	HLA-DRB1*15:01	ic50	GGVSWMIRILIGILV	714	NA	NA	NA	NA	NA	NA	-6.6499	0.0024	198.0195
31/12/2016	1030032	HLA-DRB1*15:01	ic50	GILFMFVLLLSGQIT	5699	NA	NA	NA	NA	NA	NA	-7.8630	0.0004	196.1696
31/12/2016	1030032	HLA-DRB1*15:01	ic50	GIMAVGLVSLLGSAL	106	NA	NA	NA	NA	NA	NA	-5.1225	0.0105	205.5952
31/12/2016	1030032	HLA-DRB1*15:01	ic50	GIVFILLMLVTPSMA	570	NA	NA	NA	NA	NA	NA	-7.7038	0.0004	196.2497
31/12/2016	1030032	HLA-DRB1*15:01	ic50	GKIVGLYGNGVVTTS	4.2	NA	NA	NA	NA	NA	NA	-2.2756	0.1539	398.5714
31/12/2016	1030032	HLA-DRB1*15:01	ic50	GLLFRRLTSREVLLL	20	NA	NA	NA	NA	NA	NA	-4.1972	0.0318	226.8129
31/12/2016	1030032	HLA-DRB1*15:01	ic50	GLVSLLGSALLKNDV	1.9	NA	NA	NA	NA	NA	NA	-4.3742	0.0242	219.0209
31/12/2016	1030032	HLA-DRB1*15:01	ic50	GTLAVFLLLIMGQLT	2459	NA	NA	NA	NA	NA	NA	-7.6054	0.0006	196.4099
31/12/2016	1030032	HLA-DRB1*15:01	ic50	GTLVVFFLLIMGQLT	7571	NA	NA	NA	NA	NA	NA	-7.8635	0.0005	196.3298
31/12/2016	1030032	HLA-DRB1*15:01	ic50	GTLVVFLLLIMGQLT	7452	NA	NA	NA	NA	NA	NA	-7.8726	0.0005	196.3298
31/12/2016	1030032	HLA-DRB1*15:01	ic50	GVLFTFVLLLSGQIT	5290	NA	NA	NA	NA	NA	NA	-6.8749	0.0020	197.6965
31/12/2016	1030032	HLA-DRB1*15:01	ic50	GVSWMIRILIGFLVL	390	NA	NA	NA	NA	NA	NA	-7.0849	0.0015	197.2137
31/12/2016	1030032	HLA-DRB1*15:01	ic50	GVSWMIRILIGLLVL	81	NA	NA	NA	NA	NA	NA	-7.3221	0.0012	196.9723
31/12/2016	1030032	HLA-DRB1*15:01	ic50	GVSWMVRILIGFLVL	172	NA	NA	NA	NA	NA	NA	-6.9987	0.0017	197.3748
31/12/2016	1030032	HLA-DRB1*15:01	ic50	IAVGGITLFLGFTVH	72	NA	NA	NA	NA	NA	NA	-5.6779	0.0056	200.9501
31/12/2016	1030032	HLA-DRB1*15:01	ic50	IAVGGITLFLGFTVQ	606	NA	NA	NA	NA	NA	NA	-5.4448	0.0071	202.349
31/12/2016	1030032	HLA-DRB1*15:01	ic50	IAVGMVTLYLGVMVQ	718	NA	NA	NA	NA	NA	NA	-6.1526	0.0038	199.3168
31/12/2016	1030032	HLA-DRB1*15:01	ic50	IETLMLLALIAVLTG	105	NA	NA	NA	NA	NA	NA	-7.9599	0.0007	196.4901
31/12/2016	1030032	HLA-DRB1*15:01	ic50	IFILLMLVTPSMAMR	161	NA	NA	NA	NA	NA	NA	-6.9903	0.0018	197.4554
31/12/2016	1030032	HLA-DRB1*15:01	ic50	ILIRTGLLVISGVFP	228	NA	NA	NA	NA	NA	NA	-5.6799	0.0068	202.0635
31/12/2016	1030032	HLA-DRB1*15:01	ic50	ILRHPGFTIMAAILA	41	NA	NA	NA	NA	NA	NA	-5.4744	0.0088	203.9701
31/12/2016	1030032	HLA-DRB1*15:01	ic50	ILRHPGFTLMAAILA	74	NA	NA	NA	NA	NA	NA	-5.8820	0.0049	200.2973
31/12/2016	1030032	HLA-DRB1*15:01	ic50	ISQKGIIFILLMLVT	836	NA	NA	NA	NA	NA	NA	-7.6943	0.0004	196.2497
31/12/2016	1030032	HLA-DRB1*15:01	ic50	ITQKGIIFILLMLVT	5049	NA	NA	NA	NA	NA	NA	-7.6943	0.0004	196.2497
31/12/2016	1030032	HLA-DRB1*15:01	ic50	IYRILQRGLLGRSQV	11	NA	NA	NA	NA	NA	NA	-4.3180	0.0269	221.7177
31/12/2016	1030032	HLA-DRB1*15:01	ic50	KGKVIGLYGNGVVTK	0.71	NA	NA	NA	NA	NA	NA	-2.7543	0.1039	316.3562
31/12/2016	1030032	HLA-DRB1*15:01	ic50	KGKVVGLYGNGVVTR	2.5	NA	NA	NA	NA	NA	NA	-2.2577	0.1539	398.4777
31/12/2016	1030032	HLA-DRB1*15:01	ic50	KGPLRMVLAFITFLR	0.85	NA	NA	NA	NA	NA	NA	-7.1674	0.0014	197.0929
31/12/2016	1030032	HLA-DRB1*15:01	ic50	KLFMALVAFLRFLTI	59	NA	NA	NA	NA	NA	NA	-8.3672	0.0002	196.0497
31/12/2016	1030032	HLA-DRB1*15:01	ic50	KNKAIKILIGFRKEI	16	NA	NA	NA	NA	NA	NA	-3.7401	0.0486	245.0583
31/12/2016	1030032	HLA-DRB1*15:01	ic50	KTSLCLMMILPAALA	95	NA	NA	NA	NA	NA	NA	-6.6117	0.0027	198.3441
31/12/2016	1030032	HLA-DRB1*15:01	ic50	LAVFLLLIMGQLTWN	9540	NA	NA	NA	NA	NA	NA	-7.9878	0.0003	196.1297
31/12/2016	1030032	HLA-DRB1*15:01	ic50	LCAVQLLLMRTSWAL	63	NA	NA	NA	NA	NA	NA	-6.5468	0.0028	198.3846
31/12/2016	1030032	HLA-DRB1*15:01	ic50	LDDGIYRIMQRGLLG	40	NA	NA	NA	NA	NA	NA	-3.3029	0.0635	262.5266
31/12/2016	1030032	HLA-DRB1*15:01	ic50	LFTFVLLLSGQITWR	1.3	NA	NA	NA	NA	NA	NA	-6.6182	0.0021	197.7774
31/12/2016	1030032	HLA-DRB1*15:01	ic50	LKLFMAFVAFLRFLT	671	NA	NA	NA	NA	NA	NA	-7.6458	0.0008	196.5703
31/12/2016	1030032	HLA-DRB1*15:01	ic50	LKLFTALVAFLRFLT	1031	NA	NA	NA	NA	NA	NA	-7.5945	0.0006	196.4099
31/12/2016	1030032	HLA-DRB1*15:01	ic50	LKLYMALVAFLRFLT	253	NA	NA	NA	NA	NA	NA	-7.8488	0.0005	196.3298
31/12/2016	1030032	HLA-DRB1*15:01	ic50	LRLFMALVAFLRFLT	747	NA	NA	NA	NA	NA	NA	-8.0191	0.0007	196.4901
31/12/2016	1030032	HLA-DRB1*15:01	ic50	LSVSLVLVGVVTLYL	7485	NA	NA	NA	NA	NA	NA	-6.7010	0.0021	197.7369
31/12/2016	1030032	HLA-DRB1*15:01	ic50	LTILIRTGLLVISGL	670	NA	NA	NA	NA	NA	NA	-5.9079	0.0043	199.8053
31/12/2016	1030032	HLA-DRB1*15:01	ic50	LTQKVVIFILLMLVT	3197	NA	NA	NA	NA	NA	NA	-8.3163	0.0004	196.2096
31/12/2016	1030032	HLA-DRB1*15:01	ic50	LVLVGFVTLYLGVMV	503	NA	NA	NA	NA	NA	NA	-7.1312	0.0015	197.1735
31/12/2016	1030032	HLA-DRB1*15:01	ic50	LWCGSLIGLSSRATW	65	NA	NA	NA	NA	NA	NA	-4.0192	0.0379	233.2457
31/12/2016	1030032	HLA-DRB1*15:01	ic50	MAHTLIMIGSNASDR	44	NA	NA	NA	NA	NA	NA	-3.5035	0.0611	259.6858
31/12/2016	1030032	HLA-DRB1*15:01	ic50	MAMVLSIVSLFPLCL	234	NA	NA	NA	NA	NA	NA	-6.3672	0.0031	198.7088
31/12/2016	1030032	HLA-DRB1*15:01	ic50	NQLIYVILTILTIIG	9199	NA	NA	NA	NA	NA	NA	-8.4448	0.0004	196.1696
31/12/2016	1030032	HLA-DRB1*15:01	ic50	NRKELLVTFKNAHAK	1.1	NA	NA	NA	NA	NA	NA	-3.1764	0.0719	272.9041
31/12/2016	1030032	HLA-DRB1*15:01	ic50	PETMETLLLLGLMIL	208	NA	NA	NA	NA	NA	NA	-8.1506	0.0002	196.0497
31/12/2016	1030032	HLA-DRB1*15:01	ic50	PGFIILALFLAHYIG	232	NA	NA	NA	NA	NA	NA	-8.2596	0.0002	196.0096
31/12/2016	1030032	HLA-DRB1*15:01	ic50	PGFTILALFLAHYIG	298	NA	NA	NA	NA	NA	NA	-7.9850	0.0004	196.1696
31/12/2016	1030032	HLA-DRB1*15:01	ic50	PGFTVIALFLAHAIG	7.5	NA	NA	NA	NA	NA	NA	-7.2498	0.0011	196.8914
31/12/2016	1030032	HLA-DRB1*15:01	ic50	QKVVIFILLILVTPS	5066	NA	NA	NA	NA	NA	NA	-8.0893	0.0004	196.2497
31/12/2016	1030032	HLA-DRB1*15:01	ic50	QMWSLMYFHRRDLRL	219	NA	NA	NA	NA	NA	NA	-5.4243	0.0075	202.7213
31/12/2016	1030032	HLA-DRB1*15:01	ic50	QRALIFILLTAVAPS	349	NA	NA	NA	NA	NA	NA	-6.6495	0.0022	197.8177
31/12/2016	1030032	HLA-DRB1*15:01	ic50	QTLTILIRTGLLVIS	42	NA	NA	NA	NA	NA	NA	-5.9780	0.0044	199.887
31/12/2016	1030032	HLA-DRB1*15:01	ic50	RIETWILRHPGFTIM	3.2	NA	NA	NA	NA	NA	NA	-3.1346	0.0740	275.5901
31/12/2016	1030032	HLA-DRB1*15:01	ic50	RILIGFLVLWIGTNS	4838	NA	NA	NA	NA	NA	NA	-6.6648	0.0024	198.0195
31/12/2016	1030032	HLA-DRB1*15:01	ic50	RNPGFALLAGFMAYM	5.8	NA	NA	NA	NA	NA	NA	-5.9021	0.0043	199.8053
31/12/2016	1030032	HLA-DRB1*15:01	ic50	RWLWGFLSRNKKPRI	36	NA	NA	NA	NA	NA	NA	-3.0749	0.0863	291.7307
31/12/2016	1030032	HLA-DRB1*15:01	ic50	SGVSWTMKILIGVII	1640	NA	NA	NA	NA	NA	NA	-5.5060	0.0084	203.6372
31/12/2016	1030032	HLA-DRB1*15:01	ic50	SGVSWTMKILIGVVI	8100	NA	NA	NA	NA	NA	NA	-5.3285	0.0107	205.7267
31/12/2016	1030032	HLA-DRB1*15:01	ic50	SLCLMMMLPATLAFH	0.52	NA	NA	NA	NA	NA	NA	-6.3373	0.0032	198.7888
31/12/2016	1030032	HLA-DRB1*15:01	ic50	SLIQKVVIFILLMLV	2551	NA	NA	NA	NA	NA	NA	-8.6382	0.0001	195.9296
31/12/2016	1030032	HLA-DRB1*15:01	ic50	SPTQKVVIFILLMLV	8109	NA	NA	NA	NA	NA	NA	-8.4135	0.0002	196.0096
31/12/2016	1030032	HLA-DRB1*15:01	ic50	SREVLLLTIGLSLVA	17	NA	NA	NA	NA	NA	NA	-5.8468	0.0051	200.5428
31/12/2016	1030032	HLA-DRB1*15:01	ic50	SWMVRILIGLLVLWI	15384	NA	NA	NA	NA	NA	NA	-8.0984	0.0002	196.0497
31/12/2016	1030032	HLA-DRB1*15:01	ic50	SWTMKILIGVIITWI	528	NA	NA	NA	NA	NA	NA	-5.9759	0.0042	199.6423
31/12/2016	1030032	HLA-DRB1*15:01	ic50	TAALLLLVAHYAIIG	287	NA	NA	NA	NA	NA	NA	-8.2716	0.0004	196.2096
31/12/2016	1030032	HLA-DRB1*15:01	ic50	TAAVLLLITHYAIIG	41	NA	NA	NA	NA	NA	NA	-8.4981	0.0002	196.0496
31/12/2016	1030032	HLA-DRB1*15:01	ic50	TLETLLLLTLLATVT	404	NA	NA	NA	NA	NA	NA	-7.8012	0.0005	196.3298
31/12/2016	1030032	HLA-DRB1*15:01	ic50	TLLLLGLMILLTGGA	24750	NA	NA	NA	NA	NA	NA	-8.9944	0.0000	195.8496
31/12/2016	1030032	HLA-DRB1*15:01	ic50	TLMLLALIAVLTGGV	18893	NA	NA	NA	NA	NA	NA	-8.6427	0.0001	195.9296
31/12/2016	1030032	HLA-DRB1*15:01	ic50	TNMITLLVKLALITV	96	NA	NA	NA	NA	NA	NA	-7.3747	0.0010	196.7714
31/12/2016	1030032	HLA-DRB1*15:01	ic50	TPQGLVKRFSSGLFS	7.1	NA	NA	NA	NA	NA	NA	-1.2471	0.3001	782.4178
31/12/2016	1030032	HLA-DRB1*15:01	ic50	TPQGLVKRFSTGLFS	12	NA	NA	NA	NA	NA	NA	-1.6222	0.2388	589.6833
31/12/2016	1030032	HLA-DRB1*15:01	ic50	TQKVVIFVLLMLVTP	1039	NA	NA	NA	NA	NA	NA	-7.7879	0.0004	196.2098
31/12/2016	1030032	HLA-DRB1*15:01	ic50	TSFCLMMILPAALAF	26	NA	NA	NA	NA	NA	NA	-6.8874	0.0020	197.6965
31/12/2016	1030032	HLA-DRB1*15:01	ic50	VGLVTLYLGVMVQAD	311	NA	NA	NA	NA	NA	NA	-6.2908	0.0034	198.9105
31/12/2016	1030032	HLA-DRB1*15:01	ic50	VGMVTLYLGVMVQAD	100	NA	NA	NA	NA	NA	NA	-5.9537	0.0045	199.9278
31/12/2016	1030032	HLA-DRB1*15:01	ic50	VIFILLMLVTPSMTM	666	NA	NA	NA	NA	NA	NA	-8.0968	0.0002	196.0497
31/12/2016	1030032	HLA-DRB1*15:01	ic50	VLVGVVTLYLGAMVQ	827	NA	NA	NA	NA	NA	NA	-5.9094	0.0043	199.8053
31/12/2016	1030032	HLA-DRB1*15:01	ic50	VLVGVVTLYLGVVVQ	194	NA	NA	NA	NA	NA	NA	-6.5127	0.0027	198.2622
31/12/2016	1030032	HLA-DRB1*15:01	ic50	VMAFIAFLRFLAIPP	15	NA	NA	NA	NA	NA	NA	-8.0358	0.0004	196.1696
31/12/2016	1030032	HLA-DRB1*15:01	ic50	VNMISRMLINRFTMR	32	NA	NA	NA	NA	NA	NA	-4.2653	0.0301	225.0599
31/12/2016	1030032	HLA-DRB1*15:01	ic50	VSSVNMISRMLINRF	11	NA	NA	NA	NA	NA	NA	-4.3776	0.0229	217.6853
31/12/2016	1030032	HLA-DRB1*15:01	ic50	VSWIIRILIGLLVLW	15696	NA	NA	NA	NA	NA	NA	-7.5650	0.0006	196.4099
31/12/2016	1030032	HLA-DRB1*15:01	ic50	VTAKWLWGFLSRNKK	48	NA	NA	NA	NA	NA	NA	-4.6003	0.0215	216.2766
31/12/2016	1030032	HLA-DRB1*15:01	ic50	VTARWLWGFLSRNKK	27	NA	NA	NA	NA	NA	NA	-4.6780	0.0198	214.6055
31/12/2016	1030032	HLA-DRB1*15:01	ic50	VTRGAVLMYQGKRLE	3.9	NA	NA	NA	NA	NA	NA	-3.5651	0.0501	246.8378
31/12/2016	1030032	HLA-DRB1*15:01	ic50	VVIFILLMLVTPSMA	4495	NA	NA	NA	NA	NA	NA	-8.7874	0.0001	195.9296
31/12/2016	1030032	HLA-DRB1*15:01	ic50	WIAASIILEFFLMVL	6714	NA	NA	NA	NA	NA	NA	-7.9108	0.0004	196.1696
31/12/2016	1030032	HLA-DRB1*15:01	ic50	WIQKETLVTFKNPHA	4	NA	NA	NA	NA	NA	NA	-2.5243	0.1330	361.9113
31/12/2016	1030032	HLA-DRB1*15:01	ic50	WNIVKLMSGKDVFYL	7.1	NA	NA	NA	NA	NA	NA	-3.7115	0.0498	246.5134
31/12/2016	1030032	HLA-DRB1*15:01	ic50	YAQMWSLMYFHRRDL	2155	NA	NA	NA	NA	NA	NA	-5.5328	0.0068	202.1014
31/12/2016	1030032	HLA-DRB1*15:01	ic50	YVVIGLLFMILTVAA	40000	NA	NA	NA	NA	NA	NA	-7.8740	0.0004	196.1697
31/12/2016	1028246	HLA-DRB1*09:01	ic50	AAAQKEVSGVKGFTL	41	NA	NA	NA	NA	NA	NA	0.0045	0.4539	1591.1169
31/12/2016	1028246	HLA-DRB1*09:01	ic50	AAEVLVVLSELPDFL	262	NA	NA	NA	NA	NA	NA	-3.4382	0.0339	228.9821
31/12/2016	1028246	HLA-DRB1*09:01	ic50	AAHRARANESATILM	10	NA	NA	NA	NA	NA	NA	-1.1204	0.2472	613.0253
31/12/2016	1028246	HLA-DRB1*09:01	ic50	AALHPFALLLVLAGWK	493	NA	NA	NA	NA	NA	NA	-6.6919	0.0011	196.8111
31/12/2016	1028246	HLA-DRB1*09:01	ic50	AASLRKAGKSVVVLNK	88	NA	NA	NA	NA	NA	NA	-1.0354	0.2708	683.6343
31/12/2016	1028246	HLA-DRB1*09:01	ic50	AAVPGKNVVNVQTKP	1259	NA	NA	NA	NA	NA	NA	0.6931	0.5878	2952.5403
31/12/2016	1028246	HLA-DRB1*09:01	ic50	ACPGTSVIIDGNCDGKK	1444	NA	NA	NA	NA	NA	NA	0.5260	0.5552	2540.2934
31/12/2016	1028246	HLA-DRB1*09:01	ic50	ADVILPIGTRSVETD	38	NA	NA	NA	NA	NA	NA	-1.2939	0.2204	541.61
31/12/2016	1028246	HLA-DRB1*09:01	ic50	AEMETESWIVDRQWA	1222	NA	NA	NA	NA	NA	NA	0.3761	0.5275	2235.1724
31/12/2016	1028246	HLA-DRB1*09:01	ic50	AEMVIHHQHVQDCDE	80	NA	NA	NA	NA	NA	NA	-1.7879	0.1606	410.9102
31/12/2016	1028246	HLA-DRB1*09:01	ic50	AFKPVLVDEGRKVAI	1322	NA	NA	NA	NA	NA	NA	-0.7275	0.3112	823.5866
31/12/2016	1028246	HLA-DRB1*09:01	ic50	AFSIRPGLLIGFGLR	7	NA	NA	NA	NA	NA	NA	-3.1249	0.0469	243.238
31/12/2016	1028246	HLA-DRB1*09:01	ic50	AGLKTNDRKWCFEGP	2601	NA	NA	NA	NA	NA	NA	0.1262	0.4745	1749.7574
31/12/2016	1028246	HLA-DRB1*09:01	ic50	AGWLFHVRGARRSGD	131	NA	NA	NA	NA	NA	NA	-2.3470	0.0912	298.4168
31/12/2016	1028246	HLA-DRB1*09:01	ic50	AHLAEENEGDNACKR	10000	NA	NA	NA	NA	NA	NA	2.2959	0.8434	9604.3301
31/12/2016	1028246	HLA-DRB1*09:01	ic50	ALAAAGLVGVLAGLAK	53	NA	NA	NA	NA	NA	NA	-4.0042	0.0202	215.0346
31/12/2016	1028246	HLA-DRB1*09:01	ic50	ALIAAFSIRPGLLIG	9	NA	NA	NA	NA	NA	NA	-4.1622	0.0173	212.1156
31/12/2016	1028246	HLA-DRB1*09:01	ic50	ALVGAALHPFALLLV	5	NA	NA	NA	NA	NA	NA	-5.8565	0.0029	198.4646
31/12/2016	1028246	HLA-DRB1*09:01	ic50	ALYEKKLALYLLLAL	295	NA	NA	NA	NA	NA	NA	-7.4579	0.0004	196.2098
31/12/2016	1028246	HLA-DRB1*09:01	ic50	AMCRTPFSLAEGIVL	5	NA	NA	NA	NA	NA	NA	-3.4644	0.0386	234.0096
31/12/2016	1028246	HLA-DRB1*09:01	ic50	AMSKVRKDISEWQPS	1070	NA	NA	NA	NA	NA	NA	0.0486	0.4625	1655.731
31/12/2016	1028246	HLA-DRB1*09:01	ic50	AMTDTTPFGQQRVFK	1330	NA	NA	NA	NA	NA	NA	1.0189	0.6509	3950.5202
31/12/2016	1028246	HLA-DRB1*09:01	ic50	AMYMALIAAFSIRPGK	24	NA	NA	NA	NA	NA	NA	-6.4964	0.0018	197.4555
31/12/2016	1028246	HLA-DRB1*09:01	ic50	ANEAVQDPKFWELVD	2576	NA	NA	NA	NA	NA	NA	-0.0882	0.4322	1439.3613
31/12/2016	1028246	HLA-DRB1*09:01	ic50	ANGKTLGEVWKRELN	908	NA	NA	NA	NA	NA	NA	0.3717	0.5103	2064.8559
31/12/2016	1028246	HLA-DRB1*09:01	ic50	ANVMAASLRKAGKSV	185	NA	NA	NA	NA	NA	NA	-2.4923	0.0843	288.9548
31/12/2016	1028246	HLA-DRB1*09:01	ic50	APCRIPVIVADDLTA	26	NA	NA	NA	NA	NA	NA	-2.2755	0.1099	325.2657
31/12/2016	1028246	HLA-DRB1*09:01	ic50	AQQSKLAQRRVFHGV	443	NA	NA	NA	NA	NA	NA	-1.1801	0.2291	563.7981
31/12/2016	1028246	HLA-DRB1*09:01	ic50	ARANESATILMTATP	62	NA	NA	NA	NA	NA	NA	-1.7062	0.1713	431.8066
31/12/2016	1028246	HLA-DRB1*09:01	ic50	AREKNPRLCTKEEFI	2955	NA	NA	NA	NA	NA	NA	0.6481	0.5666	2676.7482
31/12/2016	1028246	HLA-DRB1*09:01	ic50	ARGWAAHRARANESA	63	NA	NA	NA	NA	NA	NA	-0.1544	0.4196	1358.5973
31/12/2016	1028246	HLA-DRB1*09:01	ic50	ARRRLRTLVLAPTRV	11	NA	NA	NA	NA	NA	NA	-2.1070	0.1139	331.2791
31/12/2016	1028246	HLA-DRB1*09:01	ic50	ASIAARGWAAHRARA	62	NA	NA	NA	NA	NA	NA	-2.1072	0.1174	336.7394
31/12/2016	1028246	HLA-DRB1*09:01	ic50	ASIVKASFEEGKCGL	248	NA	NA	NA	NA	NA	NA	-0.0311	0.4421	1506.9854
31/12/2016	1028246	HLA-DRB1*09:01	ic50	ASLMRGLSSRKRRSH	1355	NA	NA	NA	NA	NA	NA	-1.7454	0.1659	421.1862
31/12/2016	1028246	HLA-DRB1*09:01	ic50	ASMVNGVIKILTYPW	45	NA	NA	NA	NA	NA	NA	-3.8160	0.0279	222.7295
31/12/2016	1028246	HLA-DRB1*09:01	ic50	ASRENSGGGVEGIGL	10000	NA	NA	NA	NA	NA	NA	2.7374	0.8889	11849.1925
31/12/2016	1028246	HLA-DRB1*09:01	ic50	ASTNDDEVLIEVNPP	7421	NA	NA	NA	NA	NA	NA	1.3214	0.7059	5092.5578
31/12/2016	1028246	HLA-DRB1*09:01	ic50	ATIRVLALGNQEGSL	128	NA	NA	NA	NA	NA	NA	-2.5790	0.0860	291.316
31/12/2016	1028246	HLA-DRB1*09:01	ic50	ATPPGTSDEFPHSNG	10000	NA	NA	NA	NA	NA	NA	4.3590	0.9760	17711.9036
31/12/2016	1028246	HLA-DRB1*09:01	ic50	AVAANELGMLEKTKE	3259	NA	NA	NA	NA	NA	NA	-2.1045	0.1143	331.9557
31/12/2016	1028246	HLA-DRB1*09:01	ic50	AVFEYTIDCDGSILG	438	NA	NA	NA	NA	NA	NA	-1.8057	0.1587	407.3193
31/12/2016	1028246	HLA-DRB1*09:01	ic50	AVNGKKSAHGSPTFW	286	NA	NA	NA	NA	NA	NA	2.5834	0.8700	10860.7086
31/12/2016	1028246	HLA-DRB1*09:01	ic50	AVSGDDCVVRPIDDR	5650	NA	NA	NA	NA	NA	NA	0.8323	0.6032	3169.4245
31/12/2016	1028246	HLA-DRB1*09:01	ic50	AVSMTGVMRGNHYAF	178	NA	NA	NA	NA	NA	NA	-0.9222	0.2880	739.9619
31/12/2016	1028246	HLA-DRB1*09:01	ic50	AVTALTIAYLVGSNMK	35	NA	NA	NA	NA	NA	NA	-5.7991	0.0029	198.5049
31/12/2016	1028246	HLA-DRB1*09:01	ic50	CAKFTCAKSMSLFEVKK	12	NA	NA	NA	NA	NA	NA	-4.1496	0.0178	212.593
31/12/2016	1028246	HLA-DRB1*09:01	ic50	CAVVIIGVLHQNFKD	10000	NA	NA	NA	NA	NA	NA	-4.7521	0.0087	203.8413
31/12/2016	1028246	HLA-DRB1*09:01	ic50	CDERVSSDQSALSEF	4301	NA	NA	NA	NA	NA	NA	1.9405	0.8013	7909.6899
31/12/2016	1028246	HLA-DRB1*09:01	ic50	CDGRGKSTRSTTDSG	2397	NA	NA	NA	NA	NA	NA	4.9470	0.9863	18574.3396
31/12/2016	1028246	HLA-DRB1*09:01	ic50	CDGSILGAAVNGKKS	339	NA	NA	NA	NA	NA	NA	-0.1496	0.4246	1390.2762
31/12/2016	1028246	HLA-DRB1*09:01	ic50	CEHLEDGIYGIFQST	311	NA	NA	NA	NA	NA	NA	-0.6720	0.3303	899.3223
31/12/2016	1028246	HLA-DRB1*09:01	ic50	CGDGIFIFRDSDDWL	276	NA	NA	NA	NA	NA	NA	-1.8682	0.1387	371.5313
31/12/2016	1028246	HLA-DRB1*09:01	ic50	CGLNSVDSLEHEMWR	1191	NA	NA	NA	NA	NA	NA	-0.0984	0.4187	1352.3935
31/12/2016	1028246	HLA-DRB1*09:01	ic50	CGSLIGMTNRATWAS	246	NA	NA	NA	NA	NA	NA	-1.7290	0.1637	416.8723
31/12/2016	1028246	HLA-DRB1*09:01	ic50	CGSYVTKTSGSAASM	105	NA	NA	NA	NA	NA	NA	-0.5837	0.3442	958.8702
31/12/2016	1028246	HLA-DRB1*09:01	ic50	CGYLMFLGGVKPTHI	21	NA	NA	NA	NA	NA	NA	-3.7644	0.0294	224.3267
31/12/2016	1028246	HLA-DRB1*09:01	ic50	CPFSNRVWNSFQIEE	33	NA	NA	NA	NA	NA	NA	-0.5430	0.3433	955.2891
31/12/2016	1028246	HLA-DRB1*09:01	ic50	CSCRDQSEAQLALTI	2136	NA	NA	NA	NA	NA	NA	-0.3649	0.3858	1162.1552
31/12/2016	1028246	HLA-DRB1*09:01	ic50	CTDKMFFVKNPTDTG	162	NA	NA	NA	NA	NA	NA	-1.1537	0.2480	615.0771
31/12/2016	1028246	HLA-DRB1*09:01	ic50	CTKEEFIAKVRSHAA	198	NA	NA	NA	NA	NA	NA	-0.8103	0.2882	740.479
31/12/2016	1028246	HLA-DRB1*09:01	ic50	CVYNMMGKREKKLSE	501	NA	NA	NA	NA	NA	NA	-1.0614	0.2627	658.4762
31/12/2016	1028246	HLA-DRB1*09:01	ic50	CYNAVLTHVKINDKC	101	NA	NA	NA	NA	NA	NA	-2.8197	0.0711	271.8932
31/12/2016	1028246	HLA-DRB1*09:01	ic50	DCRTAFKPVLVDEGR	291	NA	NA	NA	NA	NA	NA	-0.8410	0.2838	725.8193
31/12/2016	1028246	HLA-DRB1*09:01	ic50	DDCVVRPIDDRFGLA	1214	NA	NA	NA	NA	NA	NA	-0.3503	0.3727	1093.815
31/12/2016	1028246	HLA-DRB1*09:01	ic50	DDEVLIEVNPPFGDS	10000	NA	NA	NA	NA	NA	NA	0.4801	0.5571	2561.9196
31/12/2016	1028246	HLA-DRB1*09:01	ic50	DDRFGLALSHLNAMS	21	NA	NA	NA	NA	NA	NA	-3.1298	0.0541	251.3929
31/12/2016	1028246	HLA-DRB1*09:01	ic50	DEAHFLDPASIAARG	1936	NA	NA	NA	NA	NA	NA	-1.3702	0.2085	512.5776
31/12/2016	1028246	HLA-DRB1*09:01	ic50	DFHPGAGKTRRFLPQ	481	NA	NA	NA	NA	NA	NA	1.0283	0.6529	3986.1488
31/12/2016	1028246	HLA-DRB1*09:01	ic50	DFLAKKGGEAMDTIS	659	NA	NA	NA	NA	NA	NA	-0.2104	0.3998	1239.8046
31/12/2016	1028246	HLA-DRB1*09:01	ic50	DGCWYPMEIRPRKTH	348	NA	NA	NA	NA	NA	NA	0.0085	0.4618	1650.7175
31/12/2016	1028246	HLA-DRB1*09:01	ic50	DGCWYPMEIRPRKTHHHHHHH	554	NA	NA	NA	NA	NA	NA	0.0085	0.4618	1650.7175
31/12/2016	1028246	HLA-DRB1*09:01	ic50	DGGGFYADDTAGWDT	3846	NA	NA	NA	NA	NA	NA	0.8624	0.6210	3441.5034
31/12/2016	1028246	HLA-DRB1*09:01	ic50	DIDCWCYGVENVRVA	68	NA	NA	NA	NA	NA	NA	-1.9777	0.1391	372.2527
31/12/2016	1028246	HLA-DRB1*09:01	ic50	DIHRLEPVKCDTLLC	173	NA	NA	NA	NA	NA	NA	-1.0944	0.2522	627.1966
31/12/2016	1028246	HLA-DRB1*09:01	ic50	DIVEVDRDTARRHLA	7610	NA	NA	NA	NA	NA	NA	0.5469	0.5590	2585.2649
31/12/2016	1028246	HLA-DRB1*09:01	ic50	DKCPSTGEAHLAEEN	1460	NA	NA	NA	NA	NA	NA	1.8151	0.7767	7058.3651
31/12/2016	1028246	HLA-DRB1*09:01	ic50	DKCVTVMAPDKPSLD	1286	NA	NA	NA	NA	NA	NA	-0.4986	0.3518	993.4583
31/12/2016	1028246	HLA-DRB1*09:01	ic50	DKGIPFMKMNISVIMK	23	NA	NA	NA	NA	NA	NA	-3.4060	0.0366	231.8991
31/12/2016	1028246	HLA-DRB1*09:01	ic50	DLDDEQEILNYMSPH	2508	NA	NA	NA	NA	NA	NA	0.5466	0.5624	2625.7798
31/12/2016	1028246	HLA-DRB1*09:01	ic50	DLGCGRGGWCYYAAA	75	NA	NA	NA	NA	NA	NA	-1.5154	0.1967	485.5867
31/12/2016	1028246	HLA-DRB1*09:01	ic50	DLKPGAAWTVYVGIV	22	NA	NA	NA	NA	NA	NA	-3.2943	0.0456	241.7303
31/12/2016	1028246	HLA-DRB1*09:01	ic50	DLPTHENHGLKTRQE	5876	NA	NA	NA	NA	NA	NA	1.1533	0.6638	4193.3359
31/12/2016	1028246	HLA-DRB1*09:01	ic50	DLPVWLSWQVAKAGL	29	NA	NA	NA	NA	NA	NA	-3.1802	0.0453	241.4109
31/12/2016	1028246	HLA-DRB1*09:01	ic50	DLTLPWQSGSGGVWR	70	NA	NA	NA	NA	NA	NA	1.2270	0.6773	4461.6807
31/12/2016	1028246	HLA-DRB1*09:01	ic50	DLVAYGGSWKLEGRW	49	NA	NA	NA	NA	NA	NA	-0.9240	0.2721	687.4752
31/12/2016	1028246	HLA-DRB1*09:01	ic50	DMRLLSLAVSSAVPT	12	NA	NA	NA	NA	NA	NA	-3.7454	0.0259	220.7247
31/12/2016	1028246	HLA-DRB1*09:01	ic50	DNSFVSAISQTEVKE	37	NA	NA	NA	NA	NA	NA	-0.3532	0.3895	1182.1878
31/12/2016	1028246	HLA-DRB1*09:01	ic50	DPRQGLAVLRKVKRV	1033	NA	NA	NA	NA	NA	NA	-3.2394	0.0481	244.5593
31/12/2016	1028246	HLA-DRB1*09:01	ic50	DQGCSSALGSGPYGA	7021	NA	NA	NA	NA	NA	NA	1.2614	0.6949	4839.1935
31/12/2016	1028246	HLA-DRB1*09:01	ic50	DQRGSGQVVTYALNT	455	NA	NA	NA	NA	NA	NA	-0.7358	0.3184	851.4439
31/12/2016	1028246	HLA-DRB1*09:01	ic50	DRDFIEGVHGGTWVS	376	NA	NA	NA	NA	NA	NA	0.9738	0.6422	3795.6406
31/12/2016	1028246	HLA-DRB1*09:01	ic50	DRYSVDADLQLGELI	2726	NA	NA	NA	NA	NA	NA	-1.2005	0.2413	596.529
31/12/2016	1028246	HLA-DRB1*09:01	ic50	DSGKVIPEWCCRSCT	205	NA	NA	NA	NA	NA	NA	-0.7528	0.2989	778.2779
31/12/2016	1028246	HLA-DRB1*09:01	ic50	DTAGWDTRITEADLD	7477	NA	NA	NA	NA	NA	NA	0.8659	0.6216	3451.3489
31/12/2016	1028246	HLA-DRB1*09:01	ic50	DTGHGTVVMQVKVSK	1947	NA	NA	NA	NA	NA	NA	-1.5585	0.1782	445.8788
31/12/2016	1028246	HLA-DRB1*09:01	ic50	DVALSEQGEFKLLSE	89	NA	NA	NA	NA	NA	NA	-0.7417	0.3010	785.6172
31/12/2016	1028246	HLA-DRB1*09:01	ic50	DVPYLTKRQDKLCGS	4918	NA	NA	NA	NA	NA	NA	-0.5101	0.3565	1015.2526
31/12/2016	1028246	HLA-DRB1*09:01	ic50	DWLNKYSYYPEDPVK	953	NA	NA	NA	NA	NA	NA	-1.0684	0.2615	654.7228
31/12/2016	1028246	HLA-DRB1*09:01	ic50	EAKYWCPDSMEYNCP	693	NA	NA	NA	NA	NA	NA	-0.4635	0.3663	1061.8693
31/12/2016	1028246	HLA-DRB1*09:01	ic50	EAMDTISVFLHSEEG	225	NA	NA	NA	NA	NA	NA	-1.6798	0.1658	421.0476
31/12/2016	1028246	HLA-DRB1*09:01	ic50	ECEWPLTHTIGTSVE	24	NA	NA	NA	NA	NA	NA	0.2784	0.4938	1913.145
31/12/2016	1028246	HLA-DRB1*09:01	ic50	EDGIYGIFQSTFLGA	8	NA	NA	NA	NA	NA	NA	-3.3139	0.0448	240.7944
31/12/2016	1028246	HLA-DRB1*09:01	ic50	EDHWASRENSGGGVE	10000	NA	NA	NA	NA	NA	NA	3.5937	0.9485	15600.7212
31/12/2016	1028246	HLA-DRB1*09:01	ic50	EDMLEVWNRVWITNN	203	NA	NA	NA	NA	NA	NA	-1.6747	0.1666	422.5969
31/12/2016	1028246	HLA-DRB1*09:01	ic50	EEAEISGSSARYDVA	25	NA	NA	NA	NA	NA	NA	1.4053	0.7195	5420.7983
31/12/2016	1028246	HLA-DRB1*09:01	ic50	EEGSRAYRNALSMMP	46	NA	NA	NA	NA	NA	NA	-1.3802	0.2149	528.0849
31/12/2016	1028246	HLA-DRB1*09:01	ic50	EENEGDNACKRTYSD	9289	NA	NA	NA	NA	NA	NA	2.0172	0.8104	8247.7098
31/12/2016	1028246	HLA-DRB1*09:01	ic50	EEPDDIDCWCYGVEN	1842	NA	NA	NA	NA	NA	NA	0.2996	0.4981	1951.7856
31/12/2016	1028246	HLA-DRB1*09:01	ic50	EEQEQWKTANEAVQD	224	NA	NA	NA	NA	NA	NA	2.4141	0.8525	10017.6713
31/12/2016	1028246	HLA-DRB1*09:01	ic50	EERVERIKSEYMTSW	53	NA	NA	NA	NA	NA	NA	0.2455	0.5027	1993.3144
31/12/2016	1028246	HLA-DRB1*09:01	ic50	EFIAKVRSHAAIGAY	10	NA	NA	NA	NA	NA	NA	-2.0204	0.1230	345.5004
31/12/2016	1028246	HLA-DRB1*09:01	ic50	EFPHSNGEIEDVQTD	10000	NA	NA	NA	NA	NA	NA	3.2751	0.9293	14275.8418
31/12/2016	1028246	HLA-DRB1*09:01	ic50	EGPEEHEILNDSGET	10000	NA	NA	NA	NA	NA	NA	2.2391	0.8380	9366.1741
31/12/2016	1028246	HLA-DRB1*09:01	ic50	EGRKVAIKGPLRISA	123	NA	NA	NA	NA	NA	NA	-1.4019	0.2042	502.5318
31/12/2016	1028246	HLA-DRB1*09:01	ic50	EGSSIGKLFTQTMKG	59	NA	NA	NA	NA	NA	NA	-0.8237	0.2943	761.8281
31/12/2016	1028246	HLA-DRB1*09:01	ic50	EHEILNDSGETVKCR	10000	NA	NA	NA	NA	NA	NA	1.3078	0.7021	5002.4846
31/12/2016	1028246	HLA-DRB1*09:01	ic50	EIGAVALDYPSGTSG	2618	NA	NA	NA	NA	NA	NA	-0.3289	0.3919	1195.1132
31/12/2016	1028246	HLA-DRB1*09:01	ic50	EKPMNVQSLGWNIIT	7	NA	NA	NA	NA	NA	NA	-2.2479	0.1004	311.2275
31/12/2016	1028246	HLA-DRB1*09:01	ic50	ELNLLDKRQFELYKR	1652	NA	NA	NA	NA	NA	NA	-1.5916	0.1738	436.8732
31/12/2016	1028246	HLA-DRB1*09:01	ic50	ELQLKDGRRIVVPCR	770	NA	NA	NA	NA	NA	NA	-1.4182	0.1969	485.9731
31/12/2016	1028246	HLA-DRB1*09:01	ic50	ELQMSWLPLCVRLER	18	NA	NA	NA	NA	NA	NA	-3.6439	0.0285	223.3524
31/12/2016	1028246	HLA-DRB1*09:01	ic50	EMTYKNKVVKVLRPA	465	NA	NA	NA	NA	NA	NA	-1.1881	0.2283	561.7312
31/12/2016	1028246	HLA-DRB1*09:01	ic50	EQEILNYMSPHHKKL	63	NA	NA	NA	NA	NA	NA	-1.1602	0.2481	615.5621
31/12/2016	1028246	HLA-DRB1*09:01	ic50	EQEILNYMSPHHKKLHHHHHH	197	NA	NA	NA	NA	NA	NA	-1.1602	0.2481	615.5621
31/12/2016	1028246	HLA-DRB1*09:01	ic50	ERGYVKLEGRVIDLG	22	NA	NA	NA	NA	NA	NA	-1.0468	0.2690	677.8002
31/12/2016	1028246	HLA-DRB1*09:01	ic50	ERIKSEYMTSWFYDN	290	NA	NA	NA	NA	NA	NA	-1.1985	0.2418	597.7478
31/12/2016	1028246	HLA-DRB1*09:01	ic50	ERKLHQQGRCRTCVY	824	NA	NA	NA	NA	NA	NA	-0.5635	0.3501	985.6477
31/12/2016	1028246	HLA-DRB1*09:01	ic50	ERLAVMGDTAWDFSS	547	NA	NA	NA	NA	NA	NA	-0.9588	0.2747	695.9836
31/12/2016	1028246	HLA-DRB1*09:01	ic50	ERTVRVLDTVEKWLA	2588	NA	NA	NA	NA	NA	NA	-1.8415	0.1543	399.2516
31/12/2016	1028246	HLA-DRB1*09:01	ic50	ERVLDCRTAFKPVLV	11	NA	NA	NA	NA	NA	NA	-2.0395	0.1210	342.2728
31/12/2016	1028246	HLA-DRB1*09:01	ic50	ESATILMTATPPGTS	93	NA	NA	NA	NA	NA	NA	-1.2145	0.2316	570.4215
31/12/2016	1028246	HLA-DRB1*09:01	ic50	ETDKGPLDKEAIEER	10000	NA	NA	NA	NA	NA	NA	3.0244	0.9134	13270.6025
31/12/2016	1028246	HLA-DRB1*09:01	ic50	EVWNRVWITNNPHMQ	206	NA	NA	NA	NA	NA	NA	-0.5481	0.3355	921.1501
31/12/2016	1028246	HLA-DRB1*09:01	ic50	EYGNLSLSGIAQSASD	21	NA	NA	NA	NA	NA	NA	-1.3541	0.2166	532.3199
31/12/2016	1028246	HLA-DRB1*09:01	ic50	FCVKVLAPYMPDVLE	17	NA	NA	NA	NA	NA	NA	-4.4484	0.0148	209.6699
31/12/2016	1028246	HLA-DRB1*09:01	ic50	FEALGFLNEDHWASR	1346	NA	NA	NA	NA	NA	NA	-1.3387	0.2212	543.6163
31/12/2016	1028246	HLA-DRB1*09:01	ic50	FEVDQTKIQYVIRAQ	660	NA	NA	NA	NA	NA	NA	-1.8349	0.1426	378.2627
31/12/2016	1028246	HLA-DRB1*09:01	ic50	FFFLFNILTGKKITA	54	NA	NA	NA	NA	NA	NA	-6.2395	0.0023	197.8993
31/12/2016	1028246	HLA-DRB1*09:01	ic50	FFFLFNILTGKKITAHHHHHH	335	NA	NA	NA	NA	NA	NA	-6.2395	0.0023	197.8993
31/12/2016	1028246	HLA-DRB1*09:01	ic50	FFMSPKGISRMSMAM	31	NA	NA	NA	NA	NA	NA	-1.2907	0.2287	562.8127
31/12/2016	1028246	HLA-DRB1*09:01	ic50	FHGSDGCWYPMEIRP	31	NA	NA	NA	NA	NA	NA	0.2641	0.5061	2024.8921
31/12/2016	1028246	HLA-DRB1*09:01	ic50	FHKRDMRLLSLAVSS	34	NA	NA	NA	NA	NA	NA	-3.2007	0.0428	238.6172
31/12/2016	1028246	HLA-DRB1*09:01	ic50	FHVRGARRSGDVLWD	167	NA	NA	NA	NA	NA	NA	0.2266	0.4985	1955.4325
31/12/2016	1028246	HLA-DRB1*09:01	ic50	FIGYGKATLECQVQTKK	80	NA	NA	NA	NA	NA	NA	-2.0938	0.1275	352.7952
31/12/2016	1028246	HLA-DRB1*09:01	ic50	FKDTSMQKTIPLVAL	36	NA	NA	NA	NA	NA	NA	-1.8556	0.1406	374.7289
31/12/2016	1028246	HLA-DRB1*09:01	ic50	FLATRIFGRRSIPVN	153	NA	NA	NA	NA	NA	NA	-3.0794	0.0567	254.4913
31/12/2016	1028246	HLA-DRB1*09:01	ic50	FLDPASIAARGWAAH	731	NA	NA	NA	NA	NA	NA	-2.0054	0.1362	367.1965
31/12/2016	1028246	HLA-DRB1*09:01	ic50	FLHSEEGSRAYRNAL	125	NA	NA	NA	NA	NA	NA	1.0746	0.6604	4127.7266
31/12/2016	1028246	HLA-DRB1*09:01	ic50	FNILTGKKITAHLKR	40	NA	NA	NA	NA	NA	NA	-2.6976	0.0782	280.9773
31/12/2016	1028246	HLA-DRB1*09:01	ic50	FNILTGKKITAHLKRHHHHHH	87	NA	NA	NA	NA	NA	NA	-2.6976	0.0782	280.9773
31/12/2016	1028246	HLA-DRB1*09:01	ic50	FPCQEWQEVDSILGF	739	NA	NA	NA	NA	NA	NA	-0.4133	0.3610	1036.453
31/12/2016	1028246	HLA-DRB1*09:01	ic50	FRELVRNCDLPVWLS	133	NA	NA	NA	NA	NA	NA	-1.5883	0.1778	444.9864
31/12/2016	1028246	HLA-DRB1*09:01	ic50	FRHLAREKNPRLCTK	1288	NA	NA	NA	NA	NA	NA	-0.0542	0.4492	1557.1367
31/12/2016	1028246	HLA-DRB1*09:01	ic50	FSSAGGFFTSVGKGI	4	NA	NA	NA	NA	NA	NA	-0.6536	0.3336	913.3832
31/12/2016	1028246	HLA-DRB1*09:01	ic50	FTLGRDGHEKPMNVQ	802	NA	NA	NA	NA	NA	NA	0.9119	0.6310	3603.7737
31/12/2016	1028246	HLA-DRB1*09:01	ic50	FTQTMKGVERLAVMG	176	NA	NA	NA	NA	NA	NA	-0.8941	0.2845	728.2363
31/12/2016	1028246	HLA-DRB1*09:01	ic50	FTVNQTSRLLMRRMR	144	NA	NA	NA	NA	NA	NA	-2.4022	0.0993	309.7769
31/12/2016	1028246	HLA-DRB1*09:01	ic50	FYADDTAGWDTRITE	10000	NA	NA	NA	NA	NA	NA	0.0369	0.4609	1643.2723
31/12/2016	1028246	HLA-DRB1*09:01	ic50	GAAMVEIALGGVMGG	61	NA	NA	NA	NA	NA	NA	-2.2609	0.0987	308.8237
31/12/2016	1028246	HLA-DRB1*09:01	ic50	GADQGCAINFGKREL	21	NA	NA	NA	NA	NA	NA	-1.2090	0.2402	593.4922
31/12/2016	1028246	HLA-DRB1*09:01	ic50	GAFLVRNGKKLIPSW	48	NA	NA	NA	NA	NA	NA	-2.3790	0.0930	300.8069
31/12/2016	1028246	HLA-DRB1*09:01	ic50	GAGKTRRFLPQILAEHHHHHH	142	NA	NA	NA	NA	NA	NA	-1.7133	0.1653	419.946
31/12/2016	1028246	HLA-DRB1*09:01	ic50	GAMLVGQVTLLDLLK	56	NA	NA	NA	NA	NA	NA	-4.1592	0.0173	212.1589
31/12/2016	1028246	HLA-DRB1*09:01	ic50	GAMRVTKDTNDNNLY	3480	NA	NA	NA	NA	NA	NA	1.7661	0.7774	7082.5814
31/12/2016	1028246	HLA-DRB1*09:01	ic50	GARRSGDVLWDIPTP	1329	NA	NA	NA	NA	NA	NA	0.8716	0.6103	3274.6037
31/12/2016	1028246	HLA-DRB1*09:01	ic50	GAYLEEQEQWKTANE	4401	NA	NA	NA	NA	NA	NA	0.9730	0.6300	3586.5828
31/12/2016	1028246	HLA-DRB1*09:01	ic50	GCGLFGKGSIVACAK	10000	NA	NA	NA	NA	NA	NA	-1.7898	0.1482	388.1137
31/12/2016	1028246	HLA-DRB1*09:01	ic50	GCNRLKRMAVSGDDC	267	NA	NA	NA	NA	NA	NA	-0.3242	0.3775	1118.6429
31/12/2016	1028246	HLA-DRB1*09:01	ic50	GCSSALGSGPYGALG	1681	NA	NA	NA	NA	NA	NA	0.6933	0.5879	2953.1429
31/12/2016	1028246	HLA-DRB1*09:01	ic50	GDNACKRTYSDRGWG	27	NA	NA	NA	NA	NA	NA	1.9187	0.7987	7815.006
31/12/2016	1028246	HLA-DRB1*09:01	ic50	GDSYIIVGRGDSRLT	131	NA	NA	NA	NA	NA	NA	-0.3105	0.3807	1135.1983
31/12/2016	1028246	HLA-DRB1*09:01	ic50	GDSYYYSEPTSENNA	342	NA	NA	NA	NA	NA	NA	2.3228	0.8606	10396.0874
31/12/2016	1028246	HLA-DRB1*09:01	ic50	GEEEVQLIAAVPGKN	128	NA	NA	NA	NA	NA	NA	-0.4096	0.3781	1121.6006
31/12/2016	1028246	HLA-DRB1*09:01	ic50	GETVKCRAPGGAKKP	10000	NA	NA	NA	NA	NA	NA	2.1080	0.8246	8805.3725
31/12/2016	1028246	HLA-DRB1*09:01	ic50	GFLNEDHWASRENSG	817	NA	NA	NA	NA	NA	NA	1.0718	0.6489	3913.8837
31/12/2016	1028246	HLA-DRB1*09:01	ic50	GGFFTSVGKGIHTVF	10	NA	NA	NA	NA	NA	NA	-1.1246	0.2368	584.1745
31/12/2016	1028246	HLA-DRB1*09:01	ic50	GGKAYMDVISRRDQR	641	NA	NA	NA	NA	NA	NA	-0.1822	0.4152	1330.8842
31/12/2016	1028246	HLA-DRB1*09:01	ic50	GGTVIRNPLSRNSTH	1202	NA	NA	NA	NA	NA	NA	0.7728	0.6025	3158.8456
31/12/2016	1028246	HLA-DRB1*09:01	ic50	GGVFHTMWHVTRGAF	23	NA	NA	NA	NA	NA	NA	-3.0934	0.0561	253.7131
31/12/2016	1028246	HLA-DRB1*09:01	ic50	GIAQSASVLSFMDKG	100	NA	NA	NA	NA	NA	NA	-2.3427	0.0957	304.5745
31/12/2016	1028246	HLA-DRB1*09:01	ic50	GIVTMLSPMLHHWIK	49	NA	NA	NA	NA	NA	NA	-4.2670	0.0151	209.9625
31/12/2016	1028246	HLA-DRB1*09:01	ic50	GKAKGSRAIWYMWLG	57	NA	NA	NA	NA	NA	NA	-2.7960	0.0622	260.9245
31/12/2016	1028246	HLA-DRB1*09:01	ic50	GKATLECQVQTAVDFKK	417	NA	NA	NA	NA	NA	NA	-1.2805	0.2225	546.8292
31/12/2016	1028246	HLA-DRB1*09:01	ic50	GKCDSAGRSRRSRRA	6710	NA	NA	NA	NA	NA	NA	3.5253	0.9428	15195.598
31/12/2016	1028246	HLA-DRB1*09:01	ic50	GKEELQEIPTMLKKG	2662	NA	NA	NA	NA	NA	NA	0.4576	0.5408	2376.8085
31/12/2016	1028246	HLA-DRB1*09:01	ic50	GKEFIRCLALPFRGY	26	NA	NA	NA	NA	NA	NA	-3.9377	0.0249	219.7486
31/12/2016	1028246	HLA-DRB1*09:01	ic50	GKGEWMTTEDMLEVW	1951	NA	NA	NA	NA	NA	NA	-0.7252	0.3036	795.2943
31/12/2016	1028246	HLA-DRB1*09:01	ic50	GKNLVFSPGRKNGSF	45	NA	NA	NA	NA	NA	NA	1.5759	0.7475	6168.7455
31/12/2016	1028246	HLA-DRB1*09:01	ic50	GKNVVNVQTKPSLFK	359	NA	NA	NA	NA	NA	NA	-1.1989	0.2416	597.3818
31/12/2016	1028246	HLA-DRB1*09:01	ic50	GKSTRSTTDSGKVIP	2598	NA	NA	NA	NA	NA	NA	2.9101	0.9028	12636.0168
31/12/2016	1028246	HLA-DRB1*09:01	ic50	GKTFSVGTGNCTTNI	40	NA	NA	NA	NA	NA	NA	1.4721	0.7378	5900.0274
31/12/2016	1028246	HLA-DRB1*09:01	ic50	GKVDTGVAVSRGTAK	742	NA	NA	NA	NA	NA	NA	0.9569	0.6396	3750.2185
31/12/2016	1028246	HLA-DRB1*09:01	ic50	GLAFQEMENFLGPIA	42	NA	NA	NA	NA	NA	NA	-1.2211	0.2233	548.8157
31/12/2016	1028246	HLA-DRB1*09:01	ic50	GLALSHLNAMSKVRK	194	NA	NA	NA	NA	NA	NA	-2.8422	0.0599	258.1707
31/12/2016	1028246	HLA-DRB1*09:01	ic50	GLAVLRKVKRVVASL	116	NA	NA	NA	NA	NA	NA	-3.7791	0.0254	220.1861
31/12/2016	1028246	HLA-DRB1*09:01	ic50	GLFGGLNWITKVIMG	284	NA	NA	NA	NA	NA	NA	-3.1239	0.0480	244.4345
31/12/2016	1028246	HLA-DRB1*09:01	ic50	GLHFHEMNNGGDAMY	199	NA	NA	NA	NA	NA	NA	0.6108	0.5847	2909.8185
31/12/2016	1028246	HLA-DRB1*09:01	ic50	GLKTRQEKWMTGRMG	602	NA	NA	NA	NA	NA	NA	1.6866	0.7729	6937.7756
31/12/2016	1028246	HLA-DRB1*09:01	ic50	GLRTLWSPRERLVLT	37	NA	NA	NA	NA	NA	NA	-1.0357	0.2613	654.256
31/12/2016	1028246	HLA-DRB1*09:01	ic50	GMVIFFMSPKGISRM	10	NA	NA	NA	NA	NA	NA	-3.1938	0.0432	239.1046
31/12/2016	1028246	HLA-DRB1*09:01	ic50	GNCTTNILEAKYWCP	926	NA	NA	NA	NA	NA	NA	-2.2823	0.1009	311.9971
31/12/2016	1028246	HLA-DRB1*09:01	ic50	GNGWMIKETACLSKA	268	NA	NA	NA	NA	NA	NA	-2.0328	0.1289	355.096
31/12/2016	1028246	HLA-DRB1*09:01	ic50	GNQEGSLKTALTGAM	8	NA	NA	NA	NA	NA	NA	-1.2077	0.2404	593.9769
31/12/2016	1028246	HLA-DRB1*09:01	ic50	GPAYSAHCIGITDRD	34	NA	NA	NA	NA	NA	NA	-1.8476	0.1448	382.1531
31/12/2016	1028246	HLA-DRB1*09:01	ic50	GPLDKEAIEERVERI	10000	NA	NA	NA	NA	NA	NA	1.6414	0.7594	6519.3777
31/12/2016	1028246	HLA-DRB1*09:01	ic50	GPLIEGNTSLLWNGP	101	NA	NA	NA	NA	NA	NA	-0.6031	0.3409	944.4996
31/12/2016	1028246	HLA-DRB1*09:01	ic50	GPLRISASSAAQRRG	22	NA	NA	NA	NA	NA	NA	0.7547	0.6009	3136.7108
31/12/2016	1028246	HLA-DRB1*09:01	ic50	GQEKYTDYLTVMDRY	749	NA	NA	NA	NA	NA	NA	-1.5775	0.1760	441.173
31/12/2016	1028246	HLA-DRB1*09:01	ic50	GQQRVFKEKVDTRAK	10000	NA	NA	NA	NA	NA	NA	1.1219	0.6697	4309.2903
31/12/2016	1028246	HLA-DRB1*09:01	ic50	GRGGWCYYAAAQKEV	10	NA	NA	NA	NA	NA	NA	-1.9702	0.1400	373.6994
31/12/2016	1028246	HLA-DRB1*09:01	ic50	GRKNGSFIIDGKSRK	2580	NA	NA	NA	NA	NA	NA	0.1460	0.4826	1816.8847
31/12/2016	1028246	HLA-DRB1*09:01	ic50	GRTTWSIHGKGEWMT	107	NA	NA	NA	NA	NA	NA	0.1246	0.4741	1746.547
31/12/2016	1028246	HLA-DRB1*09:01	ic50	GRVIDLGCGRGGWCY	10000	NA	NA	NA	NA	NA	NA	-0.2533	0.3894	1181.5176
31/12/2016	1028246	HLA-DRB1*09:01	ic50	GRWDGEEEVQLIAAV	1254	NA	NA	NA	NA	NA	NA	0.5602	0.5651	2658.6805
31/12/2016	1028246	HLA-DRB1*09:01	ic50	GSFIIDGKSRKECPF	506	NA	NA	NA	NA	NA	NA	0.8230	0.6135	3323.4901
31/12/2016	1028246	HLA-DRB1*09:01	ic50	GSGGVWREMHHLVEF	76	NA	NA	NA	NA	NA	NA	-1.8957	0.1477	387.2908
31/12/2016	1028246	HLA-DRB1*09:01	ic50	GSHEVNGTWMIHTLE	240	NA	NA	NA	NA	NA	NA	-1.3010	0.2192	538.5243
31/12/2016	1028246	HLA-DRB1*09:01	ic50	GSLKTALTGAMRVTK	34	NA	NA	NA	NA	NA	NA	-2.0599	0.1224	344.594
31/12/2016	1028246	HLA-DRB1*09:01	ic50	GSRAIWYMWLGARYL	11	NA	NA	NA	NA	NA	NA	-5.6883	0.0042	199.6443
31/12/2016	1028246	HLA-DRB1*09:01	ic50	GTKTPVSPGEMRLRD	4357	NA	NA	NA	NA	NA	NA	2.6933	0.8832	11541.5812
31/12/2016	1028246	HLA-DRB1*09:01	ic50	GTSDEFPHSNGEIED	10000	NA	NA	NA	NA	NA	NA	3.8242	0.9573	16247.3818
31/12/2016	1028246	HLA-DRB1*09:01	ic50	GTVVMQVKVSKGAPC	73	NA	NA	NA	NA	NA	NA	-1.2684	0.2182	536.1971
31/12/2016	1028246	HLA-DRB1*09:01	ic50	GVAQGGVFHTMWHVT	67	NA	NA	NA	NA	NA	NA	-2.3245	0.0935	301.4769
31/12/2016	1028246	HLA-DRB1*09:01	ic50	GVDNFCVKVLAPYMP	16	NA	NA	NA	NA	NA	NA	-3.7714	0.0256	220.4108
31/12/2016	1028246	HLA-DRB1*09:01	ic50	GVEGIGLQYLGYVIRK	377	NA	NA	NA	NA	NA	NA	-3.5099	0.0317	226.6579
31/12/2016	1028246	HLA-DRB1*09:01	ic50	GVKGFTLGRDGHEKP	183	NA	NA	NA	NA	NA	NA	0.8678	0.6096	3265.2629
31/12/2016	1028246	HLA-DRB1*09:01	ic50	GVKPTHISYIMLIFF	19	NA	NA	NA	NA	NA	NA	-7.0832	0.0007	196.4904
31/12/2016	1028246	HLA-DRB1*09:01	ic50	GVLAGLAFQEMENFL	51	NA	NA	NA	NA	NA	NA	-2.3149	0.0941	302.3393
31/12/2016	1028246	HLA-DRB1*09:01	ic50	GVMYNLWKMKTGRRG	200	NA	NA	NA	NA	NA	NA	-2.8697	0.0680	268.0902
31/12/2016	1028246	HLA-DRB1*09:01	ic50	GVTLVRKNRWLLLNV	369	NA	NA	NA	NA	NA	NA	-3.8330	0.0237	218.4407
31/12/2016	1028246	HLA-DRB1*09:01	ic50	GWGNGCGLFGKGSIV	18	NA	NA	NA	NA	NA	NA	-1.2012	0.2259	555.5759
31/12/2016	1028246	HLA-DRB1*09:01	ic50	GWNDWENVPFCSHHF	30	NA	NA	NA	NA	NA	NA	0.2228	0.4975	1946.274
31/12/2016	1028246	HLA-DRB1*09:01	ic50	GYKVQTNGPWMQVPL	320	NA	NA	NA	NA	NA	NA	0.0258	0.4429	1512.3902
31/12/2016	1028246	HLA-DRB1*09:01	ic50	HAAIGAYLEEQEQWK	636	NA	NA	NA	NA	NA	NA	-0.7564	0.3143	835.6022
31/12/2016	1028246	HLA-DRB1*09:01	ic50	HDWILADKRPTAWFL	107	NA	NA	NA	NA	NA	NA	-1.7730	0.1546	399.6994
31/12/2016	1028246	HLA-DRB1*09:01	ic50	HDWILADKRPTAWFLHHHHHH	274	NA	NA	NA	NA	NA	NA	-2.7234	0.0669	266.7382
31/12/2016	1028246	HLA-DRB1*09:01	ic50	HEMNNGGDAMYMALI	481	NA	NA	NA	NA	NA	NA	-1.3126	0.2252	553.8095
31/12/2016	1028246	HLA-DRB1*09:01	ic50	HENHGLKTRQEKWMT	1454	NA	NA	NA	NA	NA	NA	1.1804	0.6689	4292.0198
31/12/2016	1028246	HLA-DRB1*09:01	ic50	HGGTWVSATLEQDKC	99	NA	NA	NA	NA	NA	NA	0.0142	0.4567	1611.7115
31/12/2016	1028246	HLA-DRB1*09:01	ic50	HGLDVKFHTQAFSAH	84	NA	NA	NA	NA	NA	NA	-1.3828	0.2066	508.3072
31/12/2016	1028246	HLA-DRB1*09:01	ic50	HGSPTFWMGSHEVNG	51	NA	NA	NA	NA	NA	NA	0.2609	0.5024	1990.1973
31/12/2016	1028246	HLA-DRB1*09:01	ic50	HGVAKNPVVDGNPTV	4121	NA	NA	NA	NA	NA	NA	1.7339	0.7735	6955.1782
31/12/2016	1028246	HLA-DRB1*09:01	ic50	HHFHELQLKDGRRIV	78	NA	NA	NA	NA	NA	NA	-2.2493	0.1001	310.8467
31/12/2016	1028246	HLA-DRB1*09:01	ic50	HMQDKTMVKKWRDVP	2959	NA	NA	NA	NA	NA	NA	-0.0192	0.4335	1448.3635
31/12/2016	1028246	HLA-DRB1*09:01	ic50	HQQGRCRTCVYNMMG	128	NA	NA	NA	NA	NA	NA	-1.1922	0.2428	600.5605
31/12/2016	1028246	HLA-DRB1*09:01	ic50	HTMWHVTRGAFLVRN	18	NA	NA	NA	NA	NA	NA	-3.5437	0.0318	226.8445
31/12/2016	1028246	HLA-DRB1*09:01	ic50	HTMWHVTRGAFLVRNHHHHHH	56	NA	NA	NA	NA	NA	NA	-3.5437	0.0318	226.8445
31/12/2016	1028246	HLA-DRB1*09:01	ic50	HVCWLEASMLLDNME	19	NA	NA	NA	NA	NA	NA	-4.7651	0.0077	202.9279
31/12/2016	1028246	HLA-DRB1*09:01	ic50	HVGAKQENWNTDIKT	3000	NA	NA	NA	NA	NA	NA	1.9339	0.8006	7883.9023
31/12/2016	1028246	HLA-DRB1*09:01	ic50	HVQDCDESVLTRLEA	1586	NA	NA	NA	NA	NA	NA	0.0269	0.4588	1627.9137
31/12/2016	1028246	HLA-DRB1*09:01	ic50	HVSCRVKLSALTLKG	54	NA	NA	NA	NA	NA	NA	-2.8420	0.0599	258.2761
31/12/2016	1028246	HLA-DRB1*09:01	ic50	HVTRGAFLVRNGKKL	1298	NA	NA	NA	NA	NA	NA	-1.8409	0.1544	399.4147
31/12/2016	1028246	HLA-DRB1*09:01	ic50	IALLVLAVGPAYSAH	13	NA	NA	NA	NA	NA	NA	-5.6502	0.0042	199.7258
31/12/2016	1028246	HLA-DRB1*09:01	ic50	IAMEVVLRKRQGPKQ	657	NA	NA	NA	NA	NA	NA	-2.6132	0.0839	288.5342
31/12/2016	1028246	HLA-DRB1*09:01	ic50	IDGKSRKECPFSNRV	1325	NA	NA	NA	NA	NA	NA	2.5759	0.8731	11016.4179
31/12/2016	1028246	HLA-DRB1*09:01	ic50	IDGNCDGRGKSTRST	10000	NA	NA	NA	NA	NA	NA	4.0988	0.9682	17082.6456
31/12/2016	1028246	HLA-DRB1*09:01	ic50	IEDVQTDIPSEPWNT	8779	NA	NA	NA	NA	NA	NA	2.2484	0.8387	9398.7345
31/12/2016	1028246	HLA-DRB1*09:01	ic50	IEEAPEMPALYEKKL	3111	NA	NA	NA	NA	NA	NA	-0.4713	0.3661	1061.2416
31/12/2016	1028246	HLA-DRB1*09:01	ic50	IEEFGTGVFTTRVYMD	193	NA	NA	NA	NA	NA	NA	-1.7490	0.1571	404.4579
31/12/2016	1028246	HLA-DRB1*09:01	ic50	IFIFRDSDDWLNKYS	218	NA	NA	NA	NA	NA	NA	-2.1887	0.1065	320.2462
31/12/2016	1028246	HLA-DRB1*09:01	ic50	IGCAMLHWSLILPGI	14	NA	NA	NA	NA	NA	NA	-6.0933	0.0022	197.8581
31/12/2016	1028246	HLA-DRB1*09:01	ic50	IGGPVSSHNHIPGYK	1409	NA	NA	NA	NA	NA	NA	1.3323	0.7064	5103.5265
31/12/2016	1028246	HLA-DRB1*09:01	ic50	IGITDRDFIEGVHGG	1300	NA	NA	NA	NA	NA	NA	-0.2261	0.4107	1303.4244
31/12/2016	1028246	HLA-DRB1*09:01	ic50	IGKLFTQTMKGVERL	54	NA	NA	NA	NA	NA	NA	-1.3050	0.2263	556.6426
31/12/2016	1028246	HLA-DRB1*09:01	ic50	IGLQYLGYVIRDLAA	172	NA	NA	NA	NA	NA	NA	-4.2443	0.0180	212.774
31/12/2016	1028246	HLA-DRB1*09:01	ic50	IGMTNRATWASHIHL	25	NA	NA	NA	NA	NA	NA	-3.0527	0.0585	256.5779
31/12/2016	1028246	HLA-DRB1*09:01	ic50	IGRGRVSPGNGWMIK	19	NA	NA	NA	NA	NA	NA	1.7835	0.7719	6904.524
31/12/2016	1028246	HLA-DRB1*09:01	ic50	IGRNPNRDGDSYYYS	1271	NA	NA	NA	NA	NA	NA	3.3044	0.9309	14386.9615
31/12/2016	1028246	HLA-DRB1*09:01	ic50	IHAVPFGLVSMMIAMKK	87	NA	NA	NA	NA	NA	NA	-4.5242	0.0121	207.112
31/12/2016	1028246	HLA-DRB1*09:01	ic50	IHHQHVQDCDESVLT	3130	NA	NA	NA	NA	NA	NA	0.7023	0.5760	2795.0773
31/12/2016	1028246	HLA-DRB1*09:01	ic50	IHLVIHRIRTLIGQE	27	NA	NA	NA	NA	NA	NA	-5.4555	0.0044	199.8463
31/12/2016	1028246	HLA-DRB1*09:01	ic50	IHRIRTLIGQEKYTD	897	NA	NA	NA	NA	NA	NA	-2.0602	0.1309	358.384
31/12/2016	1028246	HLA-DRB1*09:01	ic50	IIEECEHLEDGIYGI	9859	NA	NA	NA	NA	NA	NA	0.2244	0.4943	1917.6421
31/12/2016	1028246	HLA-DRB1*09:01	ic50	IIGVLHQNFKDTSMQ	159	NA	NA	NA	NA	NA	NA	-1.7358	0.1674	424.1193
31/12/2016	1028246	HLA-DRB1*09:01	ic50	IITFKDKTDIHRLEP	1929	NA	NA	NA	NA	NA	NA	-1.2073	0.2253	553.9911
31/12/2016	1028246	HLA-DRB1*09:01	ic50	IIVGRGDSRLTYQWH	515	NA	NA	NA	NA	NA	NA	-0.4678	0.3670	1065.5831
31/12/2016	1028246	HLA-DRB1*09:01	ic50	IKTLKFDALSGSQEV	168	NA	NA	NA	NA	NA	NA	-2.4798	0.0935	301.6029
31/12/2016	1028246	HLA-DRB1*09:01	ic50	ILGAAVNGKKSAHGS	4470	NA	NA	NA	NA	NA	NA	-0.1945	0.4160	1335.7456
31/12/2016	1028246	HLA-DRB1*09:01	ic50	ILMTATPPGTSDEFP	951	NA	NA	NA	NA	NA	NA	0.0962	0.4719	1728.9577
31/12/2016	1028246	HLA-DRB1*09:01	ic50	ILVGDNSFVSAISQT	77	NA	NA	NA	NA	NA	NA	-1.7039	0.1597	409.2595
31/12/2016	1028246	HLA-DRB1*09:01	ic50	ILVTVNPIASTNDDE	946	NA	NA	NA	NA	NA	NA	-2.1134	0.1258	350.069
31/12/2016	1028246	HLA-DRB1*09:01	ic50	INAIFEENEVDISVV	467	NA	NA	NA	NA	NA	NA	0.4401	0.5372	2336.8932
31/12/2016	1028246	HLA-DRB1*09:01	ic50	INKGILVTVNPIAST	160	NA	NA	NA	NA	NA	NA	-2.1503	0.1166	335.5125
31/12/2016	1028246	HLA-DRB1*09:01	ic50	IPVIVADDLTAAINK	331	NA	NA	NA	NA	NA	NA	-2.9618	0.0553	252.7529
31/12/2016	1028246	HLA-DRB1*09:01	ic50	IRDGLQYGWKTWGKN	1593	NA	NA	NA	NA	NA	NA	0.0582	0.4722	1731.4519
31/12/2016	1028246	HLA-DRB1*09:01	ic50	IRNPLSRNSTHEMYY	53	NA	NA	NA	NA	NA	NA	1.1722	0.6789	4495.2078
31/12/2016	1028246	HLA-DRB1*09:01	ic50	IRPRKTHESHLVRSW	402	NA	NA	NA	NA	NA	NA	0.3159	0.5156	2115.3059
31/12/2016	1028246	HLA-DRB1*09:01	ic50	ISASSAAQRRGRIGR	1407	NA	NA	NA	NA	NA	NA	1.0256	0.6511	3954.5157
31/12/2016	1028246	HLA-DRB1*09:01	ic50	ISEWQPSKGWNDWEN	175	NA	NA	NA	NA	NA	NA	2.2474	0.8334	9172.4482
31/12/2016	1028246	HLA-DRB1*09:01	ic50	ISGSSARYDVALSEQ	61	NA	NA	NA	NA	NA	NA	0.3044	0.4991	1960.5668
31/12/2016	1028246	HLA-DRB1*09:01	ic50	ISRRDQRGSGQVVTY	847	NA	NA	NA	NA	NA	NA	3.2450	0.9289	14250.5351
31/12/2016	1028246	HLA-DRB1*09:01	ic50	ITEADLDDEQEILNY	10000	NA	NA	NA	NA	NA	NA	1.0988	0.6778	4472.0305
31/12/2016	1028246	HLA-DRB1*09:01	ic50	IVDRQWAQDLTLPWQ	597	NA	NA	NA	NA	NA	NA	-0.6304	0.3375	929.75
31/12/2016	1028246	HLA-DRB1*09:01	ic50	IVLASAALGPLIEGN	6	NA	NA	NA	NA	NA	NA	-4.4226	0.0152	210.0555
31/12/2016	1028246	HLA-DRB1*09:01	ic50	IWYMWLGARYLEFEAKK	24	NA	NA	NA	NA	NA	NA	-5.5331	0.0049	200.3385
31/12/2016	1028246	HLA-DRB1*09:01	ic50	KAQGKTLGVNMVRRG	3120	NA	NA	NA	NA	NA	NA	-0.4164	0.3766	1113.6166
31/12/2016	1028246	HLA-DRB1*09:01	ic50	KASNTILPLMALLTP	9	NA	NA	NA	NA	NA	NA	-4.3992	0.0141	209.0653
31/12/2016	1028246	HLA-DRB1*09:01	ic50	KCRAPGGAKKPLRPR	10000	NA	NA	NA	NA	NA	NA	2.8479	0.8985	12388.3907
31/12/2016	1028246	HLA-DRB1*09:01	ic50	KDKTDIHRLEPVKCD	781	NA	NA	NA	NA	NA	NA	0.6290	0.5635	2638.788
31/12/2016	1028246	HLA-DRB1*09:01	ic50	KEAFHGLDVKFHTQA	327	NA	NA	NA	NA	NA	NA	-1.4948	0.1955	482.8488
31/12/2016	1028246	HLA-DRB1*09:01	ic50	KEAIEERVERIKSEY	8365	NA	NA	NA	NA	NA	NA	1.7692	0.7778	7095.6003
31/12/2016	1028246	HLA-DRB1*09:01	ic50	KEFIRCLALPFRGYL	13	NA	NA	NA	NA	NA	NA	-4.5087	0.0102	205.2599
31/12/2016	1028246	HLA-DRB1*09:01	ic50	KEVSGVKGFTLGRDG	177	NA	NA	NA	NA	NA	NA	0.1700	0.4706	1719.1503
31/12/2016	1028246	HLA-DRB1*09:01	ic50	KFAEGRRGAAEVLVVK	889	NA	NA	NA	NA	NA	NA	-0.0235	0.4321	1438.9374
31/12/2016	1028246	HLA-DRB1*09:01	ic50	KFDALSGSQEVEFIG	133	NA	NA	NA	NA	NA	NA	1.0649	0.6596	4111.7202
31/12/2016	1028246	HLA-DRB1*09:01	ic50	KFWELVDEERKLHQQ	7412	NA	NA	NA	NA	NA	NA	0.4358	0.5235	2194.3045
31/12/2016	1028246	HLA-DRB1*09:01	ic50	KGIHTVFGSAFQGLF	5	NA	NA	NA	NA	NA	NA	-2.6473	0.0812	284.9052
31/12/2016	1028246	HLA-DRB1*09:01	ic50	KIERWFVRNPFFAVT	39	NA	NA	NA	NA	NA	NA	-2.3984	0.0918	299.1542
31/12/2016	1028246	HLA-DRB1*09:01	ic50	KILTYPWDRIEEVTR	849	NA	NA	NA	NA	NA	NA	-2.4265	0.0866	292.151
31/12/2016	1028246	HLA-DRB1*09:01	ic50	KKAGLVGVLAGLAFQEMD	79	NA	NA	NA	NA	NA	NA	-3.3395	0.0403	235.91
31/12/2016	1028246	HLA-DRB1*09:01	ic50	KKCDESVLTRLEAWLTE	41	NA	NA	NA	NA	NA	NA	-2.0761	0.1174	336.731
31/12/2016	1028246	HLA-DRB1*09:01	ic50	KKDMQSEAQLALTIISL	67	NA	NA	NA	NA	NA	NA	-4.0436	0.0194	214.1588
31/12/2016	1028246	HLA-DRB1*09:01	ic50	KKDNQVAYLIIGILTLV	46	NA	NA	NA	NA	NA	NA	-6.8678	0.0010	196.7308
31/12/2016	1028246	HLA-DRB1*09:01	ic50	KKDQVVMTSLALVGAALK	40	NA	NA	NA	NA	NA	NA	-4.4951	0.0114	206.3944
31/12/2016	1028246	HLA-DRB1*09:01	ic50	KKEGNTSLLWNGPMAVS	172	NA	NA	NA	NA	NA	NA	-1.6542	0.1652	419.7464
31/12/2016	1028246	HLA-DRB1*09:01	ic50	KKFILATDIAEMGANLC	96	NA	NA	NA	NA	NA	NA	-3.0899	0.0495	246.1363
31/12/2016	1028246	HLA-DRB1*09:01	ic50	KKGAAWTVYVGIVTMLSK	204	NA	NA	NA	NA	NA	NA	-4.5761	0.0112	206.2685
31/12/2016	1028246	HLA-DRB1*09:01	ic50	KKGGEAMDTISVFLH	591	NA	NA	NA	NA	NA	NA	-2.1836	0.1184	338.1976
31/12/2016	1028246	HLA-DRB1*09:01	ic50	KKGLNWITKVIMGAVLI	16	NA	NA	NA	NA	NA	NA	-4.0712	0.0216	216.3658
31/12/2016	1028246	HLA-DRB1*09:01	ic50	KKGMTTVLDFHPGAG	877	NA	NA	NA	NA	NA	NA	-0.6271	0.3289	893.6277
31/12/2016	1028246	HLA-DRB1*09:01	ic50	KKIEGVHGGTWVSATLE	203	NA	NA	NA	NA	NA	NA	0.2372	0.5009	1977.1065
31/12/2016	1028246	HLA-DRB1*09:01	ic50	KKIGESSSSSVTEGERT	509	NA	NA	NA	NA	NA	NA	3.5333	0.9452	15363.7886
31/12/2016	1028246	HLA-DRB1*09:01	ic50	KKITKVIMGAVLIWVGI	1158	NA	NA	NA	NA	NA	NA	-5.0655	0.0065	201.7721
31/12/2016	1028246	HLA-DRB1*09:01	ic50	KKKGTMRASALILIEAG	28	NA	NA	NA	NA	NA	NA	-3.8670	0.0236	218.3951
31/12/2016	1028246	HLA-DRB1*09:01	ic50	KKKKLALYLLLALSLAS	379	NA	NA	NA	NA	NA	NA	-7.8943	0.0003	196.1296
31/12/2016	1028246	HLA-DRB1*09:01	ic50	KKKVPWDQVVMTSLALV	24	NA	NA	NA	NA	NA	NA	-3.8835	0.0264	221.2792
31/12/2016	1028246	HLA-DRB1*09:01	ic50	KKLALSLASVAMCRTPF	18	NA	NA	NA	NA	NA	NA	-3.9663	0.0211	215.9157
31/12/2016	1028246	HLA-DRB1*09:01	ic50	KKLAQAVMEMTYKNK	87	NA	NA	NA	NA	NA	NA	-1.6431	0.1665	422.3236
31/12/2016	1028246	HLA-DRB1*09:01	ic50	KKLGMLLMTGGVTLVRK	25	NA	NA	NA	NA	NA	NA	-3.6637	0.0289	223.8112
31/12/2016	1028246	HLA-DRB1*09:01	ic50	KKLIPSWASVKEDLV	66	NA	NA	NA	NA	NA	NA	-0.6187	0.3396	939.0971
31/12/2016	1028246	HLA-DRB1*09:01	ic50	KKLTIAYLVGSNMTQRV	15	NA	NA	NA	NA	NA	NA	-3.2527	0.0419	237.6475
31/12/2016	1028246	HLA-DRB1*09:01	ic50	KKLVGGVVLLGAMLVGQ	163	NA	NA	NA	NA	NA	NA	-5.2398	0.0054	200.8274
31/12/2016	1028246	HLA-DRB1*09:01	ic50	KKLVSGWNSITVMPLLC	19	NA	NA	NA	NA	NA	NA	-2.5883	0.0767	279.0462
31/12/2016	1028246	HLA-DRB1*09:01	ic50	KKMTTTFTNYMVDMFLA	35	NA	NA	NA	NA	NA	NA	-4.2476	0.0156	210.4772
31/12/2016	1028246	HLA-DRB1*09:01	ic50	KKMVALTLTSYLGLTQP	58	NA	NA	NA	NA	NA	NA	-4.9530	0.0072	202.4319
31/12/2016	1028246	HLA-DRB1*09:01	ic50	KKNGGDAMYMALIAAFS	51	NA	NA	NA	NA	NA	NA	-5.2217	0.0065	201.7752
31/12/2016	1028246	HLA-DRB1*09:01	ic50	KKPDFILATDIAEMG	132	NA	NA	NA	NA	NA	NA	-2.3301	0.0968	306.1947
31/12/2016	1028246	HLA-DRB1*09:01	ic50	KKPDKPSLDISLETVAID	56	NA	NA	NA	NA	NA	NA	-1.6774	0.1746	438.4685
31/12/2016	1028246	HLA-DRB1*09:01	ic50	KKPFALLLVLAGWLFHV	1026	NA	NA	NA	NA	NA	NA	-7.6857	0.0002	196.0096
31/12/2016	1028246	HLA-DRB1*09:01	ic50	KKPIAVGGLLMMLVSVA	238	NA	NA	NA	NA	NA	NA	-5.5732	0.0046	200.0932
31/12/2016	1028246	HLA-DRB1*09:01	ic50	KKPLRPRWCDERVSS	10000	NA	NA	NA	NA	NA	NA	1.8455	0.7988	7819.0321
31/12/2016	1028246	HLA-DRB1*09:01	ic50	KKPTGKVTLEADVILPI	206	NA	NA	NA	NA	NA	NA	-2.6398	0.0818	285.7208
31/12/2016	1028246	HLA-DRB1*09:01	ic50	KKPVKLASIVKASFEEG	61	NA	NA	NA	NA	NA	NA	-2.1952	0.1118	328.0653
31/12/2016	1028246	HLA-DRB1*09:01	ic50	KKRGNHYAFVGVMYNLW	52	NA	NA	NA	NA	NA	NA	-4.1222	0.0205	215.2643
31/12/2016	1028246	HLA-DRB1*09:01	ic50	KKSAHGSPTFWMGSH	15	NA	NA	NA	NA	NA	NA	-0.1943	0.4160	1336.0185
31/12/2016	1028246	HLA-DRB1*09:01	ic50	KKSALTLKGTSYKICTD	37	NA	NA	NA	NA	NA	NA	-1.7475	0.1612	412.1357
31/12/2016	1028246	HLA-DRB1*09:01	ic50	KKSGARSNVTFTVNQTS	412	NA	NA	NA	NA	NA	NA	0.2076	0.4774	1773.3043
31/12/2016	1028246	HLA-DRB1*09:01	ic50	KKSRMSMAMGTMAGCGY	28	NA	NA	NA	NA	NA	NA	-1.5361	0.1846	459.0981
31/12/2016	1028246	HLA-DRB1*09:01	ic50	KKTHISYIMLIFFVLMV	10000	NA	NA	NA	NA	NA	NA	-8.4974	0.0000	195.8896
31/12/2016	1028246	HLA-DRB1*09:01	ic50	KKTLLDLLKLTVAVGLH	116	NA	NA	NA	NA	NA	NA	-4.9997	0.0073	202.5975
31/12/2016	1028246	HLA-DRB1*09:01	ic50	KKTRNMTMSMSMILVGV	5	NA	NA	NA	NA	NA	NA	-4.0020	0.0205	215.2998
31/12/2016	1028246	HLA-DRB1*09:01	ic50	KKVGQVTLLDLLKLTVA	489	NA	NA	NA	NA	NA	NA	-5.5653	0.0043	199.8057
31/12/2016	1028246	HLA-DRB1*09:01	ic50	KKWIKVEYGNLSLSGIA	105	NA	NA	NA	NA	NA	NA	-1.0934	0.2424	599.6326
31/12/2016	1028246	HLA-DRB1*09:01	ic50	KKWNSITVMPLLCGIGC	16	NA	NA	NA	NA	NA	NA	-4.2170	0.0186	213.4265
31/12/2016	1028246	HLA-DRB1*09:01	ic50	KKWRDVPYLTKRQDK	2981	NA	NA	NA	NA	NA	NA	0.4619	0.5452	2425.3361
31/12/2016	1028246	HLA-DRB1*09:01	ic50	KLAQRRVFHGVAKNP	89	NA	NA	NA	NA	NA	NA	-1.5175	0.1830	455.8135
31/12/2016	1028246	HLA-DRB1*09:01	ic50	KLGEVSWEEEAEISG	1354	NA	NA	NA	NA	NA	NA	1.4543	0.7259	5585.2124
31/12/2016	1028246	HLA-DRB1*09:01	ic50	KNKVVKVLRPAPGGK	139	NA	NA	NA	NA	NA	NA	-0.2274	0.3963	1219.731
31/12/2016	1028246	HLA-DRB1*09:01	ic50	KNLIPSSASPWSWPD	10	NA	NA	NA	NA	NA	NA	1.6481	0.7586	6492.9203
31/12/2016	1028246	HLA-DRB1*09:01	ic50	KNPTDTGHGTVVMQV	3487	NA	NA	NA	NA	NA	NA	1.0818	0.6617	4153.086
31/12/2016	1028246	HLA-DRB1*09:01	ic50	KNPVVDGNPTVDIEE	4921	NA	NA	NA	NA	NA	NA	2.2825	0.8460	9721.3742
31/12/2016	1028246	HLA-DRB1*09:01	ic50	KQENWNTDIKTLKFD	2144	NA	NA	NA	NA	NA	NA	-0.0160	0.4494	1558.6459
31/12/2016	1028246	HLA-DRB1*09:01	ic50	KRVPMALQHFGWEVM	55	NA	NA	NA	NA	NA	NA	-2.3167	0.0977	307.4468
31/12/2016	1028246	HLA-DRB1*09:01	ic50	KRVVASLMRGLSSRK	49	NA	NA	NA	NA	NA	NA	-2.3065	0.0985	308.6411
31/12/2016	1028246	HLA-DRB1*09:01	ic50	KTFEREYPTIKQKKP	10000	NA	NA	NA	NA	NA	NA	2.0359	0.8158	8456.7068
31/12/2016	1028246	HLA-DRB1*09:01	ic50	KTFEREYPTIKQKKPHHHHHH	2773	NA	NA	NA	NA	NA	NA	1.4130	0.7282	5643.3156
31/12/2016	1028246	HLA-DRB1*09:01	ic50	KTHESHLVRSWVTAG	143	NA	NA	NA	NA	NA	NA	-1.3281	0.2154	529.1565
31/12/2016	1028246	HLA-DRB1*09:01	ic50	KTKNKTNWKQTWTFK	219	NA	NA	NA	NA	NA	NA	0.2562	0.4890	1871.4469
31/12/2016	1028246	HLA-DRB1*09:01	ic50	KTLGVNMVRRGVRSL	658	NA	NA	NA	NA	NA	NA	-1.0177	0.2714	685.496
31/12/2016	1028246	HLA-DRB1*09:01	ic50	KTMVKKWRDVPYLTK	1386	NA	NA	NA	NA	NA	NA	-1.2987	0.2133	524.0825
31/12/2016	1028246	HLA-DRB1*09:01	ic50	KVDTRAKDPPAGTRK	10000	NA	NA	NA	NA	NA	NA	3.6602	0.9496	15680.6639
31/12/2016	1028246	HLA-DRB1*09:01	ic50	KVERQWIPSVCFSTL	34	NA	NA	NA	NA	NA	NA	-1.6122	0.1833	456.3677
31/12/2016	1028246	HLA-DRB1*09:01	ic50	KVRSHAAIGAYLEEQ	49	NA	NA	NA	NA	NA	NA	-1.5561	0.1785	446.425
31/12/2016	1028246	HLA-DRB1*09:01	ic50	KWCFEGPEEHEILND	84	NA	NA	NA	NA	NA	NA	1.3330	0.7165	5347.3427
31/12/2016	1028246	HLA-DRB1*09:01	ic50	KYSYYPEDPVKLASI	1263	NA	NA	NA	NA	NA	NA	0.0766	0.4514	1572.8158
31/12/2016	1028246	HLA-DRB1*09:01	ic50	LAAMDGGGFYADDTA	811	NA	NA	NA	NA	NA	NA	-1.3694	0.2164	531.7627
31/12/2016	1028246	HLA-DRB1*09:01	ic50	LADKRPTAWFLPSIR	54	NA	NA	NA	NA	NA	NA	-1.2024	0.2410	595.6771
31/12/2016	1028246	HLA-DRB1*09:01	ic50	LAECARRRLRTLVLA	158	NA	NA	NA	NA	NA	NA	-3.0807	0.0567	254.3874
31/12/2016	1028246	HLA-DRB1*09:01	ic50	LAEGIVLASAALGPL	5	NA	NA	NA	NA	NA	NA	-3.1587	0.0464	242.596
31/12/2016	1028246	HLA-DRB1*09:01	ic50	LASVAMCRTPFSLAE	14	NA	NA	NA	NA	NA	NA	-3.4143	0.0378	233.2296
31/12/2016	1028246	HLA-DRB1*09:01	ic50	LASVAMCRTPFSLAEHHHHHH	88	NA	NA	NA	NA	NA	NA	-3.4143	0.0378	233.2296
31/12/2016	1028246	HLA-DRB1*09:01	ic50	LDKRQFELYKRTDIV	333	NA	NA	NA	NA	NA	NA	-1.8736	0.1380	370.3203
31/12/2016	1028246	HLA-DRB1*09:01	ic50	LDYKECEWPLTHTIG	297	NA	NA	NA	NA	NA	NA	-0.3263	0.3768	1114.9969
31/12/2016	1028246	HLA-DRB1*09:01	ic50	LEAWLTEHGCNRLKR	1102	NA	NA	NA	NA	NA	NA	-0.6129	0.3407	943.7092
31/12/2016	1028246	HLA-DRB1*09:01	ic50	LECQVQTAVDFGNSY	472	NA	NA	NA	NA	NA	NA	-0.7901	0.3003	783.106
31/12/2016	1028246	HLA-DRB1*09:01	ic50	LEHEMWRSRADEINA	57	NA	NA	NA	NA	NA	NA	0.2711	0.5075	2037.7456
31/12/2016	1028246	HLA-DRB1*09:01	ic50	LELLQRRFGGTVIRN	109	NA	NA	NA	NA	NA	NA	-1.8085	0.1583	406.6548
31/12/2016	1028246	HLA-DRB1*09:01	ic50	LEPVKCDTLLCDIGE	5362	NA	NA	NA	NA	NA	NA	-1.4513	0.2009	495.0204
31/12/2016	1028246	HLA-DRB1*09:01	ic50	LFGKKNLIPSSASPW	16	NA	NA	NA	NA	NA	NA	-0.8642	0.2965	769.6125
31/12/2016	1028246	HLA-DRB1*09:01	ic50	LFKVRNGGEIGAVAL	384	NA	NA	NA	NA	NA	NA	-0.4498	0.3535	1001.1177
31/12/2016	1028246	HLA-DRB1*09:01	ic50	LGGVMGGLWKYLNAV	151	NA	NA	NA	NA	NA	NA	-2.6386	0.0712	272.0146
31/12/2016	1028246	HLA-DRB1*09:01	ic50	LGLTQPFLGLCAFLA	18	NA	NA	NA	NA	NA	NA	-5.0233	0.0083	203.4712
31/12/2016	1028246	HLA-DRB1*09:01	ic50	LGWNIITFKDKTDIH	481	NA	NA	NA	NA	NA	NA	-1.8229	0.1563	402.9363
31/12/2016	1028246	HLA-DRB1*09:01	ic50	LHGGHVSCRVKLSAL	111	NA	NA	NA	NA	NA	NA	-2.0870	0.1157	334.1303
31/12/2016	1028246	HLA-DRB1*09:01	ic50	LHQNFKDTSMQKTIP	229	NA	NA	NA	NA	NA	NA	0.9158	0.6317	3615.5633
31/12/2016	1028246	HLA-DRB1*09:01	ic50	LIEVNPPFGDSYIIV	906	NA	NA	NA	NA	NA	NA	-0.1459	0.4253	1394.8239
31/12/2016	1028246	HLA-DRB1*09:01	ic50	LIGFGLRTLWSPRER	176	NA	NA	NA	NA	NA	NA	-3.8898	0.0263	221.1437
31/12/2016	1028246	HLA-DRB1*09:01	ic50	LKGTSYKICTDKMFF	112	NA	NA	NA	NA	NA	NA	-2.7368	0.0660	265.5436
31/12/2016	1028246	HLA-DRB1*09:01	ic50	LKRLWKMLDPRQGLA	128	NA	NA	NA	NA	NA	NA	-1.5136	0.1970	486.0825
31/12/2016	1028246	HLA-DRB1*09:01	ic50	LKRLWKMLDPRQGLAHHHHHH	265	NA	NA	NA	NA	NA	NA	-1.5136	0.1970	486.0825
31/12/2016	1028246	HLA-DRB1*09:01	ic50	LKRMAVSGDDCVVRP	351	NA	NA	NA	NA	NA	NA	0.2330	0.5091	2052.6813
31/12/2016	1028246	HLA-DRB1*09:01	ic50	LLCGIGCAMLHWSLIK	158	NA	NA	NA	NA	NA	NA	-5.5005	0.0050	200.4612
31/12/2016	1028246	HLA-DRB1*09:01	ic50	LLKLTVAVGLHFHEM	204	NA	NA	NA	NA	NA	NA	-4.4144	0.0153	210.1841
31/12/2016	1028246	HLA-DRB1*09:01	ic50	LLMRRMRRPTGKVTL	69	NA	NA	NA	NA	NA	NA	-2.0378	0.1331	361.9868
31/12/2016	1028246	HLA-DRB1*09:01	ic50	LLTSGMVIFFMSPKGK	64	NA	NA	NA	NA	NA	NA	-4.5309	0.0134	208.3899
31/12/2016	1028246	HLA-DRB1*09:01	ic50	LLVLAGWLFHVRGAR	10000	NA	NA	NA	NA	NA	NA	-6.7994	0.0010	196.7308
31/12/2016	1028246	HLA-DRB1*09:01	ic50	LMALLTPVTMAEVRL	29	NA	NA	NA	NA	NA	NA	-4.3504	0.0128	207.7883
31/12/2016	1028246	HLA-DRB1*09:01	ic50	LMTGGVTLVRKNRWL	490	NA	NA	NA	NA	NA	NA	-2.2826	0.0973	306.939
31/12/2016	1028246	HLA-DRB1*09:01	ic50	LMVVVIPEPGQQRSI	267	NA	NA	NA	NA	NA	NA	-1.3188	0.2244	551.6656
31/12/2016	1028246	HLA-DRB1*09:01	ic50	LNDSGETVKCRAPGG	10000	NA	NA	NA	NA	NA	NA	2.4401	0.8591	10326.1334
31/12/2016	1028246	HLA-DRB1*09:01	ic50	LNTITNLKVQLIRMA	32	NA	NA	NA	NA	NA	NA	-3.7905	0.0288	223.6864
31/12/2016	1028246	HLA-DRB1*09:01	ic50	LNVTSEDLGKTFSVG	420	NA	NA	NA	NA	NA	NA	0.3139	0.5124	2084.9761
31/12/2016	1028246	HLA-DRB1*09:01	ic50	LNYMSPHHKKLAQAV	69	NA	NA	NA	NA	NA	NA	-0.9085	0.2746	695.6594
31/12/2016	1028246	HLA-DRB1*09:01	ic50	LPIGTRSVETDKGPL	927	NA	NA	NA	NA	NA	NA	1.4996	0.7359	5848.4674
31/12/2016	1028246	HLA-DRB1*09:01	ic50	LPQILAECARRRLRT	586	NA	NA	NA	NA	NA	NA	-2.0325	0.1252	348.9813
31/12/2016	1028246	HLA-DRB1*09:01	ic50	LQEIPTMLKKGMTTV	216	NA	NA	NA	NA	NA	NA	-1.5307	0.1811	451.7396
31/12/2016	1028246	HLA-DRB1*09:01	ic50	LQYGWKTWGKNLVFS	107	NA	NA	NA	NA	NA	NA	-1.0339	0.2622	656.7974
31/12/2016	1028246	HLA-DRB1*09:01	ic50	LRDDQRKVFRELVRN	3262	NA	NA	NA	NA	NA	NA	0.3879	0.5300	2260.8674
31/12/2016	1028246	HLA-DRB1*09:01	ic50	LRKVKRVVASLMRGL	20	NA	NA	NA	NA	NA	NA	-3.3448	0.0437	239.5685
31/12/2016	1028246	HLA-DRB1*09:01	ic50	LRKVKRVVASLMRGLHHHHHH	290	NA	NA	NA	NA	NA	NA	-3.0750	0.0515	248.3587
31/12/2016	1028246	HLA-DRB1*09:01	ic50	LRLGKEFIRCLALPF	39	NA	NA	NA	NA	NA	NA	-4.0929	0.0211	215.8803
31/12/2016	1028246	HLA-DRB1*09:01	ic50	LRLSSLMPCQAPRKS	24	NA	NA	NA	NA	NA	NA	-2.9081	0.0657	265.205
31/12/2016	1028246	HLA-DRB1*09:01	ic50	LRTLVLAPTRVVLSE	5	NA	NA	NA	NA	NA	NA	-4.3079	0.0154	210.2633
31/12/2016	1028246	HLA-DRB1*09:01	ic50	LSEEKVPWDQVVMTS	1469	NA	NA	NA	NA	NA	NA	0.6735	0.5709	2730.8117
31/12/2016	1028246	HLA-DRB1*09:01	ic50	LSEFGKAKGSRAIWY	17	NA	NA	NA	NA	NA	NA	-1.0637	0.2624	657.4016
31/12/2016	1028246	HLA-DRB1*09:01	ic50	LSEMKEAFHGLDVKF	50	NA	NA	NA	NA	NA	NA	-0.4612	0.3507	988.1294
31/12/2016	1028246	HLA-DRB1*09:01	ic50	LSFMDKGIPFMKMNI	83	NA	NA	NA	NA	NA	NA	-2.0110	0.1239	346.9133
31/12/2016	1028246	HLA-DRB1*09:01	ic50	LSGSQEVEFIGYGKA	338	NA	NA	NA	NA	NA	NA	-0.8366	0.3004	783.4025
31/12/2016	1028246	HLA-DRB1*09:01	ic50	LSLAVSSAVPTSWVP	36	NA	NA	NA	NA	NA	NA	-2.2192	0.1154	333.6038
31/12/2016	1028246	HLA-DRB1*09:01	ic50	LSPREEPDDIDCWCY	4231	NA	NA	NA	NA	NA	NA	1.9892	0.8071	8124.0619
31/12/2016	1028246	HLA-DRB1*09:01	ic50	LSRNSTHEMYYVSGA	119	NA	NA	NA	NA	NA	NA	-0.7102	0.3232	870.6011
31/12/2016	1028246	HLA-DRB1*09:01	ic50	LTEHGCNRLKRMAVS	424	NA	NA	NA	NA	NA	NA	-0.9209	0.2880	739.8798
31/12/2016	1028246	HLA-DRB1*09:01	ic50	LTKRQDKLCGSLIGM	205	NA	NA	NA	NA	NA	NA	-0.3355	0.3754	1107.7404
31/12/2016	1028246	HLA-DRB1*09:01	ic50	LTPVTMAEVRLAAMFKK	37	NA	NA	NA	NA	NA	NA	-3.8044	0.0243	219.1115
31/12/2016	1028246	HLA-DRB1*09:01	ic50	LTSYLGLTQPFLGLC	23	NA	NA	NA	NA	NA	NA	-3.3581	0.0401	235.7176
31/12/2016	1028246	HLA-DRB1*09:01	ic50	LTVMDRYSVDADLQL	1221	NA	NA	NA	NA	NA	NA	-2.0385	0.1330	361.9129
31/12/2016	1028246	HLA-DRB1*09:01	ic50	LVDEERKLHQQGRCR	3258	NA	NA	NA	NA	NA	NA	1.2520	0.6935	4809.648
31/12/2016	1028246	HLA-DRB1*09:01	ic50	LVVLSELPDFLAKKG	573	NA	NA	NA	NA	NA	NA	-3.5888	0.0296	224.5404
31/12/2016	1028246	HLA-DRB1*09:01	ic50	LWDIPTPKIIEECEH	43	NA	NA	NA	NA	NA	NA	-1.1497	0.2484	616.4599
31/12/2016	1028246	HLA-DRB1*09:01	ic50	LWSPRERLVLTLGAA	178	NA	NA	NA	NA	NA	NA	-2.2661	0.1107	326.4629
31/12/2016	1028246	HLA-DRB1*09:01	ic50	MAFQEMENFLGPIAV	38	NA	NA	NA	NA	NA	NA	-1.4904	0.2007	494.4892
31/12/2016	1028246	HLA-DRB1*09:01	ic50	MAKKGGEAMDTISVF	8910	NA	NA	NA	NA	NA	NA	0.1643	0.4864	1848.6866
31/12/2016	1028246	HLA-DRB1*09:01	ic50	MAMGTMAGCGYLMFLK	29	NA	NA	NA	NA	NA	NA	-4.4498	0.0122	207.2384
31/12/2016	1028246	HLA-DRB1*09:01	ic50	MASHIHLVIHRIRTL	53	NA	NA	NA	NA	NA	NA	-5.3705	0.0054	200.8298
31/12/2016	1028246	HLA-DRB1*09:01	ic50	MCHATLTYRMLEPTR	55	NA	NA	NA	NA	NA	NA	-3.7592	0.0296	224.5099
31/12/2016	1028246	HLA-DRB1*09:01	ic50	MEADVILPIGTRSVE	24	NA	NA	NA	NA	NA	NA	-1.8286	0.1557	401.8685
31/12/2016	1028246	HLA-DRB1*09:01	ic50	MERRFTSHLPVAQRG	67	NA	NA	NA	NA	NA	NA	-0.4041	0.3791	1126.6493
31/12/2016	1028246	HLA-DRB1*09:01	ic50	MEYLGHNAAGQWLEF	21	NA	NA	NA	NA	NA	NA	-1.1806	0.2441	604.3734
31/12/2016	1028246	HLA-DRB1*09:01	ic50	MFFVKNPTDTGHGTV	130	NA	NA	NA	NA	NA	NA	-0.4165	0.3765	1113.3894
31/12/2016	1028246	HLA-DRB1*09:01	ic50	MFFVKNPTDTGHGTVHHHHHH	438	NA	NA	NA	NA	NA	NA	-0.4165	0.3765	1113.3894
31/12/2016	1028246	HLA-DRB1*09:01	ic50	MFLGGVKPTHISYIM	21	NA	NA	NA	NA	NA	NA	-0.9756	0.2783	707.5317
31/12/2016	1028246	HLA-DRB1*09:01	ic50	MGGLWKYLNAVSLCI	13	NA	NA	NA	NA	NA	NA	-4.6544	0.0119	206.9061
31/12/2016	1028246	HLA-DRB1*09:01	ic50	MGGLWKYLNAVSLCIHHHHHH	169	NA	NA	NA	NA	NA	NA	-4.1818	0.0168	211.6408
31/12/2016	1028246	HLA-DRB1*09:01	ic50	MHHLVEFEPPHAATI	13	NA	NA	NA	NA	NA	NA	-1.0484	0.2685	676.4185
31/12/2016	1028246	HLA-DRB1*09:01	ic50	MIPSWASVKEDLVAY	113	NA	NA	NA	NA	NA	NA	-0.8785	0.2784	707.9744
31/12/2016	1028246	HLA-DRB1*09:01	ic50	MKGVERLAVMGDTAW	337	NA	NA	NA	NA	NA	NA	-1.1956	0.2424	599.4583
31/12/2016	1028246	HLA-DRB1*09:01	ic50	MKTGRRGSANGKTLG	6902	NA	NA	NA	NA	NA	NA	2.4544	0.8608	10406.5452
31/12/2016	1028246	HLA-DRB1*09:01	ic50	MKVVNRWLFRHLARE	177	NA	NA	NA	NA	NA	NA	-4.3204	0.0143	209.1928
31/12/2016	1028246	HLA-DRB1*09:01	ic50	MLEKTKEDLFGKKNL	8642	NA	NA	NA	NA	NA	NA	0.2208	0.4972	1943.0972
31/12/2016	1028246	HLA-DRB1*09:01	ic50	MLGARYLEFEALGFL	82	NA	NA	NA	NA	NA	NA	-3.3454	0.0372	232.5607
31/12/2016	1028246	HLA-DRB1*09:01	ic50	MLHHWIKVEYGNLSL	118	NA	NA	NA	NA	NA	NA	-3.1272	0.0543	251.5982
31/12/2016	1028246	HLA-DRB1*09:01	ic50	MLHWSLILPGIKAQQ	45	NA	NA	NA	NA	NA	NA	-4.4764	0.0139	208.8156
31/12/2016	1028246	HLA-DRB1*09:01	ic50	MLLDNMEVRGGMVAP	3099	NA	NA	NA	NA	NA	NA	-1.4547	0.2056	505.8215
31/12/2016	1028246	HLA-DRB1*09:01	ic50	MLMTGGVTLVRKNRW	81	NA	NA	NA	NA	NA	NA	-2.8242	0.0711	271.8932
31/12/2016	1028246	HLA-DRB1*09:01	ic50	MLSPMLHHWIKVEYG	104	NA	NA	NA	NA	NA	NA	-3.8071	0.0283	223.139
31/12/2016	1028246	HLA-DRB1*09:01	ic50	MMFLSLGVGADQGCAR	48	NA	NA	NA	NA	NA	NA	-4.1558	0.0199	214.6499
31/12/2016	1028246	HLA-DRB1*09:01	ic50	MMGKREKKLSEFGKA	387	NA	NA	NA	NA	NA	NA	0.6747	0.5861	2929.3817
31/12/2016	1028246	HLA-DRB1*09:01	ic50	MMIHTLEALDYKECE	297	NA	NA	NA	NA	NA	NA	-4.1370	0.0203	215.0886
31/12/2016	1028246	HLA-DRB1*09:01	ic50	MMLVSVAGRVDGLELK	13	NA	NA	NA	NA	NA	NA	-3.2454	0.0479	244.3597
31/12/2016	1028246	HLA-DRB1*09:01	ic50	MMTGRMGERQLQKIE	10000	NA	NA	NA	NA	NA	NA	0.2039	0.4936	1911.2346
31/12/2016	1028246	HLA-DRB1*09:01	ic50	MPRSIGGPVSSHNHI	284	NA	NA	NA	NA	NA	NA	2.4622	0.8615	10442.7261
31/12/2016	1028246	HLA-DRB1*09:01	ic50	MQVKVSKGAPCRIPV	17	NA	NA	NA	NA	NA	NA	0.1274	0.4785	1782.7172
31/12/2016	1028246	HLA-DRB1*09:01	ic50	MRSMPFLRKTRWTFL	110	NA	NA	NA	NA	NA	NA	-2.7683	0.0637	262.741
31/12/2016	1028246	HLA-DRB1*09:01	ic50	MSGRKAQGKTLGVNM	330	NA	NA	NA	NA	NA	NA	1.0621	0.6469	3877.32
31/12/2016	1028246	HLA-DRB1*09:01	ic50	MSIHGKGEWMTTEDM	730	NA	NA	NA	NA	NA	NA	-0.6046	0.3426	951.8356
31/12/2016	1028246	HLA-DRB1*09:01	ic50	MSNPLTSPISCSYSL	16	NA	NA	NA	NA	NA	NA	-0.4515	0.3700	1080.256
31/12/2016	1028246	HLA-DRB1*09:01	ic50	MTLKGTSYKICTDKM	76	NA	NA	NA	NA	NA	NA	-1.8355	0.1552	400.8035
31/12/2016	1028246	HLA-DRB1*09:01	ic50	MTSLALVGAALHPFA	12	NA	NA	NA	NA	NA	NA	-4.0213	0.0201	214.8609
31/12/2016	1028246	HLA-DRB1*09:01	ic50	MVLAGWLFHVRGARR	129	NA	NA	NA	NA	NA	NA	-6.2336	0.0023	197.8993
31/12/2016	1028246	HLA-DRB1*09:01	ic50	MVTMLSPMLHHWIKV	41	NA	NA	NA	NA	NA	NA	-4.0542	0.0194	214.1605
31/12/2016	1028246	HLA-DRB1*09:01	ic50	MWRSRADEINAIFEE	312	NA	NA	NA	NA	NA	NA	-0.6352	0.3365	925.7725
31/12/2016	1028246	HLA-DRB1*09:01	ic50	MYGIFQSTFLGASQR	44	NA	NA	NA	NA	NA	NA	-3.2580	0.0475	243.8615
31/12/2016	1028246	HLA-DRB1*09:01	ic50	MYKECEWPLTHTIGT	33	NA	NA	NA	NA	NA	NA	-0.1745	0.4164	1338.2367
31/12/2016	1028246	HLA-DRB1*09:01	ic50	MYMWLGARYLEFEAL	61	NA	NA	NA	NA	NA	NA	-5.3522	0.0054	200.8298
31/12/2016	1028246	HLA-DRB1*09:01	ic50	MYYVSGARSNVTFTVK	33	NA	NA	NA	NA	NA	NA	-1.3825	0.2146	527.4386
31/12/2016	1028246	HLA-DRB1*09:01	ic50	NALSMMPEAMTIVML	27	NA	NA	NA	NA	NA	NA	-2.9220	0.0561	253.6799
31/12/2016	1028246	HLA-DRB1*09:01	ic50	NAVSLCILTINAVASKK	67	NA	NA	NA	NA	NA	NA	-5.3185	0.0053	200.7047
31/12/2016	1028246	HLA-DRB1*09:01	ic50	NCPNLSPREEPDDID	10000	NA	NA	NA	NA	NA	NA	3.7168	0.9530	15925.7229
31/12/2016	1028246	HLA-DRB1*09:01	ic50	NELGMLEKTKEDLFG	1608	NA	NA	NA	NA	NA	NA	0.5334	0.5563	2552.2436
31/12/2016	1028246	HLA-DRB1*09:01	ic50	NFGKRELKCGDGIFI	13	NA	NA	NA	NA	NA	NA	-1.1122	0.2552	635.888
31/12/2016	1028246	HLA-DRB1*09:01	ic50	NFLGPIAVGGLLMML	61	NA	NA	NA	NA	NA	NA	-4.1262	0.0175	212.3314
31/12/2016	1028246	HLA-DRB1*09:01	ic50	NGPMAVSMTGVMRGN	10	NA	NA	NA	NA	NA	NA	-0.7890	0.3090	815.443
31/12/2016	1028246	HLA-DRB1*09:01	ic50	NGVIKILTYPWDRIE	88	NA	NA	NA	NA	NA	NA	-3.1324	0.0464	242.6432
31/12/2016	1028246	HLA-DRB1*09:01	ic50	NHIPGYKVQTNGPWM	423	NA	NA	NA	NA	NA	NA	-0.0567	0.4260	1398.9851
31/12/2016	1028246	HLA-DRB1*09:01	ic50	NKIKQKTKQIGNRPG	10000	NA	NA	NA	NA	NA	NA	2.1566	0.8275	8923.8595
31/12/2016	1028246	HLA-DRB1*09:01	ic50	NKTKNKTNWKQTWTF	1028	NA	NA	NA	NA	NA	NA	0.0767	0.4681	1698.8722
31/12/2016	1028246	HLA-DRB1*09:01	ic50	NLCVERVLDCRTAFK	10000	NA	NA	NA	NA	NA	NA	-2.2952	0.0961	305.1904
31/12/2016	1028246	HLA-DRB1*09:01	ic50	NLWKMKTGRRGSANG	302	NA	NA	NA	NA	NA	NA	0.0200	0.4417	1504.3881
31/12/2016	1028246	HLA-DRB1*09:01	ic50	NLYKLHGGHVSCRVK	48	NA	NA	NA	NA	NA	NA	-1.1783	0.2446	605.6081
31/12/2016	1028246	HLA-DRB1*09:01	ic50	NLYKLHGGHVSCRVKHHHHHH	332	NA	NA	NA	NA	NA	NA	-1.1783	0.2446	605.6081
31/12/2016	1028246	HLA-DRB1*09:01	ic50	NMEVRGGMVAPLYGV	27	NA	NA	NA	NA	NA	NA	-2.1879	0.1181	337.8526
31/12/2016	1028246	HLA-DRB1*09:01	ic50	NPFFAVTALTIAYLVKK	6	NA	NA	NA	NA	NA	NA	-6.4874	0.0013	197.0523
31/12/2016	1028246	HLA-DRB1*09:01	ic50	NPPFGDSYIIVGRGD	415	NA	NA	NA	NA	NA	NA	-0.0580	0.4482	1550.1619
31/12/2016	1028246	HLA-DRB1*09:01	ic50	NPRLCTKEEFIAKVR	2327	NA	NA	NA	NA	NA	NA	-0.5679	0.3465	969.4947
31/12/2016	1028246	HLA-DRB1*09:01	ic50	NPYRTWHYCGSYVTK	27	NA	NA	NA	NA	NA	NA	-2.3408	0.0920	299.5149
31/12/2016	1028246	HLA-DRB1*09:01	ic50	NRATWASHIHLVIHR	22	NA	NA	NA	NA	NA	NA	-3.7707	0.0255	220.2748
31/12/2016	1028246	HLA-DRB1*09:01	ic50	NRVWNSFQIEEFGTGE	130	NA	NA	NA	NA	NA	NA	-0.4897	0.3630	1046.1848
31/12/2016	1028246	HLA-DRB1*09:01	ic50	NRWLFRHLAREKNPR	140	NA	NA	NA	NA	NA	NA	-2.2722	0.1102	325.7308
31/12/2016	1028246	HLA-DRB1*09:01	ic50	NSFQIEEFGTGVFTT	702	NA	NA	NA	NA	NA	NA	-0.3708	0.3769	1115.3121
31/12/2016	1028246	HLA-DRB1*09:01	ic50	NSGGGVEGIGLQYLG	2368	NA	NA	NA	NA	NA	NA	-0.4094	0.3622	1041.9661
31/12/2016	1028246	HLA-DRB1*09:01	ic50	NSYIAEMETESWIVD	3292	NA	NA	NA	NA	NA	NA	-0.6460	0.3328	910.0652
31/12/2016	1028246	HLA-DRB1*09:01	ic50	NSYIAEMETESWIVDKK	2087	NA	NA	NA	NA	NA	NA	-0.6460	0.3328	910.0652
31/12/2016	1028246	HLA-DRB1*09:01	ic50	NVQSLGWNIITFKDK	75	NA	NA	NA	NA	NA	NA	-2.6245	0.0722	273.35
31/12/2016	1028246	HLA-DRB1*09:01	ic50	NVYQRGTHPFSRIRD	26	NA	NA	NA	NA	NA	NA	0.6889	0.5871	2942.9163
31/12/2016	1028246	HLA-DRB1*09:01	ic50	PCREQDELIGRGRVS	106	NA	NA	NA	NA	NA	NA	2.4802	0.8584	10295.3504
31/12/2016	1028246	HLA-DRB1*09:01	ic50	PDKPSLDISLETVAID	41	NA	NA	NA	NA	NA	NA	-1.6774	0.1746	438.4685
31/12/2016	1028246	HLA-DRB1*09:01	ic50	PEMPALYEKKLALYL	88	NA	NA	NA	NA	NA	NA	-4.2732	0.0144	209.3202
31/12/2016	1028246	HLA-DRB1*09:01	ic50	PFCSHHFHELQLKDG	24	NA	NA	NA	NA	NA	NA	-2.3437	0.0916	298.9043
31/12/2016	1028246	HLA-DRB1*09:01	ic50	PFSRIRDGLQYGWKT	324	NA	NA	NA	NA	NA	NA	-0.1491	0.4098	1298.3152
31/12/2016	1028246	HLA-DRB1*09:01	ic50	PGGAKKPLRPRWCDE	4377	NA	NA	NA	NA	NA	NA	2.4171	0.8620	10466.6455
31/12/2016	1028246	HLA-DRB1*09:01	ic50	PGIKAQQSKLAQRRV	493	NA	NA	NA	NA	NA	NA	0.7074	0.5903	2987.0814
31/12/2016	1028246	HLA-DRB1*09:01	ic50	PGQQRSIQDNQVAYL	1817	NA	NA	NA	NA	NA	NA	-0.9630	0.2805	714.9362
31/12/2016	1028246	HLA-DRB1*09:01	ic50	PIVNRNGEVIGLYGN	955	NA	NA	NA	NA	NA	NA	-0.0654	0.4244	1388.7465
31/12/2016	1028246	HLA-DRB1*09:01	ic50	PKGISRMSMAMGTMA	5	NA	NA	NA	NA	NA	NA	-2.3127	0.1066	320.3239
31/12/2016	1028246	HLA-DRB1*09:01	ic50	PKQMLVGGVVLLGAMK	26	NA	NA	NA	NA	NA	NA	-2.8252	0.0620	260.715
31/12/2016	1028246	HLA-DRB1*09:01	ic50	PLTHTIGTSVEESEM	116	NA	NA	NA	NA	NA	NA	0.5784	0.5687	2703.0064
31/12/2016	1028246	HLA-DRB1*09:01	ic50	PNRDGDSYYYSEPTS	722	NA	NA	NA	NA	NA	NA	2.3764	0.8525	10014.7468
31/12/2016	1028246	HLA-DRB1*09:01	ic50	PPAGTRKIMKVVNRW	225	NA	NA	NA	NA	NA	NA	-0.8797	0.2783	707.6855
31/12/2016	1028246	HLA-DRB1*09:01	ic50	PPHAATIRVLALGNQ	288	NA	NA	NA	NA	NA	NA	-3.0145	0.0602	258.5231
31/12/2016	1028246	HLA-DRB1*09:01	ic50	PPVSFHGSDGCWYPM	19	NA	NA	NA	NA	NA	NA	0.2253	0.4946	1920.3832
31/12/2016	1028246	HLA-DRB1*09:01	ic50	PSELQMSWLPLCVRL	13	NA	NA	NA	NA	NA	NA	-4.0675	0.0187	213.4608
31/12/2016	1028246	HLA-DRB1*09:01	ic50	PSEPWNTGHDWILAD	287	NA	NA	NA	NA	NA	NA	-0.1207	0.4145	1326.7017
31/12/2016	1028246	HLA-DRB1*09:01	ic50	PSSASPWSWPDLDLK	582	NA	NA	NA	NA	NA	NA	0.1452	0.4826	1816.5137
31/12/2016	1028246	HLA-DRB1*09:01	ic50	PSWASVKEDLVAYGG	673	NA	NA	NA	NA	NA	NA	-0.5389	0.3510	989.8854
31/12/2016	1028246	HLA-DRB1*09:01	ic50	PTMLKKGMTTVLDFH	31	NA	NA	NA	NA	NA	NA	-2.3178	0.0940	302.216
31/12/2016	1028246	HLA-DRB1*09:01	ic50	PTPKIIEECEHLEDG	6380	NA	NA	NA	NA	NA	NA	0.8908	0.6263	3526.813
31/12/2016	1028246	HLA-DRB1*09:01	ic50	PTSENNAHHVCWLEA	1707	NA	NA	NA	NA	NA	NA	-1.6826	0.1739	436.9495
31/12/2016	1028246	HLA-DRB1*09:01	ic50	PTVDIEEAPEMPALY	284	NA	NA	NA	NA	NA	NA	0.6837	0.5861	2928.5395
31/12/2016	1028246	HLA-DRB1*09:01	ic50	PVNEALAAAGLVGVL	25	NA	NA	NA	NA	NA	NA	-3.2950	0.0386	234.0841
31/12/2016	1028246	HLA-DRB1*09:01	ic50	PVSPGEMRLRDDQRK	10000	NA	NA	NA	NA	NA	NA	1.9967	0.8079	8153.9708
31/12/2016	1028246	HLA-DRB1*09:01	ic50	PWQSGSGGVWREMHH	115	NA	NA	NA	NA	NA	NA	0.4769	0.5486	2463.2577
31/12/2016	1028246	HLA-DRB1*09:01	ic50	QAVMEMTYKNKVVKV	172	NA	NA	NA	NA	NA	NA	-1.4405	0.1939	479.2768
31/12/2016	1028246	HLA-DRB1*09:01	ic50	QDELIGRGRVSPGNG	2182	NA	NA	NA	NA	NA	NA	2.0254	0.8036	7993.9058
31/12/2016	1028246	HLA-DRB1*09:01	ic50	QDKLCGSLIGMTNRA	69	NA	NA	NA	NA	NA	NA	-1.0637	0.2625	657.6701
31/12/2016	1028246	HLA-DRB1*09:01	ic50	QDPKNVYQRGTHPFS	62	NA	NA	NA	NA	NA	NA	1.2175	0.6754	4423.6084
31/12/2016	1028246	HLA-DRB1*09:01	ic50	QEMENFLGPIAVGGL	164	NA	NA	NA	NA	NA	NA	-0.4607	0.3508	988.5327
31/12/2016	1028246	HLA-DRB1*09:01	ic50	QEVEFIGYGKATLECKK	129	NA	NA	NA	NA	NA	NA	-1.3624	0.2156	529.7193
31/12/2016	1028246	HLA-DRB1*09:01	ic50	QFELYKRTDIVEVDR	342	NA	NA	NA	NA	NA	NA	-2.1673	0.1083	322.8706
31/12/2016	1028246	HLA-DRB1*09:01	ic50	QGFIFFFLFNILTGK	10000	NA	NA	NA	NA	NA	NA	-7.8065	0.0004	196.1696
31/12/2016	1028246	HLA-DRB1*09:01	ic50	QIGNRPGPSRGVQGF	10000	NA	NA	NA	NA	NA	NA	4.3651	0.9760	17714.7281
31/12/2016	1028246	HLA-DRB1*09:01	ic50	QKTKQIGNRPGPSRG	4900	NA	NA	NA	NA	NA	NA	3.8065	0.9576	16272.5407
31/12/2016	1028246	HLA-DRB1*09:01	ic50	QMRSMPFLRKTRWTF	160	NA	NA	NA	NA	NA	NA	-2.1350	0.1146	332.3703
31/12/2016	1028246	HLA-DRB1*09:01	ic50	QPSKGWNDWENVPFC	824	NA	NA	NA	NA	NA	NA	0.9185	0.6196	3419.3617
31/12/2016	1028246	HLA-DRB1*09:01	ic50	QRGVGVAQGGVFHTM	112	NA	NA	NA	NA	NA	NA	-0.4066	0.3786	1124.122
31/12/2016	1028246	HLA-DRB1*09:01	ic50	QRKVFRELVRNCDLP	261	NA	NA	NA	NA	NA	NA	-0.6582	0.3161	842.3977
31/12/2016	1028246	HLA-DRB1*09:01	ic50	QRMFTREELIHFPEF	513	NA	NA	NA	NA	NA	NA	-1.6480	0.1738	436.9042
31/12/2016	1028246	HLA-DRB1*09:01	ic50	QRRFGGTVIRNPLSR	387	NA	NA	NA	NA	NA	NA	-0.2106	0.4135	1320.2937
31/12/2016	1028246	HLA-DRB1*09:01	ic50	QSALSEFIKFAEGRR	247	NA	NA	NA	NA	NA	NA	-2.1019	0.1144	332.0912
31/12/2016	1028246	HLA-DRB1*09:01	ic50	QSTFLGASQRGVGVA	62	NA	NA	NA	NA	NA	NA	0.2238	0.5068	2031.0152
31/12/2016	1028246	HLA-DRB1*09:01	ic50	QTDIPSEPWNTGHDW	1624	NA	NA	NA	NA	NA	NA	2.7698	0.8921	12024.6308
31/12/2016	1028246	HLA-DRB1*09:01	ic50	QTKIQYVIRAQLHVG	48	NA	NA	NA	NA	NA	NA	-3.4695	0.0383	233.7709
31/12/2016	1028246	HLA-DRB1*09:01	ic50	QTNGPWMQVPLEVKR	1105	NA	NA	NA	NA	NA	NA	0.0323	0.4439	1519.1945
31/12/2016	1028246	HLA-DRB1*09:01	ic50	QTSRLLMRRMRRPTG	221	NA	NA	NA	NA	NA	NA	-1.6729	0.1667	422.7694
31/12/2016	1028246	HLA-DRB1*09:01	ic50	QVAKAGLKTNDRKWC	3934	NA	NA	NA	NA	NA	NA	0.0302	0.4551	1599.8314
31/12/2016	1028246	HLA-DRB1*09:01	ic50	QWAQDLTLPWQSGSG	582	NA	NA	NA	NA	NA	NA	-0.6189	0.3225	867.5164
31/12/2016	1028246	HLA-DRB1*09:01	ic50	QWHKEGSSIGKLFTQ	557	NA	NA	NA	NA	NA	NA	0.8472	0.6190	3409.8265
31/12/2016	1028246	HLA-DRB1*09:01	ic50	QWHKEGSSIGKLFTQHHHHHH	210	NA	NA	NA	NA	NA	NA	-0.9231	0.2880	739.9619
31/12/2016	1028246	HLA-DRB1*09:01	ic50	QWKTANEAVQDPKFW	172	NA	NA	NA	NA	NA	NA	1.5697	0.7478	6178.5987
31/12/2016	1028246	HLA-DRB1*09:01	ic50	QYVIRAQLHVGAKQE	112	NA	NA	NA	NA	NA	NA	-3.0273	0.0512	248.0496
31/12/2016	1028246	HLA-DRB1*09:01	ic50	RADEINAIFEENEVD	10000	NA	NA	NA	NA	NA	NA	1.1956	0.6828	4575.9502
31/12/2016	1028246	HLA-DRB1*09:01	ic50	RAKDPPAGTRKIMKV	1365	NA	NA	NA	NA	NA	NA	0.1293	0.4790	1786.7249
31/12/2016	1028246	HLA-DRB1*09:01	ic50	RAQLHVGAKQENWNT	2711	NA	NA	NA	NA	NA	NA	0.4289	0.5224	2182.6943
31/12/2016	1028246	HLA-DRB1*09:01	ic50	RAYRNALSMMPEAMT	11	NA	NA	NA	NA	NA	NA	-1.4479	0.2066	508.0983
31/12/2016	1028246	HLA-DRB1*09:01	ic50	RCRTCVYNMMGKREK	75	NA	NA	NA	NA	NA	NA	-1.4119	0.2071	509.3664
31/12/2016	1028246	HLA-DRB1*09:01	ic50	RDGHEKPMNVQSLGW	920	NA	NA	NA	NA	NA	NA	1.2271	0.6888	4704.7714
31/12/2016	1028246	HLA-DRB1*09:01	ic50	RDSDDWLNKYSYYPE	1349	NA	NA	NA	NA	NA	NA	0.1314	0.4756	1759.0651
31/12/2016	1028246	HLA-DRB1*09:01	ic50	REKKLSEFGKAKGSR	136	NA	NA	NA	NA	NA	NA	2.1218	0.8263	8873.9141
31/12/2016	1028246	HLA-DRB1*09:01	ic50	RELKCGDGIFIFRDS	28	NA	NA	NA	NA	NA	NA	-1.5675	0.1810	451.6645
31/12/2016	1028246	HLA-DRB1*09:01	ic50	RERLVLTLGAAMVEI	10	NA	NA	NA	NA	NA	NA	-3.5025	0.0330	228.0977
31/12/2016	1028246	HLA-DRB1*09:01	ic50	REYPTIKQKKPDFIL	1043	NA	NA	NA	NA	NA	NA	-0.9357	0.2707	683.2798
31/12/2016	1028246	HLA-DRB1*09:01	ic50	RGDSRLTYQWHKEGS	552	NA	NA	NA	NA	NA	NA	0.3819	0.5125	2085.1786
31/12/2016	1028246	HLA-DRB1*09:01	ic50	RGGMVAPLYGVEGTK	1002	NA	NA	NA	NA	NA	NA	-0.6085	0.3321	906.8536
31/12/2016	1028246	HLA-DRB1*09:01	ic50	RGLSSRKRRSHDVLT	10000	NA	NA	NA	NA	NA	NA	1.9595	0.8049	8042.6844
31/12/2016	1028246	HLA-DRB1*09:01	ic50	RGTHPFSRIRDGLQY	439	NA	NA	NA	NA	NA	NA	-0.3560	0.3718	1089.3604
31/12/2016	1028246	HLA-DRB1*09:01	ic50	RIEEVTRMAMTDTTP	415	NA	NA	NA	NA	NA	NA	0.1318	0.4634	1662.5742
31/12/2016	1028246	HLA-DRB1*09:01	ic50	RIFGRRSIPVNEALA	95	NA	NA	NA	NA	NA	NA	-0.3369	0.3752	1106.8366
31/12/2016	1028246	HLA-DRB1*09:01	ic50	RIVVPCREQDELIGR	1265	NA	NA	NA	NA	NA	NA	0.1045	0.4824	1815.3937
31/12/2016	1028246	HLA-DRB1*09:01	ic50	RLGKEFIRCLALPFR	27	NA	NA	NA	NA	NA	NA	-3.6611	0.0280	222.8971
31/12/2016	1028246	HLA-DRB1*09:01	ic50	RLTYQWHKEGSSIGK	120	NA	NA	NA	NA	NA	NA	-0.1929	0.4027	1256.101
31/12/2016	1028246	HLA-DRB1*09:01	ic50	RMAEAEMVIHHQHVQ	279	NA	NA	NA	NA	NA	NA	-1.6335	0.1801	449.7094
31/12/2016	1028246	HLA-DRB1*09:01	ic50	RMGERQLQKIERWFV	224	NA	NA	NA	NA	NA	NA	-0.9993	0.2748	696.0717
31/12/2016	1028246	HLA-DRB1*09:01	ic50	RMLEPTRVVNWEVII	126	NA	NA	NA	NA	NA	NA	-1.5379	0.1801	449.7163
31/12/2016	1028246	HLA-DRB1*09:01	ic50	RMRRPTGKVTLEADV	1930	NA	NA	NA	NA	NA	NA	1.9320	0.8014	7910.8455
31/12/2016	1028246	HLA-DRB1*09:01	ic50	RNGGEIGAVALDYPS	1339	NA	NA	NA	NA	NA	NA	-0.0771	0.4384	1481.7054
31/12/2016	1028246	HLA-DRB1*09:01	ic50	RPAEVRKVCYNAVLT	67	NA	NA	NA	NA	NA	NA	-2.2439	0.1006	311.6087
31/12/2016	1028246	HLA-DRB1*09:01	ic50	RPAPGGKAYMDVISR	595	NA	NA	NA	NA	NA	NA	-0.5403	0.3546	1006.181
31/12/2016	1028246	HLA-DRB1*09:01	ic50	RPGLLIGFGLRTLWS	26	NA	NA	NA	NA	NA	NA	-4.0389	0.0196	214.422
31/12/2016	1028246	HLA-DRB1*09:01	ic50	RPGPSRGVQGFIFFF	74	NA	NA	NA	NA	NA	NA	-2.0122	0.1359	366.6722
31/12/2016	1028246	HLA-DRB1*09:01	ic50	RPRWCDERVSSDQSA	1853	NA	NA	NA	NA	NA	NA	3.0929	0.9173	13510.6357
31/12/2016	1028246	HLA-DRB1*09:01	ic50	RPTAWFLPSIRAANV	6	NA	NA	NA	NA	NA	NA	-3.5148	0.0335	228.6118
31/12/2016	1028246	HLA-DRB1*09:01	ic50	RQEKWMTGRMGERQL	499	NA	NA	NA	NA	NA	NA	1.1890	0.6705	4323.6631
31/12/2016	1028246	HLA-DRB1*09:01	ic50	RQLQKIERWFVRNPF	164	NA	NA	NA	NA	NA	NA	-0.9076	0.2747	695.9434
31/12/2016	1028246	HLA-DRB1*09:01	ic50	RRAIDLPTHENHGLK	10000	NA	NA	NA	NA	NA	NA	0.4534	0.5281	2241.3662
31/12/2016	1028246	HLA-DRB1*09:01	ic50	RRGRIGRNPNRDGDS	10000	NA	NA	NA	NA	NA	NA	4.7627	0.9836	18340.8321
31/12/2016	1028246	HLA-DRB1*09:01	ic50	RRGSANGKTLGEVWK	2277	NA	NA	NA	NA	NA	NA	1.0226	0.6519	3969.1045
31/12/2016	1028246	HLA-DRB1*09:01	ic50	RRGVRSLSNKIKQKT	120	NA	NA	NA	NA	NA	NA	0.8859	0.6259	3519.4421
31/12/2016	1028246	HLA-DRB1*09:01	ic50	RRGVRSLSNKIKQKTHHHHHH	596	NA	NA	NA	NA	NA	NA	0.9766	0.6543	4013.6072
31/12/2016	1028246	HLA-DRB1*09:01	ic50	RRSIPVNEALAAAGL	94	NA	NA	NA	NA	NA	NA	-1.4859	0.2012	495.601
31/12/2016	1028246	HLA-DRB1*09:01	ic50	RRVFHGVAKNPVVDG	7	NA	NA	NA	NA	NA	NA	0.3622	0.5082	2044.7313
31/12/2016	1028246	HLA-DRB1*09:01	ic50	RSHDVLTVQFLILGM	92	NA	NA	NA	NA	NA	NA	-4.8636	0.0077	202.9696
31/12/2016	1028246	HLA-DRB1*09:01	ic50	RSIQDNQVAYLIIGIK	244	NA	NA	NA	NA	NA	NA	-4.1878	0.0192	213.9936
31/12/2016	1028246	HLA-DRB1*09:01	ic50	RSLSNKIKQKTKQIG	10000	NA	NA	NA	NA	NA	NA	1.5343	0.7402	5964.5089
31/12/2016	1028246	HLA-DRB1*09:01	ic50	RSTTDSGKVIPEWCC	10000	NA	NA	NA	NA	NA	NA	0.2469	0.5030	1995.757
31/12/2016	1028246	HLA-DRB1*09:01	ic50	RSWVTAGEIHAVPFG	18	NA	NA	NA	NA	NA	NA	-1.5817	0.1787	446.715
31/12/2016	1028246	HLA-DRB1*09:01	ic50	RTKGTMRASALILIE	4	NA	NA	NA	NA	NA	NA	-3.2944	0.0386	234.0841
31/12/2016	1028246	HLA-DRB1*09:01	ic50	RTLIGQEKYTDYLTV	1637	NA	NA	NA	NA	NA	NA	-0.0971	0.4305	1428.2438
31/12/2016	1028246	HLA-DRB1*09:01	ic50	RVAYGKCDSAGRSRR	10000	NA	NA	NA	NA	NA	NA	0.5201	0.5414	2382.8527
31/12/2016	1028246	HLA-DRB1*09:01	ic50	RVDGLELKKLGEVSW	1199	NA	NA	NA	NA	NA	NA	-1.3530	0.2112	518.9976
31/12/2016	1028246	HLA-DRB1*09:01	ic50	RVKLSALTLKGTSYK	192	NA	NA	NA	NA	NA	NA	-2.0384	0.1286	354.5168
31/12/2016	1028246	HLA-DRB1*09:01	ic50	RVLDTVEKWLACGVD	1711	NA	NA	NA	NA	NA	NA	-1.6029	0.1755	440.2898
31/12/2016	1028246	HLA-DRB1*09:01	ic50	RVSPGNGWMIKETAC	243	NA	NA	NA	NA	NA	NA	-0.0053	0.4515	1573.6732
31/12/2016	1028246	HLA-DRB1*09:01	ic50	RVWITNNPHMQDKTM	447	NA	NA	NA	NA	NA	NA	-0.3109	0.3955	1215.037
31/12/2016	1028246	HLA-DRB1*09:01	ic50	RWFHERGYVKLEGRV	331	NA	NA	NA	NA	NA	NA	-0.8799	0.2943	761.6416
31/12/2016	1028246	HLA-DRB1*09:01	ic50	RWLLLNVTSEDLGKT	95	NA	NA	NA	NA	NA	NA	-2.7081	0.0678	267.829
31/12/2016	1028246	HLA-DRB1*09:01	ic50	RYLEFEALGFLNEDH	142	NA	NA	NA	NA	NA	NA	-2.9154	0.0565	254.1981
31/12/2016	1028246	HLA-DRB1*09:01	ic50	SAALGPLIEGNTSLL	65	NA	NA	NA	NA	NA	NA	-0.9081	0.2746	695.6594
31/12/2016	1028246	HLA-DRB1*09:01	ic50	SAAQRRGRIGRNPNR	10000	NA	NA	NA	NA	NA	NA	1.6684	0.7637	6648.3964
31/12/2016	1028246	HLA-DRB1*09:01	ic50	SAFQGLFGGLNWITK	67	NA	NA	NA	NA	NA	NA	-2.1918	0.1179	337.4391
31/12/2016	1028246	HLA-DRB1*09:01	ic50	SAGRSRRSRRAIDLP	10000	NA	NA	NA	NA	NA	NA	1.8545	0.7818	7227.422
31/12/2016	1028246	HLA-DRB1*09:01	ic50	SAHCIGITDRDFIEG	542	NA	NA	NA	NA	NA	NA	-1.3144	0.2236	549.7624
31/12/2016	1028246	HLA-DRB1*09:01	ic50	SAHGSGREVIDAMCH	1240	NA	NA	NA	NA	NA	NA	-0.2256	0.4107	1303.6904
31/12/2016	1028246	HLA-DRB1*09:01	ic50	SARYDVALSEQGEFK	93	NA	NA	NA	NA	NA	NA	-0.3314	0.3760	1110.456
31/12/2016	1028246	HLA-DRB1*09:01	ic50	SASVLSFMDKGIPFM	84	NA	NA	NA	NA	NA	NA	-2.2984	0.0993	309.6504
31/12/2016	1028246	HLA-DRB1*09:01	ic50	SCRDQSEAQLALTII	58	NA	NA	NA	NA	NA	NA	-1.4509	0.2062	507.3727
31/12/2016	1028246	HLA-DRB1*09:01	ic50	SCTMPPVSFHGSDGC	324	NA	NA	NA	NA	NA	NA	0.0912	0.4546	1596.0927
31/12/2016	1028246	HLA-DRB1*09:01	ic50	SDQGCSSALGSGPYG	4335	NA	NA	NA	NA	NA	NA	1.2939	0.6901	4733.6563
31/12/2016	1028246	HLA-DRB1*09:01	ic50	SEDLGKTFSVGTGNC	136	NA	NA	NA	NA	NA	NA	0.7264	0.5955	3058.3126
31/12/2016	1028246	HLA-DRB1*09:01	ic50	SEFIKFAEGRRGAAE	159	NA	NA	NA	NA	NA	NA	0.1443	0.4911	1889.4736
31/12/2016	1028246	HLA-DRB1*09:01	ic50	SELPDFLAKKGGEAM	687	NA	NA	NA	NA	NA	NA	-0.6365	0.3194	855.2137
31/12/2016	1028246	HLA-DRB1*09:01	ic50	SELQMSWLPLCVRLE	35	NA	NA	NA	NA	NA	NA	-3.7242	0.0267	221.5833
31/12/2016	1028246	HLA-DRB1*09:01	ic50	SEMFMPRSIGGPVSS	100	NA	NA	NA	NA	NA	NA	-0.1618	0.4219	1373.0696
31/12/2016	1028246	HLA-DRB1*09:01	ic50	SEQGEFKLLSEEKVP	285	NA	NA	NA	NA	NA	NA	0.1564	0.4682	1699.6184
31/12/2016	1028246	HLA-DRB1*09:01	ic50	SEYMTSWFYDNDNPY	141	NA	NA	NA	NA	NA	NA	-1.3257	0.2230	548.2973
31/12/2016	1028246	HLA-DRB1*09:01	ic50	SGARSNVTFTVNQTS	285	NA	NA	NA	NA	NA	NA	0.2076	0.4774	1773.3043
31/12/2016	1028246	HLA-DRB1*09:01	ic50	SGDVLWDIPTPKIIE	13	NA	NA	NA	NA	NA	NA	-0.8482	0.2911	750.5642
31/12/2016	1028246	HLA-DRB1*09:01	ic50	SGQVVTYALNTITNLKK	45	NA	NA	NA	NA	NA	NA	-3.9048	0.0225	217.2406
31/12/2016	1028246	HLA-DRB1*09:01	ic50	SGREVIDAMCHATLT	84	NA	NA	NA	NA	NA	NA	-1.7171	0.1583	406.596
31/12/2016	1028246	HLA-DRB1*09:01	ic50	SGSAASMVNGVIKIL	77	NA	NA	NA	NA	NA	NA	-3.5210	0.0370	232.2962
31/12/2016	1028246	HLA-DRB1*09:01	ic50	SHLNAMSKVRKDISE	227	NA	NA	NA	NA	NA	NA	-0.2151	0.3989	1234.2517
31/12/2016	1028246	HLA-DRB1*09:01	ic50	SHLVRSWVTAGEIHA	21	NA	NA	NA	NA	NA	NA	-1.5811	0.1871	464.545
31/12/2016	1028246	HLA-DRB1*09:01	ic50	SIRAANVMAASLRKA	58	NA	NA	NA	NA	NA	NA	-3.4079	0.0410	236.7003
31/12/2016	1028246	HLA-DRB1*09:01	ic50	SIVACAKFTCAKSMS	32	NA	NA	NA	NA	NA	NA	-4.3824	0.0125	207.4494
31/12/2016	1028246	HLA-DRB1*09:01	ic50	SKAYANMWSLMYFHK	32	NA	NA	NA	NA	NA	NA	-4.5681	0.0131	208.0498
31/12/2016	1028246	HLA-DRB1*09:01	ic50	SLDISLETVAIDRPA	832	NA	NA	NA	NA	NA	NA	-1.2431	0.2211	543.4668
31/12/2016	1028246	HLA-DRB1*09:01	ic50	SLETVAIDRPAEVRK	10000	NA	NA	NA	NA	NA	NA	-0.2021	0.4113	1307.1992
31/12/2016	1028246	HLA-DRB1*09:01	ic50	SLETVAIDRPAEVRKHHHHHH	798	NA	NA	NA	NA	NA	NA	-0.2805	0.4040	1264.022
31/12/2016	1028246	HLA-DRB1*09:01	ic50	SLGVGADQGCAINFG	969	NA	NA	NA	NA	NA	NA	0.1795	0.4850	1837.2056
31/12/2016	1028246	HLA-DRB1*09:01	ic50	SLILPGIKAQQSKLA	70	NA	NA	NA	NA	NA	NA	-1.9817	0.1387	371.5695
31/12/2016	1028246	HLA-DRB1*09:01	ic50	SLLWNGPMAVSMTGVK	25	NA	NA	NA	NA	NA	NA	-2.2526	0.1117	327.9323
31/12/2016	1028246	HLA-DRB1*09:01	ic50	SLMYFHKRDMRLLSL	126	NA	NA	NA	NA	NA	NA	-3.6242	0.0293	224.2213
31/12/2016	1028246	HLA-DRB1*09:01	ic50	SMEYNCPNLSPREEP	6354	NA	NA	NA	NA	NA	NA	0.8414	0.6176	3386.9347
31/12/2016	1028246	HLA-DRB1*09:01	ic50	SMPFLRKTRWTFLLS	35	NA	NA	NA	NA	NA	NA	-3.0599	0.0522	249.1709
31/12/2016	1028246	HLA-DRB1*09:01	ic50	SMQKTIPLVALTLTS	81	NA	NA	NA	NA	NA	NA	-2.9672	0.0534	250.5932
31/12/2016	1028246	HLA-DRB1*09:01	ic50	SMSLFEVDQTKIQYV	184	NA	NA	NA	NA	NA	NA	-1.9596	0.1292	355.5123
31/12/2016	1028246	HLA-DRB1*09:01	ic50	SNMTQRVVIALLVLAKK	181	NA	NA	NA	NA	NA	NA	-6.1974	0.0020	197.6563
31/12/2016	1028246	HLA-DRB1*09:01	ic50	SNVTFTVNQTSRLLM	23	NA	NA	NA	NA	NA	NA	-2.4581	0.0875	293.2912
31/12/2016	1028246	HLA-DRB1*09:01	ic50	SPHHKKLAQAVMEMT	103	NA	NA	NA	NA	NA	NA	-1.2508	0.2341	576.8874
31/12/2016	1028246	HLA-DRB1*09:01	ic50	SPWSWPDLDLKPGAA	3170	NA	NA	NA	NA	NA	NA	0.7863	0.6053	3200.3687
31/12/2016	1028246	HLA-DRB1*09:01	ic50	SQTEVKEEGKEELQE	10000	NA	NA	NA	NA	NA	NA	4.2015	0.9715	17347.0727
31/12/2016	1028246	HLA-DRB1*09:01	ic50	SRGVQGFIFFFLFNIKK	10000	NA	NA	NA	NA	NA	NA	-7.2599	0.0007	196.45
31/12/2016	1028246	HLA-DRB1*09:01	ic50	SRKECPFSNRVWNSF	174	NA	NA	NA	NA	NA	NA	-0.3488	0.3885	1176.7156
31/12/2016	1028246	HLA-DRB1*09:01	ic50	SRKRRSHDVLTVQFL	879	NA	NA	NA	NA	NA	NA	-2.1729	0.1194	339.7894
31/12/2016	1028246	HLA-DRB1*09:01	ic50	SRRSRRAIDLPTHEN	10000	NA	NA	NA	NA	NA	NA	0.9068	0.6299	3586.1613
31/12/2016	1028246	HLA-DRB1*09:01	ic50	STGEAHLAEENEGDN	1943	NA	NA	NA	NA	NA	NA	2.2441	0.8332	9161.2257
31/12/2016	1028246	HLA-DRB1*09:01	ic50	STHEMYYVSGARSNV	25	NA	NA	NA	NA	NA	NA	-1.1387	0.2435	602.6073
31/12/2016	1028246	HLA-DRB1*09:01	ic50	SVAGRVDGLELKKLG	1323	NA	NA	NA	NA	NA	NA	-0.6184	0.3225	867.5164
31/12/2016	1028246	HLA-DRB1*09:01	ic50	SVDSLEHEMWRSRAD	532	NA	NA	NA	NA	NA	NA	0.0917	0.4673	1692.517
31/12/2016	1028246	HLA-DRB1*09:01	ic50	SVEESEMFMPRSIGG	474	NA	NA	NA	NA	NA	NA	0.2285	0.4990	1959.8288
31/12/2016	1028246	HLA-DRB1*09:01	ic50	SVGTGNCTTNILEAK	6911	NA	NA	NA	NA	NA	NA	0.0495	0.4627	1657.4216
31/12/2016	1028246	HLA-DRB1*09:01	ic50	SVKEDLVAYGGSWKL	18	NA	NA	NA	NA	NA	NA	-0.9681	0.2798	712.3142
31/12/2016	1028246	HLA-DRB1*09:01	ic50	SVVVQDPKNVYQRGT	743	NA	NA	NA	NA	NA	NA	-0.1240	0.4142	1325.0785
31/12/2016	1028246	HLA-DRB1*09:01	ic50	SVVVQDPKNVYQRGTHHHHHH	766	NA	NA	NA	NA	NA	NA	-0.1240	0.4142	1325.0785
31/12/2016	1028246	HLA-DRB1*09:01	ic50	SYKICTDKMFFVKNP	267	NA	NA	NA	NA	NA	NA	-3.2428	0.0411	236.7742
31/12/2016	1028246	HLA-DRB1*09:01	ic50	TACLSKAYANMWSLM	13	NA	NA	NA	NA	NA	NA	-3.1603	0.0450	241.064
31/12/2016	1028246	HLA-DRB1*09:01	ic50	TAGEIHAVPFGLVSM	36	NA	NA	NA	NA	NA	NA	-2.2827	0.1092	324.1386
31/12/2016	1028246	HLA-DRB1*09:01	ic50	TAKLRWFHERGYVKL	35	NA	NA	NA	NA	NA	NA	-2.1991	0.1114	327.5302
31/12/2016	1028246	HLA-DRB1*09:01	ic50	TALTGAMRVTKDTND	578	NA	NA	NA	NA	NA	NA	-2.1272	0.1245	347.8606
31/12/2016	1028246	HLA-DRB1*09:01	ic50	TARRHLAEGKVDTGV	1825	NA	NA	NA	NA	NA	NA	0.9644	0.6410	3773.1489
31/12/2016	1028246	HLA-DRB1*09:01	ic50	TAWDFSSAGGFFTSV	9	NA	NA	NA	NA	NA	NA	-0.5268	0.3461	967.6489
31/12/2016	1028246	HLA-DRB1*09:01	ic50	TCAKSMSLFEVDQTKKK	31	NA	NA	NA	NA	NA	NA	-1.9255	0.1400	373.6813
31/12/2016	1028246	HLA-DRB1*09:01	ic50	TDIAEMGANLCVERV	942	NA	NA	NA	NA	NA	NA	-1.5027	0.1859	461.8049
31/12/2016	1028246	HLA-DRB1*09:01	ic50	TESWIVDRQWAQDLT	1391	NA	NA	NA	NA	NA	NA	-0.3849	0.3828	1146.0824
31/12/2016	1028246	HLA-DRB1*09:01	ic50	TFWMGSHEVNGTWMI	46	NA	NA	NA	NA	NA	NA	-0.5608	0.3506	987.8639
31/12/2016	1028246	HLA-DRB1*09:01	ic50	TGKKITAHLKRLWKM	410	NA	NA	NA	NA	NA	NA	-3.7117	0.0310	225.9814
31/12/2016	1028246	HLA-DRB1*09:01	ic50	TGVAVSRGTAKLRWF	77	NA	NA	NA	NA	NA	NA	-1.6874	0.1734	435.9694
31/12/2016	1028246	HLA-DRB1*09:01	ic50	TGVMRGNHYAFVGVM	12	NA	NA	NA	NA	NA	NA	-2.2089	0.1162	334.9
31/12/2016	1028246	HLA-DRB1*09:01	ic50	TIGTSVEESEMFMPR	1013	NA	NA	NA	NA	NA	NA	1.2560	0.7040	5048.3155
31/12/2016	1028246	HLA-DRB1*09:01	ic50	TIKQKKPDFILATDI	297	NA	NA	NA	NA	NA	NA	-0.8859	0.2774	704.5159
31/12/2016	1028246	HLA-DRB1*09:01	ic50	TILPLMALLTPVTMA	34	NA	NA	NA	NA	NA	NA	-4.6608	0.0118	206.8217
31/12/2016	1028246	HLA-DRB1*09:01	ic50	TINAVASRKASNTIL	176	NA	NA	NA	NA	NA	NA	-0.8322	0.2932	757.9517
31/12/2016	1028246	HLA-DRB1*09:01	ic50	TIPLVALTLTSYLGLK	37	NA	NA	NA	NA	NA	NA	-5.2514	0.0061	201.4432
31/12/2016	1028246	HLA-DRB1*09:01	ic50	TISVFLHSEEGSRAY	107	NA	NA	NA	NA	NA	NA	-0.4250	0.3583	1023.4238
31/12/2016	1028246	HLA-DRB1*09:01	ic50	TKEDLFGKKNLIPSS	738	NA	NA	NA	NA	NA	NA	0.0074	0.4387	1483.659
31/12/2016	1028246	HLA-DRB1*09:01	ic50	TKPSLFKVRNGGEIG	160	NA	NA	NA	NA	NA	NA	-0.0909	0.4201	1361.2526
31/12/2016	1028246	HLA-DRB1*09:01	ic50	TLEALDYKECEWPLT	5189	NA	NA	NA	NA	NA	NA	-0.5934	0.3274	887.5698
31/12/2016	1028246	HLA-DRB1*09:01	ic50	TLEQDKCVTVMAPDK	10000	NA	NA	NA	NA	NA	NA	-0.0265	0.4309	1430.7399
31/12/2016	1028246	HLA-DRB1*09:01	ic50	TLGEVWKRELNLLDK	1348	NA	NA	NA	NA	NA	NA	-1.3345	0.2140	525.9271
31/12/2016	1028246	HLA-DRB1*09:01	ic50	TLTYRMLEPTRVVNW	28	NA	NA	NA	NA	NA	NA	-2.1010	0.1216	343.2689
31/12/2016	1028246	HLA-DRB1*09:01	ic50	TLVSAVAANELGMLED	19	NA	NA	NA	NA	NA	NA	-2.5015	0.0861	291.4468
31/12/2016	1028246	HLA-DRB1*09:01	ic50	TMAEVRLAAMFFCAVKK	290	NA	NA	NA	NA	NA	NA	-5.4588	0.0048	200.2138
31/12/2016	1028246	HLA-DRB1*09:01	ic50	TMAGCGYLMFLGGVK	21	NA	NA	NA	NA	NA	NA	-4.1785	0.0168	211.6393
31/12/2016	1028246	HLA-DRB1*09:01	ic50	TNDNNLYKLHGGHVS	134	NA	NA	NA	NA	NA	NA	-1.0548	0.2640	662.3859
31/12/2016	1028246	HLA-DRB1*09:01	ic50	TNDRKWCFEGPEEHE	1498	NA	NA	NA	NA	NA	NA	2.2555	0.8393	9423.7119
31/12/2016	1028246	HLA-DRB1*09:01	ic50	TNILEAKYWCPDSME	779	NA	NA	NA	NA	NA	NA	-2.3309	0.1051	318.1732
31/12/2016	1028246	HLA-DRB1*09:01	ic50	TNLKVQLIRMAEAEM	56	NA	NA	NA	NA	NA	NA	-2.6841	0.0701	270.6345
31/12/2016	1028246	HLA-DRB1*09:01	ic50	TNNPHMQDKTMVKKW	10000	NA	NA	NA	NA	NA	NA	0.5667	0.5508	2488.1898
31/12/2016	1028246	HLA-DRB1*09:01	ic50	TPFSLAEGIVLASAA	24	NA	NA	NA	NA	NA	NA	-3.7356	0.0263	221.1767
31/12/2016	1028246	HLA-DRB1*09:01	ic50	TQAFSAHGSGREVID	38	NA	NA	NA	NA	NA	NA	0.3428	0.5299	2260.2232
31/12/2016	1028246	HLA-DRB1*09:01	ic50	TRKIMKVVNRWLFRH	91	NA	NA	NA	NA	NA	NA	-4.1276	0.0204	215.2204
31/12/2016	1028246	HLA-DRB1*09:01	ic50	TRKIMKVVNRWLFRHHHHHH	2264	NA	NA	NA	NA	NA	NA	-3.6191	0.0299	224.8182
31/12/2016	1028246	HLA-DRB1*09:01	ic50	TRRFLPQILAECARR	175	NA	NA	NA	NA	NA	NA	-2.3350	0.1002	310.9863
31/12/2016	1028246	HLA-DRB1*09:01	ic50	TRRFLPQILAECARRHHHHHH	311	NA	NA	NA	NA	NA	NA	-2.3350	0.1002	310.9863
31/12/2016	1028246	HLA-DRB1*09:01	ic50	TRSVETDKGPLDKEA	10000	NA	NA	NA	NA	NA	NA	3.3617	0.9362	14738.697
31/12/2016	1028246	HLA-DRB1*09:01	ic50	TRVVLSEMKEAFHGL	122	NA	NA	NA	NA	NA	NA	-1.8430	0.1454	383.09
31/12/2016	1028246	HLA-DRB1*09:01	ic50	TSGSPIVNRNGEVIG	1821	NA	NA	NA	NA	NA	NA	0.9222	0.6202	3429.1435
31/12/2016	1028246	HLA-DRB1*09:01	ic50	TSVGKGIHTVFGSAF	53	NA	NA	NA	NA	NA	NA	-1.0336	0.2680	674.8046
31/12/2016	1028246	HLA-DRB1*09:01	ic50	TSVIIDGNCDGRGKS	46	NA	NA	NA	NA	NA	NA	0.3691	0.5258	2217.4475
31/12/2016	1028246	HLA-DRB1*09:01	ic50	TSWFYDNDNPYRTWH	1873	NA	NA	NA	NA	NA	NA	0.2543	0.5011	1978.8588
31/12/2016	1028246	HLA-DRB1*09:01	ic50	TTPFGQQRVFKEKVD	604	NA	NA	NA	NA	NA	NA	0.6960	0.6023	3156.0046
31/12/2016	1028246	HLA-DRB1*09:01	ic50	TTVLDFHPGAGKTRR	574	NA	NA	NA	NA	NA	NA	-0.8026	0.3059	803.6503
31/12/2016	1028246	HLA-DRB1*09:01	ic50	TVAVGLHFHEMNNGG	271	NA	NA	NA	NA	NA	NA	-2.2979	0.0993	309.7768
31/12/2016	1028246	HLA-DRB1*09:01	ic50	TVEKWLACGVDNFCV	1210	NA	NA	NA	NA	NA	NA	-2.5250	0.0813	284.9731
31/12/2016	1028246	HLA-DRB1*09:01	ic50	TVFGSAFQGLFGGLNKK	13	NA	NA	NA	NA	NA	NA	-2.1156	0.1167	335.5733
31/12/2016	1028246	HLA-DRB1*09:01	ic50	TVMAPDKPSLDISLE	1345	NA	NA	NA	NA	NA	NA	0.0189	0.4574	1616.9845
31/12/2016	1028246	HLA-DRB1*09:01	ic50	TVMPLLCGIGCAMLH	75	NA	NA	NA	NA	NA	NA	-4.2937	0.0146	209.4918
31/12/2016	1028246	HLA-DRB1*09:01	ic50	TVYVGIVTMLSPMLHK	14	NA	NA	NA	NA	NA	NA	-3.9680	0.0215	216.2666
31/12/2016	1028246	HLA-DRB1*09:01	ic50	TWHYCGSYVTKTSGS	22	NA	NA	NA	NA	NA	NA	-2.1179	0.1133	330.3341
31/12/2016	1028246	HLA-DRB1*09:01	ic50	VADDLTAAINKGILV	23	NA	NA	NA	NA	NA	NA	-3.0126	0.0602	258.6287
31/12/2016	1028246	HLA-DRB1*09:01	ic50	VAIDRPAEVRKVCYN	355	NA	NA	NA	NA	NA	NA	-0.4043	0.3790	1126.4193
31/12/2016	1028246	HLA-DRB1*09:01	ic50	VAIKGPLRISASSAA	17	NA	NA	NA	NA	NA	NA	-2.1705	0.1198	340.4142
31/12/2016	1028246	HLA-DRB1*09:01	ic50	VALDYPSGTSGSPIV	2080	NA	NA	NA	NA	NA	NA	0.9359	0.6360	3687.1168
31/12/2016	1028246	HLA-DRB1*09:01	ic50	VALTLTSYLGLTQPF	252	NA	NA	NA	NA	NA	NA	-4.3360	0.0130	207.9579
31/12/2016	1028246	HLA-DRB1*09:01	ic50	VAPLYGVEGTKTPVS	355	NA	NA	NA	NA	NA	NA	-0.1007	0.4185	1351.2901
31/12/2016	1028246	HLA-DRB1*09:01	ic50	VASRKASNTILPLMA	148	NA	NA	NA	NA	NA	NA	-1.4791	0.2023	498.2387
31/12/2016	1028246	HLA-DRB1*09:01	ic50	VDFGNSYIAEMETES	71	NA	NA	NA	NA	NA	NA	-0.7068	0.3238	872.7364
31/12/2016	1028246	HLA-DRB1*09:01	ic50	VDGNPTVDIEEAPEM	10000	NA	NA	NA	NA	NA	NA	1.9084	0.7975	7772.0506
31/12/2016	1028246	HLA-DRB1*09:01	ic50	VDRDTARRHLAEGKV	685	NA	NA	NA	NA	NA	NA	0.9086	0.6303	3592.0218
31/12/2016	1028246	HLA-DRB1*09:01	ic50	VEFEPPHAATIRVLA	26	NA	NA	NA	NA	NA	NA	-1.2364	0.2217	544.7991
31/12/2016	1028246	HLA-DRB1*09:01	ic50	VEIALGGVMGGLWKY	295	NA	NA	NA	NA	NA	NA	-1.8679	0.1508	392.8646
31/12/2016	1028246	HLA-DRB1*09:01	ic50	VENVRVAYGKCDSAG	213	NA	NA	NA	NA	NA	NA	-0.1629	0.4218	1371.9486
31/12/2016	1028246	HLA-DRB1*09:01	ic50	VFKEKVDTRAKDPPA	10000	NA	NA	NA	NA	NA	NA	0.5020	0.5529	2512.517
31/12/2016	1028246	HLA-DRB1*09:01	ic50	VGINTRNMTMSMSMI	4	NA	NA	NA	NA	NA	NA	-1.3123	0.2252	553.8095
31/12/2016	1028246	HLA-DRB1*09:01	ic50	VIDAMCHATLTYRML	16	NA	NA	NA	NA	NA	NA	-4.1677	0.0196	214.4309
31/12/2016	1028246	HLA-DRB1*09:01	ic50	VIGLYGNGILVGDNS	2759	NA	NA	NA	NA	NA	NA	-3.9953	0.0207	215.4738
31/12/2016	1028246	HLA-DRB1*09:01	ic50	VIIMDEAHFLDPASI	506	NA	NA	NA	NA	NA	NA	-3.4124	0.0350	230.2001
31/12/2016	1028246	HLA-DRB1*09:01	ic50	VIIMDEAHFLDPASIHHHHHH	883	NA	NA	NA	NA	NA	NA	-3.4124	0.0350	230.2001
31/12/2016	1028246	HLA-DRB1*09:01	ic50	VIPEPGQQRSIQDNQ	4003	NA	NA	NA	NA	NA	NA	3.0263	0.9123	13199.9936
31/12/2016	1028246	HLA-DRB1*09:01	ic50	VIPEWCCRSCTMPPV	44	NA	NA	NA	NA	NA	NA	-1.4125	0.2109	518.3652
31/12/2016	1028246	HLA-DRB1*09:01	ic50	VIRDLAAMDGGGFYA	875	NA	NA	NA	NA	NA	NA	-0.8999	0.2835	724.6786
31/12/2016	1028246	HLA-DRB1*09:01	ic50	VKEEGKEELQEIPTM	1915	NA	NA	NA	NA	NA	NA	2.5715	0.8729	11005.1785
31/12/2016	1028246	HLA-DRB1*09:01	ic50	VKFHTQAFSAHGSGR	71	NA	NA	NA	NA	NA	NA	-1.8149	0.1574	404.9978
31/12/2016	1028246	HLA-DRB1*09:01	ic50	VKINDKCPSTGEAHL	8566	NA	NA	NA	NA	NA	NA	1.2831	0.6996	4946.0519
31/12/2016	1028246	HLA-DRB1*09:01	ic50	VKLEGRVIDLGCGRG	1640	NA	NA	NA	NA	NA	NA	-0.9743	0.2785	708.1095
31/12/2016	1028246	HLA-DRB1*09:01	ic50	VKREACPGTSVIIDG	20	NA	NA	NA	NA	NA	NA	1.1165	0.6693	4299.6287
31/12/2016	1028246	HLA-DRB1*09:01	ic50	VKVLRPAPGGKAYMD	25	NA	NA	NA	NA	NA	NA	0.2308	0.4994	1963.4329
31/12/2016	1028246	HLA-DRB1*09:01	ic50	VLALGNQEGSLKTAL	2971	NA	NA	NA	NA	NA	NA	-0.6429	0.3350	919.3697
31/12/2016	1028246	HLA-DRB1*09:01	ic50	VLAPTRVVLSEMKEA	72	NA	NA	NA	NA	NA	NA	-2.1403	0.1230	345.4543
31/12/2016	1028246	HLA-DRB1*09:01	ic50	VLAPYMPDVLEKLEL	60	NA	NA	NA	NA	NA	NA	-1.6768	0.1629	415.3163
31/12/2016	1028246	HLA-DRB1*09:01	ic50	VLAVGPAYSAHCIGI	20	NA	NA	NA	NA	NA	NA	-2.9101	0.0656	265.0967
31/12/2016	1028246	HLA-DRB1*09:01	ic50	VLEKLELLQRRFGGT	515	NA	NA	NA	NA	NA	NA	-1.9418	0.1305	357.6952
31/12/2016	1028246	HLA-DRB1*09:01	ic50	VLIWVGINTRNMTMSK	81	NA	NA	NA	NA	NA	NA	-3.4399	0.0394	234.919
31/12/2016	1028246	HLA-DRB1*09:01	ic50	VLNRKTFEREYPTIK	2647	NA	NA	NA	NA	NA	NA	0.2465	0.5030	1995.757
31/12/2016	1028246	HLA-DRB1*09:01	ic50	VLTHVKINDKCPSTG	10000	NA	NA	NA	NA	NA	NA	-0.7392	0.3015	787.5432
31/12/2016	1028246	HLA-DRB1*09:01	ic50	VLTLGAAMVEIALGGKK	17	NA	NA	NA	NA	NA	NA	-3.9399	0.0249	219.7486
31/12/2016	1028246	HLA-DRB1*09:01	ic50	VLTRLEAWLTEHGCN	762	NA	NA	NA	NA	NA	NA	-2.6434	0.0816	285.371
31/12/2016	1028246	HLA-DRB1*09:01	ic50	VLVDEGRKVAIKGPL	10000	NA	NA	NA	NA	NA	NA	-0.9626	0.2806	715.0821
31/12/2016	1028246	HLA-DRB1*09:01	ic50	VMGDTAWDFSSAGGF	17	NA	NA	NA	NA	NA	NA	-0.5476	0.3533	1000.2421
31/12/2016	1028246	HLA-DRB1*09:01	ic50	VNGTWMIHTLEALDY	36	NA	NA	NA	NA	NA	NA	-3.9758	0.0210	215.7396
31/12/2016	1028246	HLA-DRB1*09:01	ic50	VNMVRRGVRSLSNKI	24	NA	NA	NA	NA	NA	NA	-0.7547	0.3068	806.9514
31/12/2016	1028246	HLA-DRB1*09:01	ic50	VNMVRRGVRSLSNKIHHHHHH	96	NA	NA	NA	NA	NA	NA	-0.7547	0.3068	806.9514
31/12/2016	1028246	HLA-DRB1*09:01	ic50	VNPIASTNDDEVLIE	2996	NA	NA	NA	NA	NA	NA	0.8391	0.6285	3562.7009
31/12/2016	1028246	HLA-DRB1*09:01	ic50	VNVQTKPSLFKVRNG	231	NA	NA	NA	NA	NA	NA	-0.7531	0.3071	808.2698
31/12/2016	1028246	HLA-DRB1*09:01	ic50	VNWEVIIMDEAHFLD	145	NA	NA	NA	NA	NA	NA	-3.1897	0.0438	239.6907
31/12/2016	1028246	HLA-DRB1*09:01	ic50	VNWEVIIMDEAHFLDHHHHHH	490	NA	NA	NA	NA	NA	NA	-2.8704	0.0605	258.9156
31/12/2016	1028246	HLA-DRB1*09:01	ic50	VPLEVKREACPGTSV	2569	NA	NA	NA	NA	NA	NA	-0.0792	0.4382	1480.1942
31/12/2016	1028246	HLA-DRB1*09:01	ic50	VPTSWVPQGRTTWSI	362	NA	NA	NA	NA	NA	NA	1.2964	0.7003	4961.8198
31/12/2016	1028246	HLA-DRB1*09:01	ic50	VQDPKFWELVDEERK	4392	NA	NA	NA	NA	NA	NA	-0.2751	0.4007	1244.9142
31/12/2016	1028246	HLA-DRB1*09:01	ic50	VQLIAAVPGKNVVNV	22	NA	NA	NA	NA	NA	NA	-2.0405	0.1329	361.6913
31/12/2016	1028246	HLA-DRB1*09:01	ic50	VQLIRMAEAEMVIHH	24	NA	NA	NA	NA	NA	NA	-3.2372	0.0438	239.695
31/12/2016	1028246	HLA-DRB1*09:01	ic50	VQTAVDFGNSYIAEM	42	NA	NA	NA	NA	NA	NA	-2.0152	0.1316	359.4704
31/12/2016	1028246	HLA-DRB1*09:01	ic50	VRKDISEWQPSKGWN	472	NA	NA	NA	NA	NA	NA	2.7734	0.8923	12039.3654
31/12/2016	1028246	HLA-DRB1*09:01	ic50	VRKNRWLLLNVTSED	201	NA	NA	NA	NA	NA	NA	-2.9382	0.0638	262.9408
31/12/2016	1028246	HLA-DRB1*09:01	ic50	VRKVCYNAVLTHVKI	14	NA	NA	NA	NA	NA	NA	-4.2885	0.0155	210.3491
31/12/2016	1028246	HLA-DRB1*09:01	ic50	VRNCDLPVWLSWQVA	225	NA	NA	NA	NA	NA	NA	-3.0319	0.0509	247.7461
31/12/2016	1028246	HLA-DRB1*09:01	ic50	VRNGKKLIPSWASVK	45	NA	NA	NA	NA	NA	NA	-0.1390	0.4267	1403.392
31/12/2016	1028246	HLA-DRB1*09:01	ic50	VRPIDDRFGLALSHL	42	NA	NA	NA	NA	NA	NA	-1.4279	0.2089	513.5206
31/12/2016	1028246	HLA-DRB1*09:01	ic50	VSAISQTEVKEEGKE	1198	NA	NA	NA	NA	NA	NA	0.4867	0.5503	2482.4388
31/12/2016	1028246	HLA-DRB1*09:01	ic50	VSKGAPCRIPVIVAD	80	NA	NA	NA	NA	NA	NA	-0.5727	0.3312	903.282
31/12/2016	1028246	HLA-DRB1*09:01	ic50	VSMMIAMEVVLRKRQ	90	NA	NA	NA	NA	NA	NA	-4.9741	0.0087	203.8454
31/12/2016	1028246	HLA-DRB1*09:01	ic50	VSRGTAKLRWFHERG	177	NA	NA	NA	NA	NA	NA	-1.0666	0.2464	610.7459
31/12/2016	1028246	HLA-DRB1*09:01	ic50	VSSAVPTSWVPQGRT	3636	NA	NA	NA	NA	NA	NA	0.5435	0.5617	2617.22
31/12/2016	1028246	HLA-DRB1*09:01	ic50	VSSDQSALSEFIKFA	179	NA	NA	NA	NA	NA	NA	-1.9303	0.1438	380.3957
31/12/2016	1028246	HLA-DRB1*09:01	ic50	VSSHNHIPGYKVQTN	5255	NA	NA	NA	NA	NA	NA	0.2918	0.5116	2077.2221
31/12/2016	1028246	HLA-DRB1*09:01	ic50	VSWEEEAEISGSSAR	898	NA	NA	NA	NA	NA	NA	1.3313	0.7076	5132.2156
31/12/2016	1028246	HLA-DRB1*09:01	ic50	VTEGERTVRVLDTVE	10000	NA	NA	NA	NA	NA	NA	1.2296	0.6777	4470.7938
31/12/2016	1028246	HLA-DRB1*09:01	ic50	VTKDTNDNNLYKLHG	776	NA	NA	NA	NA	NA	NA	1.1987	0.6834	4589.7486
31/12/2016	1028246	HLA-DRB1*09:01	ic50	VTKTSGSAASMVNGV	143	NA	NA	NA	NA	NA	NA	1.0645	0.6583	4086.6436
31/12/2016	1028246	HLA-DRB1*09:01	ic50	VTLEADVILPIGTRS	612	NA	NA	NA	NA	NA	NA	-2.4386	0.0971	306.5687
31/12/2016	1028246	HLA-DRB1*09:01	ic50	VTRMAMTDTTPFGQQ	44	NA	NA	NA	NA	NA	NA	-0.5056	0.3579	1021.4869
31/12/2016	1028246	HLA-DRB1*09:01	ic50	VTYALNTITNLKVQLKK	140	NA	NA	NA	NA	NA	NA	-3.6219	0.0337	228.7666
31/12/2016	1028246	HLA-DRB1*09:01	ic50	VVLRKRQGPKQMLVG	323	NA	NA	NA	NA	NA	NA	0.1649	0.4865	1849.4412
31/12/2016	1028246	HLA-DRB1*09:01	ic50	VWKRELNLLDKRQFE	6483	NA	NA	NA	NA	NA	NA	-1.6992	0.1720	433.1308
31/12/2016	1028246	HLA-DRB1*09:01	ic50	VWREMHHLVEFEPPH	382	NA	NA	NA	NA	NA	NA	-1.3070	0.2258	555.2808
31/12/2016	1028246	HLA-DRB1*09:01	ic50	VYMDAVFEYTIDCDG	72	NA	NA	NA	NA	NA	NA	-3.7447	0.0300	224.9688
31/12/2016	1028246	HLA-DRB1*09:01	ic50	WASHIHLVIHRIRTL	30	NA	NA	NA	NA	NA	NA	-5.3705	0.0054	200.8298
31/12/2016	1028246	HLA-DRB1*09:01	ic50	WCCRSCTMPPVSFHG	131	NA	NA	NA	NA	NA	NA	-0.3356	0.3908	1189.0296
31/12/2016	1028246	HLA-DRB1*09:01	ic50	WCPDSMEYNCPNLSP	3753	NA	NA	NA	NA	NA	NA	1.0023	0.6477	3892.9046
31/12/2016	1028246	HLA-DRB1*09:01	ic50	WCYGVENVRVAYGKC	320	NA	NA	NA	NA	NA	NA	-1.9265	0.1360	366.8713
31/12/2016	1028246	HLA-DRB1*09:01	ic50	WCYYAAAQKEVSGVK	13	NA	NA	NA	NA	NA	NA	-2.6756	0.0793	282.4727
31/12/2016	1028246	HLA-DRB1*09:01	ic50	WDTRITEADLDDEQE	5813	NA	NA	NA	NA	NA	NA	1.4978	0.7357	5841.3097
31/12/2016	1028246	HLA-DRB1*09:01	ic50	WENVPFCSHHFHELQ	20	NA	NA	NA	NA	NA	NA	-1.9580	0.1292	355.5123
31/12/2016	1028246	HLA-DRB1*09:01	ic50	WFLPSIRAANVMAAS	15	NA	NA	NA	NA	NA	NA	-2.6442	0.0709	271.6818
31/12/2016	1028246	HLA-DRB1*09:01	ic50	WFVRNPFFAVTALTI	3	NA	NA	NA	NA	NA	NA	-4.4449	0.0148	209.6699
31/12/2016	1028246	HLA-DRB1*09:01	ic50	WKLEGRWDGEEEVQL	10000	NA	NA	NA	NA	NA	NA	1.9087	0.7975	7772.0506
31/12/2016	1028246	HLA-DRB1*09:01	ic50	WKMLDPRQGLAVLRK	4969	NA	NA	NA	NA	NA	NA	-0.8999	0.2912	750.9888
31/12/2016	1028246	HLA-DRB1*09:01	ic50	WKTWGKNLVFSPGRK	84	NA	NA	NA	NA	NA	NA	-0.4506	0.3702	1081.3593
31/12/2016	1028246	HLA-DRB1*09:01	ic50	WLGARYLEFEALGFLKK	158	NA	NA	NA	NA	NA	NA	-3.2112	0.0450	241.0685
31/12/2016	1028246	HLA-DRB1*09:01	ic50	WLSWQVAKAGLKTND	58	NA	NA	NA	NA	NA	NA	-2.7406	0.0755	277.5002
31/12/2016	1028246	HLA-DRB1*09:01	ic50	WMIHTLEALDYKECE	21	NA	NA	NA	NA	NA	NA	-3.9905	0.0236	218.407
31/12/2016	1028246	HLA-DRB1*09:01	ic50	WMTGRMGERQLQKIE	2053	NA	NA	NA	NA	NA	NA	0.4641	0.5455	2428.8044
31/12/2016	1028246	HLA-DRB1*09:01	ic50	WMTTEDMLEVWNRVW	663	NA	NA	NA	NA	NA	NA	-1.4102	0.1980	488.3587
31/12/2016	1028246	HLA-DRB1*09:01	ic50	WNTDIKTLKFDALSG	707	NA	NA	NA	NA	NA	NA	-1.6131	0.1742	437.6028
31/12/2016	1028246	HLA-DRB1*09:01	ic50	WNTGHDWILADKRPT	564	NA	NA	NA	NA	NA	NA	-1.0170	0.2716	685.9158
31/12/2016	1028246	HLA-DRB1*09:01	ic50	WPDLDLKPGAAWTVY	13	NA	NA	NA	NA	NA	NA	-0.5186	0.3546	1006.1778
31/12/2016	1028246	HLA-DRB1*09:01	ic50	WVPQGRTTWSIHGKG	164	NA	NA	NA	NA	NA	NA	1.3409	0.7092	5169.0162
31/12/2016	1028246	HLA-DRB1*09:01	ic50	WVSATLEQDKCVTVM	407	NA	NA	NA	NA	NA	NA	-0.8337	0.3016	787.9616
31/12/2016	1028246	HLA-DRB1*09:01	ic50	YAFVGVMYNLWKMKTK	39	NA	NA	NA	NA	NA	NA	-4.3545	0.0160	210.8717
31/12/2016	1028246	HLA-DRB1*09:01	ic50	YDNDNPYRTWHYCGS	431	NA	NA	NA	NA	NA	NA	0.1552	0.4845	1832.5296
31/12/2016	1028246	HLA-DRB1*09:01	ic50	YGGSWKLEGRWDGEE	2373	NA	NA	NA	NA	NA	NA	1.5339	0.7425	6027.8534
31/12/2016	1028246	HLA-DRB1*09:01	ic50	YGIFQSTFLGASQRG	16	NA	NA	NA	NA	NA	NA	-3.0684	0.0572	255.0634
31/12/2016	1028246	HLA-DRB1*09:01	ic50	YGNGILVGDNSFVSA	148	NA	NA	NA	NA	NA	NA	-0.9992	0.2592	647.7115
31/12/2016	1028246	HLA-DRB1*09:01	ic50	YGVEGTKTPVSPGEM	10000	NA	NA	NA	NA	NA	NA	2.5935	0.8749	11109.0192
31/12/2016	1028246	HLA-DRB1*09:01	ic50	YKRTDIVEVDRDTAR	1104	NA	NA	NA	NA	NA	NA	0.9995	0.6470	3879.3649
31/12/2016	1028246	HLA-DRB1*09:01	ic50	YLGYVIRDLAAMDGG	417	NA	NA	NA	NA	NA	NA	-4.3796	0.0156	210.4846
31/12/2016	1028246	HLA-DRB1*09:01	ic50	YLVGSNMTQRVVIALKK	283	NA	NA	NA	NA	NA	NA	-2.5244	0.0838	288.3706
31/12/2016	1028246	HLA-DRB1*09:01	ic50	YMDVISRRDQRGSGQ	7449	NA	NA	NA	NA	NA	NA	0.3403	0.5206	2164.6701
31/12/2016	1028246	HLA-DRB1*09:01	ic50	YMPDVLEKLELLQRR	1305	NA	NA	NA	NA	NA	NA	-1.4896	0.1917	474.431
31/12/2016	1028246	HLA-DRB1*09:01	ic50	YPEDPVKLASIVKAS	99	NA	NA	NA	NA	NA	NA	-1.5181	0.1830	455.8135
31/12/2016	1028246	HLA-DRB1*09:01	ic50	YPSGTSGSPIVNRNG	1879	NA	NA	NA	NA	NA	NA	3.5032	0.9438	15265.3747
31/12/2016	1028246	HLA-DRB1*09:01	ic50	YPWDRIEEVTRMAMT	1605	NA	NA	NA	NA	NA	NA	0.2164	0.4798	1793.6829
31/12/2016	1028246	HLA-DRB1*09:01	ic50	YSDRGWGNGCGLFGK	272	NA	NA	NA	NA	NA	NA	1.6639	0.7631	6629.4233
31/12/2016	1028246	HLA-DRB1*09:01	ic50	YTDYLTVMDRYSVDA	1125	NA	NA	NA	NA	NA	NA	-2.0622	0.1187	338.7986
31/12/2016	1028246	HLA-DRB1*09:01	ic50	YTIDCDGSILGAAVND	723	NA	NA	NA	NA	NA	NA	-1.0558	0.2638	661.7103
31/12/2016	1028246	HLA-DRB1*09:01	ic50	YYSEPTSENNAHHVC	10000	NA	NA	NA	NA	NA	NA	2.9292	0.9056	12797.0662
31/12/2016	1028269	HLA-DRB1*09:01	binary	ARNTQEKSNEMDEVIAKAAK	0	NA	NA	NA	NA	NA	NA	0.7128	0.5777	2817.9832
31/12/2016	1028269	HLA-DRB1*09:01	binary	DDLSQQNPFAEGYGVLLILL	1	NA	NA	NA	NA	NA	NA	-4.3876	0.0155	210.3558
31/12/2016	1028269	HLA-DRB1*09:01	binary	DYMAKYGDHGKLDKGGLQAI	0	NA	NA	NA	NA	NA	NA	0.0295	0.4595	1633.2397
31/12/2016	1028269	HLA-DRB1*09:01	binary	EDVIKYMRDNGILIDGMTID	1	NA	NA	NA	NA	NA	NA	-2.1349	0.1174	336.7472
31/12/2016	1028269	HLA-DRB1*09:01	binary	EGYGVLLILLMVIQAIANNK	0	NA	NA	NA	NA	NA	NA	-7.7691	0.0006	196.41
31/12/2016	1028269	HLA-DRB1*09:01	binary	FIEVQKNAERARNTQEKSNE	0	NA	NA	NA	NA	NA	NA	0.2440	0.4867	1851.6954
31/12/2016	1028269	HLA-DRB1*09:01	binary	GDAKTKEEVPEDVIKYMRDN	0	NA	NA	NA	NA	NA	NA	0.9540	0.6390	3738.6499
31/12/2016	1028269	HLA-DRB1*09:01	binary	GILIDGMTIDDYMAKYGDHG	0	NA	NA	NA	NA	NA	NA	-2.2221	0.1153	333.3996
31/12/2016	1028269	HLA-DRB1*09:01	binary	GVSNADTGSQDDLSQQNPFA	0	NA	NA	NA	NA	NA	NA	3.0205	0.9130	13246.2477
31/12/2016	1028269	HLA-DRB1*09:01	binary	KAALDNDANRNTDLMSQGQI	0	NA	NA	NA	NA	NA	NA	-0.0440	0.4437	1518.1404
31/12/2016	1028269	HLA-DRB1*09:01	binary	KLDKGGLQAIKAALDNDANR	1	NA	NA	NA	NA	NA	NA	-1.1903	0.2432	601.6531
31/12/2016	1028269	HLA-DRB1*09:01	binary	MDEVIAKAAKGDAKTKEEVP	1	NA	NA	NA	NA	NA	NA	-0.0597	0.4410	1499.0465
31/12/2016	1028269	HLA-DRB1*09:01	binary	MSSGNILWGSQNPIVFKNSF	0	NA	NA	NA	NA	NA	NA	-0.6702	0.3291	894.5986
31/12/2016	1028269	HLA-DRB1*09:01	binary	MVIQAIANNKFIEVQKNAER	0	NA	NA	NA	NA	NA	NA	-2.6917	0.0698	270.2482
31/12/2016	1028269	HLA-DRB1*09:01	binary	NTDLMSQGQITIQKMSQELN	0	NA	NA	NA	NA	NA	NA	-1.1708	0.2464	610.8073
31/12/2016	1028269	HLA-DRB1*09:01	binary	QNPIVFKNSFGVSNADTGSQ	1	NA	NA	NA	NA	NA	NA	-1.3966	0.2099	516.0623
31/12/2016	1028269	HLA-DRB1*09:01	binary	TIQKMSQELNAVLTQLTGLI	0	NA	NA	NA	NA	NA	NA	-4.1083	0.0208	215.6161
31/12/2016	1030414	HLA-DRB1*09:01	ic50	ATFIVDPDNTIQHVSVNNLN	4692	NA	NA	NA	NA	NA	NA	-0.9607	0.2745	695.132
31/12/2016	1030414	HLA-DRB1*09:01	ic50	AWRREHKDLDKLNHYSFGDV	12604	NA	NA	NA	NA	NA	NA	-0.8071	0.3053	801.5204
31/12/2016	1030414	HLA-DRB1*09:01	ic50	FEERDAVLLGGSSDNEFVKL	3496	NA	NA	NA	NA	NA	NA	-0.0430	0.4439	1519.6906
31/12/2016	1030414	HLA-DRB1*09:01	ic50	FETVTEASFPGKWKIIYFYP	506	NA	NA	NA	NA	NA	NA	-2.3968	0.0952	303.9593
31/12/2016	1030414	HLA-DRB1*09:01	ic50	FTVVAAKPGFNNHEENGQSA	2231	NA	NA	NA	NA	NA	NA	-1.3339	0.2219	545.5065
31/12/2016	1030414	HLA-DRB1*09:01	ic50	GKWKIIYFYPKDFTFVCPTE	92	NA	NA	NA	NA	NA	NA	-3.8174	0.0239	218.6648
31/12/2016	1030414	HLA-DRB1*09:01	ic50	GSSDNEFVKLAWRREHKDLD	12420	NA	NA	NA	NA	NA	NA	-1.6884	0.1684	426.1616
31/12/2016	1030414	HLA-DRB1*09:01	ic50	ILDGLQTDELCPCNRAIGGATL	8533	NA	NA	NA	NA	NA	NA	-0.7766	0.2945	762.5587
31/12/2016	1030414	HLA-DRB1*09:01	ic50	IQHVSVNNLNVGRSPEEILR	3933	NA	NA	NA	NA	NA	NA	-0.8981	0.2915	751.9093
31/12/2016	1030414	HLA-DRB1*09:01	ic50	IVEFAKLAKQFEERDAVLLG	2369	NA	NA	NA	NA	NA	NA	-2.6032	0.0737	275.2529
31/12/2016	1030414	HLA-DRB1*09:01	ic50	KDFTFVCPTEIVEFAKLAKQ	414	NA	NA	NA	NA	NA	NA	-2.3214	0.1011	312.2581
31/12/2016	1030414	HLA-DRB1*09:01	ic50	KDFTFVCPTEIVEFAKQ	483	NA	NA	NA	NA	NA	NA	-1.7970	0.1515	394.1112
31/12/2016	1030414	HLA-DRB1*09:01	ic50	KGELIDQLGVRDKEAGVALR	2461	NA	NA	NA	NA	NA	NA	0.3702	0.5102	2063.1713
31/12/2016	1030414	HLA-DRB1*09:01	ic50	KLNHYSFGDVKGELIDQLGV	529	NA	NA	NA	NA	NA	NA	-0.2697	0.4017	1250.518
31/12/2016	1030414	HLA-DRB1*09:01	ic50	MKTVGDKLEAFTVVAAKPGF	230	NA	NA	NA	NA	NA	NA	-1.7655	0.1515	394.1791
31/12/2016	1030414	HLA-DRB1*09:01	ic50	NNHEENGQSAFETVTEASFP	2530	NA	NA	NA	NA	NA	NA	0.4842	0.5344	2307.2576
31/12/2016	1030414	HLA-DRB1*09:01	ic50	RDKEAGVALRATFIVDPDNT	8165	NA	NA	NA	NA	NA	NA	-3.2529	0.0432	239.0112
31/12/2016	1030414	HLA-DRB1*09:01	ic50	VGRSPEEILRILDGLQTDEL	10281	NA	NA	NA	NA	NA	NA	-1.3551	0.2165	531.8856
31/12/2016	1028269	HLA-DRB1*15:02	binary	ARNTQEKSNEMDEVIAKAAK	0	NA	NA	NA	NA	NA	NA	0.5652	0.6088	3251.965
31/12/2016	1028269	HLA-DRB1*15:02	binary	DDLSQQNPFAEGYGVLLILL	1	NA	NA	NA	NA	NA	NA	-4.9699	0.0123	207.2864
31/12/2016	1028269	HLA-DRB1*15:02	binary	DYMAKYGDHGKLDKGGLQAI	0	NA	NA	NA	NA	NA	NA	-0.3651	0.4458	1532.7824
31/12/2016	1028269	HLA-DRB1*15:02	binary	EDVIKYMRDNGILIDGMTID	1	NA	NA	NA	NA	NA	NA	-2.2951	0.1300	356.8394
31/12/2016	1028269	HLA-DRB1*15:02	binary	EGYGVLLILLMVIQAIANNK	0	NA	NA	NA	NA	NA	NA	-7.9675	0.0007	196.4901
31/12/2016	1028269	HLA-DRB1*15:02	binary	FIEVQKNAERARNTQEKSNE	0	NA	NA	NA	NA	NA	NA	-0.1244	0.4701	1714.946
31/12/2016	1028269	HLA-DRB1*15:02	binary	GDAKTKEEVPEDVIKYMRDN	0	NA	NA	NA	NA	NA	NA	0.3571	0.5897	2978.2471
31/12/2016	1028269	HLA-DRB1*15:02	binary	GILIDGMTIDDYMAKYGDHG	0	NA	NA	NA	NA	NA	NA	-2.4490	0.1245	347.8602
31/12/2016	1028269	HLA-DRB1*15:02	binary	GVSNADTGSQDDLSQQNPFA	0	NA	NA	NA	NA	NA	NA	2.4877	0.8977	12337.9964
31/12/2016	1028269	HLA-DRB1*15:02	binary	KAALDNDANRNTDLMSQGQI	0	NA	NA	NA	NA	NA	NA	-0.2886	0.4594	1632.2494
31/12/2016	1028269	HLA-DRB1*15:02	binary	KLDKGGLQAIKAALDNDANR	0	NA	NA	NA	NA	NA	NA	-1.5147	0.2355	580.6653
31/12/2016	1028269	HLA-DRB1*15:02	binary	MDEVIAKAAKGDAKTKEEVP	0	NA	NA	NA	NA	NA	NA	-0.3073	0.4559	1606.1376
31/12/2016	1028269	HLA-DRB1*15:02	binary	MSSGNILWGSQNPIVFKNSF	0	NA	NA	NA	NA	NA	NA	-1.0096	0.3198	857.0724
31/12/2016	1028269	HLA-DRB1*15:02	binary	MVIQAIANNKFIEVQKNAER	1	NA	NA	NA	NA	NA	NA	-2.7700	0.0966	305.8807
31/12/2016	1028269	HLA-DRB1*15:02	binary	NTDLMSQGQITIQKMSQELN	0	NA	NA	NA	NA	NA	NA	-1.4655	0.2434	602.3902
31/12/2016	1028269	HLA-DRB1*15:02	binary	QNPIVFKNSFGVSNADTGSQ	1	NA	NA	NA	NA	NA	NA	-1.6257	0.2157	529.9355
31/12/2016	1028269	HLA-DRB1*15:02	binary	TIQKMSQELNAVLTQLTGLI	0	NA	NA	NA	NA	NA	NA	-4.4047	0.0218	216.5862
31/12/2016	1030414	HLA-DRB1*15:02	ic50	ATFIVDPDNTIQHVSVNNLN	1200	NA	NA	NA	NA	NA	NA	-0.9787	0.3219	865.4526
31/12/2016	1030414	HLA-DRB1*15:02	ic50	AWRREHKDLDKLNHYSFGDV	12000	NA	NA	NA	NA	NA	NA	-1.2622	0.2862	733.7128
31/12/2016	1030414	HLA-DRB1*15:02	ic50	FEERDAVLLGGSSDNEFVKL	20080	NA	NA	NA	NA	NA	NA	-0.5137	0.4167	1340.3984
31/12/2016	1030414	HLA-DRB1*15:02	ic50	FETVTEASFPGKWKIIYFYP	280	NA	NA	NA	NA	NA	NA	-2.5871	0.1009	311.9904
31/12/2016	1030414	HLA-DRB1*15:02	ic50	FTVVAAKPGFNNHEENGQSA	20080	NA	NA	NA	NA	NA	NA	-1.6833	0.2204	541.7349
31/12/2016	1030414	HLA-DRB1*15:02	ic50	GKWKIIYFYPKDFTFVCPTE	20	NA	NA	NA	NA	NA	NA	-3.8982	0.0305	225.4614
31/12/2016	1030414	HLA-DRB1*15:02	ic50	GSSDNEFVKLAWRREHKDLD	14968	NA	NA	NA	NA	NA	NA	-1.9225	0.1739	437.0825
31/12/2016	1030414	HLA-DRB1*15:02	ic50	ILDGLQTDELCPCNRAIGGATL	4140	NA	NA	NA	NA	NA	NA	-1.3772	0.2516	625.6293
31/12/2016	1030414	HLA-DRB1*15:02	ic50	IQHVSVNNLNVGRSPEEILR	20080	NA	NA	NA	NA	NA	NA	-1.0012	0.3296	896.7555
31/12/2016	1030414	HLA-DRB1*15:02	ic50	IVEFAKLAKQFEERDAVLLG	380	NA	NA	NA	NA	NA	NA	-2.5984	0.1003	311.1005
31/12/2016	1030414	HLA-DRB1*15:02	ic50	KDFTFVCPTEIVEFAKLAKQ	888	NA	NA	NA	NA	NA	NA	-2.3768	0.1203	341.3132
31/12/2016	1030414	HLA-DRB1*15:02	ic50	KDFTFVCPTEIVEFAKQ	13332	NA	NA	NA	NA	NA	NA	-1.9098	0.1751	439.3921
31/12/2016	1030414	HLA-DRB1*15:02	ic50	KGELIDQLGVRDKEAGVALR	8700	NA	NA	NA	NA	NA	NA	-0.2332	0.4505	1566.4105
31/12/2016	1030414	HLA-DRB1*15:02	ic50	KLNHYSFGDVKGELIDQLGV	2252	NA	NA	NA	NA	NA	NA	-0.7513	0.3566	1015.5193
31/12/2016	1030414	HLA-DRB1*15:02	ic50	MKTVGDKLEAFTVVAAKPGF	6248	NA	NA	NA	NA	NA	NA	-2.1144	0.1481	387.9553
31/12/2016	1030414	HLA-DRB1*15:02	ic50	NNHEENGQSAFETVTEASFP	20080	NA	NA	NA	NA	NA	NA	0.3185	0.5629	2631.2608
31/12/2016	1030414	HLA-DRB1*15:02	ic50	RDKEAGVALRATFIVDPDNT	4604	NA	NA	NA	NA	NA	NA	-3.7690	0.0338	228.8918
31/12/2016	1030414	HLA-DRB1*15:02	ic50	VGRSPEEILRILDGLQTDEL	8000	NA	NA	NA	NA	NA	NA	-1.7814	0.1929	477.1678
31/12/2016	1027578	HLA-DRB4*01:01	ic50	EDKREMWMACIKELH	199	1364.4	910.84	0.2507	1751	NA	15.28	-4.1402	0.0393	234.8496
31/12/2016	1027578	HLA-DRB4*01:01	ic50	EQSDEEEEEGAQEER	1000	19938.3	21874.62	1.00E+06	44418	NA	83.87	7.2835	0.9974	19550.4424
31/12/2016	1027578	HLA-DRB4*01:01	ic50	FKVIIKPPVPPAPIM	760	135.2	826.46	3.4	852	NA	10.28	-2.0500	0.2274	559.3759
31/12/2016	1027578	HLA-DRB4*01:01	ic50	FLMEHTMPVTHPPEV	1000	2207.9	753.43	5367.69	2085	NA	55.21	-2.9251	0.1230	345.4526
31/12/2016	1027578	HLA-DRB4*01:01	ic50	KGIQIIYTRNHEVKS	351	314	169.88	6.69	631	NA	16.65	-2.4964	0.1615	412.7957
31/12/2016	1027578	HLA-DRB4*01:01	ic50	KTTRPFKVIIKPPVP	1000	198.3	648.45	219.75	329	NA	14.21	-1.9393	0.2297	565.411
31/12/2016	1027578	HLA-DRB4*01:01	ic50	LQNALDILDKVHEPF	1000	734.1	984.54	10.52	1864	NA	18.55	-2.5117	0.1669	423.0809
31/12/2016	1027578	HLA-DRB4*01:01	ic50	PEPDFTIQYRNKIID	1000	1276.7	976.71	262.44	506	NA	35.57	-2.6280	0.1537	398.1104
31/12/2016	1027578	HLA-DRB4*01:01	ic50	PVSEIEEVAPEEEED	1000	6799.5	8363.81	1.00E+06	5937	NA	82.55	2.3097	0.8955	12215.1884
31/12/2016	1027578	HLA-DRB4*01:01	ic50	RRIEEICMKVFAQYI	899	67.1	354.84	0.0313	441	NA	3.59	-4.7623	0.0242	219.0199
31/12/2016	1027578	HLA-DRB4*01:01	ic50	THIDHIFMDILTTCV	27	125.2	320.8	0.0433	331	NA	3.99	-5.2914	0.0131	208.0428
31/12/2016	1027578	HLA-DRB4*01:01	ic50	TRRGRVKIDEVSRMF	2	480.1	611.7	25018.73	429	NA	26.71	-0.7040	0.4325	1441.8765
31/12/2016	1027578	HLA-DRB4*01:01	ic50	VKSEPVSEIEEVAPE	1000	3074.9	6450.61	1.00E+06	2490	NA	65.6	1.8689	0.8594	10340.9357
31/12/2016	1027578	HLA-DRB4*01:01	ic50	VRVDMVRHRIKEHML	1000	94.9	238.56	8.65	496	NA	7.39	-2.3514	0.1796	448.7249
31/12/2016	1027865	HLA-DRB4*01:01	binary	ALEDFEKAAGARGLST	0	6210.8	4873.24	369093.76	5602	NA	79.62	-0.1673	0.5530	2514.064
31/12/2016	1027865	HLA-DRB4*01:01	binary	ALEDFREFSRAKGLNQ	0	1587.3	1514.85	1.00E+06	2729	NA	50.53	-0.5456	0.4620	1651.754
31/12/2016	1027865	HLA-DRB4*01:01	binary	EILELAQSETCSPGGQ	0	742	1888.28	22542.2	1915	NA	34.6	-0.8522	0.4206	1364.4322
31/12/2016	1027865	HLA-DRB4*01:01	binary	ESILIPRQSETCSPGSD	0	351.3	2538.97	18.56	1630	NA	21.08	0.4055	0.6556	4037.7259
31/12/2016	1027865	HLA-DRB4*01:01	binary	GKHVAYIIRSHVKDHY	0	33.4	123.93	1.93	267	NA	2.22	-3.6197	0.0651	264.5196
31/12/2016	1027865	HLA-DRB4*01:01	binary	GKWYLKAMTADQEVPE	1	21.1	105.15	0.1872	465	NA	3.68	-2.6297	0.1434	379.6545
31/12/2016	1027865	HLA-DRB4*01:01	binary	GQRVVFIQPSPVRDHY	0	29.6	81.08	0.4026	144	NA	1.88	-1.2575	0.3584	1023.9913
31/12/2016	1027865	HLA-DRB4*01:01	binary	GTWYLKAMTVDREFPE	1	34.4	99.27	0.4442	526	NA	4.28	-3.7816	0.0561	253.6799
31/12/2016	1027865	HLA-DRB4*01:01	binary	HYIFYCEGELHGKPVR	1	859.8	1865.13	1.00E+06	2571	NA	37.52	-3.7510	0.0579	255.8632
31/12/2016	1027865	HLA-DRB4*01:01	binary	HYILYCEGELHGRQIR	1	267.1	815.72	823430.17	1587	NA	17.89	-3.8944	0.0505	247.2411
31/12/2016	1027865	HLA-DRB4*01:01	binary	KPDSVTPMILKAQKGGNL	0	60.6	468.38	0.0356	169	NA	3.74	-1.8823	0.2459	609.1596
31/12/2016	1027865	HLA-DRB4*01:01	binary	KPVRGVKLVGRDPKNNL	0	655	1228.09	8.66	800	NA	17.71	-0.9335	0.4045	1267.0195
31/12/2016	1027865	HLA-DRB4*01:01	binary	LEAKITMLTNGQCQNIT	0	291.5	303.84	0.01	1381	NA	12.18	-2.9790	0.1134	330.6191
31/12/2016	1027865	HLA-DRB4*01:01	binary	LEAKVTMLISGRCQEVK	0	482.1	380.51	310.03	1011	NA	26.77	-3.8315	0.0546	251.9317
31/12/2016	1027865	HLA-DRB4*01:01	binary	MNLESVTPMTLTTLEGGNL	0	194.9	563.24	271294.53	294	NA	14.01	-2.4019	0.1814	452.4706
31/12/2016	1027865	HLA-DRB4*01:01	binary	PGKYTADGGKHVAYII	0	13988.5	7816.33	1.00E+06	18991	NA	83.87	-1.6321	0.2902	747.6213
31/12/2016	1027865	HLA-DRB4*01:01	binary	PGKYTAYEGQRVVFIQ	0	1524	1294.8	20927.66	1911	NA	49.64	-2.8192	0.1238	346.7717
31/12/2016	1027865	HLA-DRB4*01:01	binary	RQIRMAKLLGRDPEQSQ	1	56.9	94.18	8.82	529	NA	4.32	-3.8608	0.0526	249.6262
31/12/2016	1027578	HLA-DRB4*01:03	ic50	ALSTPFLMEHTMPVT	533	NA	140.99	NA	NA	NA	NA	-2.8644	0.1165	335.3597
31/12/2016	1027578	HLA-DRB4*01:03	ic50	EDKREMWMACIKELH	88	NA	910.84	NA	NA	NA	NA	-4.0714	0.0415	237.161
31/12/2016	1027578	HLA-DRB4*01:03	ic50	GDILAQAVNHAGIDS	31	NA	122.16	NA	NA	NA	NA	-1.9976	0.2260	555.7159
31/12/2016	1027578	HLA-DRB4*01:03	ic50	LMQKFPKQVMVRIFS	7	NA	332.37	NA	NA	NA	NA	-2.7443	0.1321	360.2688
31/12/2016	1027578	HLA-DRB4*01:03	ic50	LQNALDILDKVHEPF	606	NA	984.54	NA	NA	NA	NA	-2.5864	0.1564	403.0999
31/12/2016	1027578	HLA-DRB4*01:03	ic50	PEDLDTLSLAIEAAI	1000	NA	975.1	NA	NA	NA	NA	-4.2148	0.0418	237.4744
31/12/2016	1027578	HLA-DRB4*01:03	ic50	PEPDFTIQYRNKIID	59	NA	976.71	NA	NA	NA	NA	-2.5547	0.1603	410.49
31/12/2016	1027578	HLA-DRB4*01:03	ic50	PFTIPSMHQVLDEAI	62	NA	859.5	NA	NA	NA	NA	-2.4287	0.1633	416.1646
31/12/2016	1027578	HLA-DRB4*01:03	ic50	RRIEEICMKVFAQYI	468	NA	354.84	NA	NA	NA	NA	-4.6947	0.0251	219.9155
31/12/2016	1027578	HLA-DRB4*01:03	ic50	SMHQVLDEAIKACKT	865	NA	927.65	NA	NA	NA	NA	-2.5136	0.1622	413.99
31/12/2016	1027578	HLA-DRB4*01:03	ic50	THIDHIFMDILTTCV	1000	NA	320.8	NA	NA	NA	NA	-5.3147	0.0122	207.1955
31/12/2016	1027578	HLA-DRB4*01:03	ic50	TKPEVISVMKRRIEE	11	NA	204.26	NA	NA	NA	NA	-1.4327	0.3154	839.7081
31/12/2016	1027578	HLA-DRB4*01:03	ic50	TLSLAIEAAIQDLRN	357	NA	327.29	NA	NA	NA	NA	-3.9423	0.0468	243.0396
31/12/2016	1027578	HLA-DRB4*01:03	ic50	TRRGRVKIDEVSRMF	97	NA	611.7	NA	NA	NA	NA	-0.7833	0.4146	1327.2432
31/12/2016	1027578	HLA-DRB4*01:03	ic50	VKQIKVRVDMVRHRI	25	NA	127.86	NA	NA	NA	NA	-2.4816	0.1684	426.0281
31/12/2016	1027578	HLA-DRB4*01:03	ic50	VLAELVKQIKVRVDM	40	NA	130.92	NA	NA	NA	NA	-3.8446	0.0593	257.5223
31/12/2016	1027578	HLA-DRB4*01:03	ic50	VRHRIKEHMLKKYTQ	11	NA	519.59	NA	NA	NA	NA	-1.8464	0.2497	619.9439
31/12/2016	1027578	HLA-DRB4*01:03	ic50	VRVDMVRHRIKEHML	11	NA	238.56	NA	NA	NA	NA	-2.4106	0.1710	431.1328
31/12/2016	1028253	HLA-DRB4*01:03	ic50	AAAQKEVSGVKGFTL	1865	NA	NA	NA	NA	NA	NA	-0.9011	0.4121	1312.2421
31/12/2016	1028253	HLA-DRB4*01:03	ic50	AAEVLVVLSELPDFL	10000	NA	NA	NA	NA	NA	NA	-4.6457	0.0256	220.4546
31/12/2016	1028253	HLA-DRB4*01:03	ic50	AAHRARANESATILM	1452	NA	NA	NA	NA	NA	NA	-1.7584	0.2637	661.37
31/12/2016	1028253	HLA-DRB4*01:03	ic50	AASLRKAGKSVVVLNK	13	NA	NA	NA	NA	NA	NA	-1.5575	0.3038	796.0423
31/12/2016	1028253	HLA-DRB4*01:03	ic50	AAVPGKNVVNVQTKP	10000	NA	NA	NA	NA	NA	NA	-0.1702	0.5472	2448.186
31/12/2016	1028253	HLA-DRB4*01:03	ic50	ACPGTSVIIDGNCDGKK	1862	NA	NA	NA	NA	NA	NA	-0.0664	0.5672	2684.1773
31/12/2016	1028253	HLA-DRB4*01:03	ic50	ADVILPIGTRSVETD	56	NA	NA	NA	NA	NA	NA	-1.8829	0.2440	603.8382
31/12/2016	1028253	HLA-DRB4*01:03	ic50	AEMETESWIVDRQWA	10000	NA	NA	NA	NA	NA	NA	-0.4899	0.4875	1857.9419
31/12/2016	1028253	HLA-DRB4*01:03	ic50	AEMVIHHQHVQDCDE	73	NA	NA	NA	NA	NA	NA	-2.1237	0.2156	529.8122
31/12/2016	1028253	HLA-DRB4*01:03	ic50	AFKPVLVDEGRKVAI	124	NA	NA	NA	NA	NA	NA	-1.4607	0.3104	820.5676
31/12/2016	1028253	HLA-DRB4*01:03	ic50	AFSIRPGLLIGFGLR	6	NA	NA	NA	NA	NA	NA	-3.8829	0.0575	255.3234
31/12/2016	1028253	HLA-DRB4*01:03	ic50	AGLKTNDRKWCFEGP	53	NA	NA	NA	NA	NA	NA	-0.4186	0.5000	1968.39
31/12/2016	1028253	HLA-DRB4*01:03	ic50	AGWLFHVRGARRSGD	3	NA	NA	NA	NA	NA	NA	-3.2672	0.0836	288.0079
31/12/2016	1028253	HLA-DRB4*01:03	ic50	AHLAEENEGDNACKR	4048	NA	NA	NA	NA	NA	NA	1.9795	0.8698	10849.1246
31/12/2016	1028253	HLA-DRB4*01:03	ic50	ALAAAGLVGVLAGLAK	149	NA	NA	NA	NA	NA	NA	-5.1733	0.0145	209.4056
31/12/2016	1028253	HLA-DRB4*01:03	ic50	ALIAAFSIRPGLLIG	7	NA	NA	NA	NA	NA	NA	-5.1572	0.0149	209.7477
31/12/2016	1028253	HLA-DRB4*01:03	ic50	ALVGAALHPFALLLV	6	NA	NA	NA	NA	NA	NA	-6.6381	0.0035	199.073
31/12/2016	1028253	HLA-DRB4*01:03	ic50	ALYEKKLALYLLLAL	10000	NA	NA	NA	NA	NA	NA	-8.6504	0.0003	196.0897
31/12/2016	1028253	HLA-DRB4*01:03	ic50	AMCRTPFSLAEGIVL	333	NA	NA	NA	NA	NA	NA	-4.2617	0.0400	235.5429
31/12/2016	1028253	HLA-DRB4*01:03	ic50	AMSKVRKDISEWQPS	262	NA	NA	NA	NA	NA	NA	-0.5076	0.4849	1835.9062
31/12/2016	1028253	HLA-DRB4*01:03	ic50	AMTDTTPFGQQRVFK	489	NA	NA	NA	NA	NA	NA	0.1999	0.6168	3375.4372
31/12/2016	1028253	HLA-DRB4*01:03	ic50	AMYMALIAAFSIRPGK	125	NA	NA	NA	NA	NA	NA	-7.1670	0.0021	197.7782
31/12/2016	1028253	HLA-DRB4*01:03	ic50	ANEAVQDPKFWELVD	2573	NA	NA	NA	NA	NA	NA	-0.8178	0.4248	1391.1403
31/12/2016	1028253	HLA-DRB4*01:03	ic50	ANGKTLGEVWKRELN	708	NA	NA	NA	NA	NA	NA	-0.2171	0.5212	2171.1456
31/12/2016	1028253	HLA-DRB4*01:03	ic50	ANMWSLMYFHKRDMR	6	NA	NA	NA	NA	NA	NA	-5.1554	0.0173	212.0801
31/12/2016	1028253	HLA-DRB4*01:03	ic50	ANVMAASLRKAGKSV	9	NA	NA	NA	NA	NA	NA	-3.5014	0.0710	271.7967
31/12/2016	1028253	HLA-DRB4*01:03	ic50	APCRIPVIVADDLTA	10000	NA	NA	NA	NA	NA	NA	-3.4980	0.0791	282.1839
31/12/2016	1028253	HLA-DRB4*01:03	ic50	AQQSKLAQRRVFHGV	7	NA	NA	NA	NA	NA	NA	-2.2260	0.1881	466.5404
31/12/2016	1028253	HLA-DRB4*01:03	ic50	ARANESATILMTATP	226	NA	NA	NA	NA	NA	NA	-2.2326	0.2009	495.0955
31/12/2016	1028253	HLA-DRB4*01:03	ic50	AREKNPRLCTKEEFI	925	NA	NA	NA	NA	NA	NA	0.0144	0.5857	2924.0394
31/12/2016	1028253	HLA-DRB4*01:03	ic50	ARGWAAHRARANESA	154	NA	NA	NA	NA	NA	NA	-1.1495	0.3648	1054.8815
31/12/2016	1028253	HLA-DRB4*01:03	ic50	ARRRLRTLVLAPTRV	2	NA	NA	NA	NA	NA	NA	-3.8094	0.0537	250.9029
31/12/2016	1028253	HLA-DRB4*01:03	ic50	ASIAARGWAAHRARA	3	NA	NA	NA	NA	NA	NA	-3.0089	0.1068	320.6457
31/12/2016	1028253	HLA-DRB4*01:03	ic50	ASIVKASFEEGKCGL	10000	NA	NA	NA	NA	NA	NA	-0.9798	0.3941	1207.6969
31/12/2016	1028253	HLA-DRB4*01:03	ic50	ASLMRGLSSRKRRSH	2	NA	NA	NA	NA	NA	NA	-2.4476	0.1728	434.8138
31/12/2016	1028253	HLA-DRB4*01:03	ic50	ASMVNGVIKILTYPW	36	NA	NA	NA	NA	NA	NA	-4.5368	0.0308	225.7505
31/12/2016	1028253	HLA-DRB4*01:03	ic50	ASTNDDEVLIEVNPP	10000	NA	NA	NA	NA	NA	NA	0.9575	0.7567	6438.4961
31/12/2016	1028253	HLA-DRB4*01:03	ic50	AVAANELGMLEKTKE	5167	NA	NA	NA	NA	NA	NA	-3.1417	0.0937	301.8462
31/12/2016	1028253	HLA-DRB4*01:03	ic50	AVFEYTIDCDGSILG	4055	NA	NA	NA	NA	NA	NA	-2.3191	0.1895	469.6953
31/12/2016	1028253	HLA-DRB4*01:03	ic50	AVNGKKSAHGSPTFW	10000	NA	NA	NA	NA	NA	NA	2.0258	0.8670	10711.0579
31/12/2016	1028253	HLA-DRB4*01:03	ic50	AVSGDDCVVRPIDDR	9249	NA	NA	NA	NA	NA	NA	-0.0147	0.5800	2847.4639
31/12/2016	1028253	HLA-DRB4*01:03	ic50	AVSMTGVMRGNHYAF	37	NA	NA	NA	NA	NA	NA	-1.7242	0.2784	707.7659
31/12/2016	1028253	HLA-DRB4*01:03	ic50	AVTALTIAYLVGSNMK	64	NA	NA	NA	NA	NA	NA	-6.6716	0.0034	198.9104
31/12/2016	1028253	HLA-DRB4*01:03	ic50	CAKFTCAKSMSLFEVKK	26	NA	NA	NA	NA	NA	NA	-4.8705	0.0195	214.3354
31/12/2016	1028253	HLA-DRB4*01:03	ic50	CDERVSSDQSALSEF	10000	NA	NA	NA	NA	NA	NA	1.2991	0.7940	7647.7993
31/12/2016	1028253	HLA-DRB4*01:03	ic50	CDGRGKSTRSTTDSG	672	NA	NA	NA	NA	NA	NA	4.5474	0.9872	18650.2997
31/12/2016	1028253	HLA-DRB4*01:03	ic50	CDGSILGAAVNGKKS	54	NA	NA	NA	NA	NA	NA	-0.6028	0.4659	1681.6266
31/12/2016	1028253	HLA-DRB4*01:03	ic50	CEHLEDGIYGIFQST	1792	NA	NA	NA	NA	NA	NA	-1.2249	0.3568	1016.4986
31/12/2016	1028253	HLA-DRB4*01:03	ic50	CGDGIFIFRDSDDWL	10000	NA	NA	NA	NA	NA	NA	-2.6549	0.1377	369.7163
31/12/2016	1028253	HLA-DRB4*01:03	ic50	CGLNSVDSLEHEMWR	10000	NA	NA	NA	NA	NA	NA	-0.9040	0.3946	1210.3103
31/12/2016	1028253	HLA-DRB4*01:03	ic50	CGSLIGMTNRATWAS	18	NA	NA	NA	NA	NA	NA	-2.1841	0.2004	493.891
31/12/2016	1028253	HLA-DRB4*01:03	ic50	CGSYVTKTSGSAASM	110	NA	NA	NA	NA	NA	NA	-0.6415	0.4742	1747.7812
31/12/2016	1028253	HLA-DRB4*01:03	ic50	CGYLMFLGGVKPTHI	83	NA	NA	NA	NA	NA	NA	-4.6752	0.0277	222.5927
31/12/2016	1028253	HLA-DRB4*01:03	ic50	CPFSNRVWNSFQIEE	1212	NA	NA	NA	NA	NA	NA	-1.1990	0.3565	1014.9738
31/12/2016	1028253	HLA-DRB4*01:03	ic50	CSCRDQSEAQLALTI	10000	NA	NA	NA	NA	NA	NA	-1.1848	0.3641	1051.3188
31/12/2016	1028253	HLA-DRB4*01:03	ic50	CTDKMFFVKNPTDTG	6089	NA	NA	NA	NA	NA	NA	-1.7903	0.2633	660.0909
31/12/2016	1028253	HLA-DRB4*01:03	ic50	CTKEEFIAKVRSHAA	23	NA	NA	NA	NA	NA	NA	-1.4544	0.3167	844.6922
31/12/2016	1028253	HLA-DRB4*01:03	ic50	CVYNMMGKREKKLSE	10	NA	NA	NA	NA	NA	NA	-1.8571	0.2539	632.2625
31/12/2016	1028253	HLA-DRB4*01:03	ic50	CYNAVLTHVKINDKC	139	NA	NA	NA	NA	NA	NA	-3.7006	0.0672	267.106
31/12/2016	1028253	HLA-DRB4*01:03	ic50	DCRTAFKPVLVDEGR	192	NA	NA	NA	NA	NA	NA	-1.7599	0.2536	631.2714
31/12/2016	1028253	HLA-DRB4*01:03	ic50	DDCVVRPIDDRFGLA	201	NA	NA	NA	NA	NA	NA	-1.3551	0.3179	849.6479
31/12/2016	1028253	HLA-DRB4*01:03	ic50	DDEVLIEVNPPFGDS	10000	NA	NA	NA	NA	NA	NA	-0.1273	0.5734	2762.8404
31/12/2016	1028253	HLA-DRB4*01:03	ic50	DDRFGLALSHLNAMS	27	NA	NA	NA	NA	NA	NA	-3.9652	0.0457	241.8523
31/12/2016	1028253	HLA-DRB4*01:03	ic50	DEAHFLDPASIAARG	212	NA	NA	NA	NA	NA	NA	-1.9218	0.2375	586.2338
31/12/2016	1028253	HLA-DRB4*01:03	ic50	DFHPGAGKTRRFLPQ	57	NA	NA	NA	NA	NA	NA	-0.0706	0.5666	2677.0665
31/12/2016	1028253	HLA-DRB4*01:03	ic50	DFLAKKGGEAMDTIS	3194	NA	NA	NA	NA	NA	NA	-0.5823	0.4508	1568.9695
31/12/2016	1028253	HLA-DRB4*01:03	ic50	DGCWYPMEIRPRKTH	17	NA	NA	NA	NA	NA	NA	-0.9711	0.4085	1290.6073
31/12/2016	1028253	HLA-DRB4*01:03	ic50	DGCWYPMEIRPRKTHHHHHHH	937	NA	NA	NA	NA	NA	NA	-0.9711	0.4085	1290.6073
31/12/2016	1028253	HLA-DRB4*01:03	ic50	DGGGFYADDTAGWDT	676	NA	NA	NA	NA	NA	NA	0.5440	0.6768	4451.3998
31/12/2016	1028253	HLA-DRB4*01:03	ic50	DIDCWCYGVENVRVA	108	NA	NA	NA	NA	NA	NA	-2.6229	0.1526	396.166
31/12/2016	1028253	HLA-DRB4*01:03	ic50	DIHRLEPVKCDTLLC	174	NA	NA	NA	NA	NA	NA	-2.2270	0.1941	479.6877
31/12/2016	1028253	HLA-DRB4*01:03	ic50	DIVEVDRDTARRHLA	1013	NA	NA	NA	NA	NA	NA	-0.1181	0.5574	2565.299
31/12/2016	1028253	HLA-DRB4*01:03	ic50	DKCPSTGEAHLAEEN	10000	NA	NA	NA	NA	NA	NA	1.5809	0.8172	8512.4059
31/12/2016	1028253	HLA-DRB4*01:03	ic50	DKCVTVMAPDKPSLD	391	NA	NA	NA	NA	NA	NA	-0.7509	0.4358	1463.9478
31/12/2016	1028253	HLA-DRB4*01:03	ic50	DKGIPFMKMNISVIMHHHHHH	193	NA	NA	NA	NA	NA	NA	-3.8700	0.0517	248.6629
31/12/2016	1028253	HLA-DRB4*01:03	ic50	DKGIPFMKMNISVIMK	115	NA	NA	NA	NA	NA	NA	-4.1634	0.0391	234.5642
31/12/2016	1028253	HLA-DRB4*01:03	ic50	DLDDEQEILNYMSPH	7654	NA	NA	NA	NA	NA	NA	0.0808	0.5969	3078.3846
31/12/2016	1028253	HLA-DRB4*01:03	ic50	DLKPGAAWTVYVGIV	112	NA	NA	NA	NA	NA	NA	-4.1147	0.0458	241.9768
31/12/2016	1028253	HLA-DRB4*01:03	ic50	DLPTHENHGLKTRQE	4831	NA	NA	NA	NA	NA	NA	0.4085	0.6365	3696.5436
31/12/2016	1028253	HLA-DRB4*01:03	ic50	DLPVWLSWQVAKAGL	34	NA	NA	NA	NA	NA	NA	-3.8759	0.0505	247.2411
31/12/2016	1028253	HLA-DRB4*01:03	ic50	DLTLPWQSGSGGVWR	1072	NA	NA	NA	NA	NA	NA	0.8325	0.7103	5197.353
31/12/2016	1028253	HLA-DRB4*01:03	ic50	DLVAYGGSWKLEGRW	113	NA	NA	NA	NA	NA	NA	-1.4031	0.3092	816.0059
31/12/2016	1028253	HLA-DRB4*01:03	ic50	DMRLLSLAVSSAVPT	18	NA	NA	NA	NA	NA	NA	-4.5180	0.0280	222.8971
31/12/2016	1028253	HLA-DRB4*01:03	ic50	DMRLLSLAVSSAVPTHHHHHH	17	NA	NA	NA	NA	NA	NA	-4.5180	0.0280	222.8971
31/12/2016	1028253	HLA-DRB4*01:03	ic50	DNSFVSAISQTEVKE	259	NA	NA	NA	NA	NA	NA	-0.6096	0.4633	1662.059
31/12/2016	1028253	HLA-DRB4*01:03	ic50	DPRQGLAVLRKVKRV	7	NA	NA	NA	NA	NA	NA	-4.1540	0.0439	239.8131
31/12/2016	1028253	HLA-DRB4*01:03	ic50	DPRQGLAVLRKVKRVHHHHHH	69	NA	NA	NA	NA	NA	NA	-3.6204	0.0650	264.3612
31/12/2016	1028253	HLA-DRB4*01:03	ic50	DQRGSGQVVTYALNT	699	NA	NA	NA	NA	NA	NA	-1.8361	0.2568	640.8387
31/12/2016	1028253	HLA-DRB4*01:03	ic50	DQVVMTSLALVGAALK	226	NA	NA	NA	NA	NA	NA	-5.1824	0.0147	209.5779
31/12/2016	1028253	HLA-DRB4*01:03	ic50	DRDFIEGVHGGTWVS	3536	NA	NA	NA	NA	NA	NA	0.2023	0.6174	3383.7124
31/12/2016	1028253	HLA-DRB4*01:03	ic50	DRYSVDADLQLGELI	10000	NA	NA	NA	NA	NA	NA	-2.0161	0.2302	566.734
31/12/2016	1028253	HLA-DRB4*01:03	ic50	DSGKVIPEWCCRSCT	10000	NA	NA	NA	NA	NA	NA	-1.1655	0.3519	993.7909
31/12/2016	1028253	HLA-DRB4*01:03	ic50	DTAGWDTRITEADLD	3757	NA	NA	NA	NA	NA	NA	0.5977	0.6862	4649.1357
31/12/2016	1028253	HLA-DRB4*01:03	ic50	DTGHGTVVMQVKVSK	141	NA	NA	NA	NA	NA	NA	-2.2426	0.1993	491.2695
31/12/2016	1028253	HLA-DRB4*01:03	ic50	DVPYLTKRQDKLCGS	221	NA	NA	NA	NA	NA	NA	-1.3262	0.3441	958.479
31/12/2016	1028253	HLA-DRB4*01:03	ic50	DWLNKYSYYPEDPVK	10000	NA	NA	NA	NA	NA	NA	-1.3630	0.3326	908.9185
31/12/2016	1028253	HLA-DRB4*01:03	ic50	EAKYWCPDSMEYNCP	298	NA	NA	NA	NA	NA	NA	-0.9144	0.4214	1369.8464
31/12/2016	1028253	HLA-DRB4*01:03	ic50	EAMDTISVFLHSEEG	10000	NA	NA	NA	NA	NA	NA	-2.5462	0.1538	398.3152
31/12/2016	1028253	HLA-DRB4*01:03	ic50	EDGIYGIFQSTFLGA	10000	NA	NA	NA	NA	NA	NA	-4.5671	0.0302	225.1061
31/12/2016	1028253	HLA-DRB4*01:03	ic50	EDHWASRENSGGGVE	1521	NA	NA	NA	NA	NA	NA	3.1955	0.9534	15961.367
31/12/2016	1028253	HLA-DRB4*01:03	ic50	EEGKCGLNSVDSLEH	10000	NA	NA	NA	NA	NA	NA	-0.8251	0.4255	1395.9714
31/12/2016	1028253	HLA-DRB4*01:03	ic50	EEGSRAYRNALSMMP	782	NA	NA	NA	NA	NA	NA	-2.6206	0.1527	396.2469
31/12/2016	1028253	HLA-DRB4*01:03	ic50	EENEGDNACKRTYSD	4566	NA	NA	NA	NA	NA	NA	1.5801	0.8276	8929.3898
31/12/2016	1028253	HLA-DRB4*01:03	ic50	EEPDDIDCWCYGVEN	2138	NA	NA	NA	NA	NA	NA	-0.3020	0.5056	2019.8512
31/12/2016	1028253	HLA-DRB4*01:03	ic50	EEQEQWKTANEAVQD	10000	NA	NA	NA	NA	NA	NA	1.9234	0.8567	10211.6648
31/12/2016	1028253	HLA-DRB4*01:03	ic50	EERVERIKSEYMTSW	103	NA	NA	NA	NA	NA	NA	-0.5677	0.4728	1736.3946
31/12/2016	1028253	HLA-DRB4*01:03	ic50	EFIAKVRSHAAIGAY	6	NA	NA	NA	NA	NA	NA	-2.9000	0.1134	330.4689
31/12/2016	1028253	HLA-DRB4*01:03	ic50	EFKLLSEEKVPWDQV	841	NA	NA	NA	NA	NA	NA	-0.8949	0.3962	1219.2334
31/12/2016	1028253	HLA-DRB4*01:03	ic50	EFPHSNGEIEDVQTD	10000	NA	NA	NA	NA	NA	NA	2.7670	0.9393	14955.2992
31/12/2016	1028253	HLA-DRB4*01:03	ic50	EGPEEHEILNDSGET	10000	NA	NA	NA	NA	NA	NA	1.9202	0.8634	10532.7091
31/12/2016	1028253	HLA-DRB4*01:03	ic50	EGRKVAIKGPLRISA	8	NA	NA	NA	NA	NA	NA	-2.4531	0.1653	420.018
31/12/2016	1028253	HLA-DRB4*01:03	ic50	EGSSIGKLFTQTMKG	26	NA	NA	NA	NA	NA	NA	-1.5573	0.2931	757.4883
31/12/2016	1028253	HLA-DRB4*01:03	ic50	EIGAVALDYPSGTSG	10000	NA	NA	NA	NA	NA	NA	-1.2730	0.3336	913.2897
31/12/2016	1028253	HLA-DRB4*01:03	ic50	EKPMNVQSLGWNIIT	265	NA	NA	NA	NA	NA	NA	-2.9070	0.1131	330.0646
31/12/2016	1028253	HLA-DRB4*01:03	ic50	ELNLLDKRQFELYKR	78	NA	NA	NA	NA	NA	NA	-2.4055	0.1768	442.8282
31/12/2016	1028253	HLA-DRB4*01:03	ic50	ELQLKDGRRIVVPCR	19	NA	NA	NA	NA	NA	NA	-1.9344	0.2267	557.6201
31/12/2016	1028253	HLA-DRB4*01:03	ic50	ELQMSWLPLCVRLER	31	NA	NA	NA	NA	NA	NA	-4.5189	0.0292	224.0854
31/12/2016	1028253	HLA-DRB4*01:03	ic50	EMGANLCVERVLDCR	94	NA	NA	NA	NA	NA	NA	-3.4877	0.0708	271.571
31/12/2016	1028253	HLA-DRB4*01:03	ic50	EMTYKNKVVKVLRPA	8	NA	NA	NA	NA	NA	NA	-2.2297	0.1879	466.1598
31/12/2016	1028253	HLA-DRB4*01:03	ic50	EQEILNYMSPHHKKL	28	NA	NA	NA	NA	NA	NA	-1.8656	0.2558	637.8113
31/12/2016	1028253	HLA-DRB4*01:03	ic50	EQEILNYMSPHHKKLHHHHHH	256	NA	NA	NA	NA	NA	NA	-1.8656	0.2558	637.8113
31/12/2016	1028253	HLA-DRB4*01:03	ic50	ERGYVKLEGRVIDLG	52	NA	NA	NA	NA	NA	NA	-1.7166	0.2703	681.7869
31/12/2016	1028253	HLA-DRB4*01:03	ic50	ERIKSEYMTSWFYDN	1646	NA	NA	NA	NA	NA	NA	-1.9488	0.2400	592.8869
31/12/2016	1028253	HLA-DRB4*01:03	ic50	ERKLHQQGRCRTCVY	13	NA	NA	NA	NA	NA	NA	-1.1802	0.3650	1055.6196
31/12/2016	1028253	HLA-DRB4*01:03	ic50	ERLAVMGDTAWDFSS	10000	NA	NA	NA	NA	NA	NA	-2.0059	0.2249	553.1139
31/12/2016	1028253	HLA-DRB4*01:03	ic50	ERTVRVLDTVEKWLA	10000	NA	NA	NA	NA	NA	NA	-3.0288	0.1135	330.6873
31/12/2016	1028253	HLA-DRB4*01:03	ic50	ERVLDCRTAFKPVLV	62	NA	NA	NA	NA	NA	NA	-3.2317	0.0868	292.3896
31/12/2016	1028253	HLA-DRB4*01:03	ic50	ESATILMTATPPGTS	108	NA	NA	NA	NA	NA	NA	-1.6283	0.2824	720.9915
31/12/2016	1028253	HLA-DRB4*01:03	ic50	ETDKGPLDKEAIEER	1015	NA	NA	NA	NA	NA	NA	1.7564	0.8467	9752.5484
31/12/2016	1028253	HLA-DRB4*01:03	ic50	EVWNRVWITNNPHMQ	59	NA	NA	NA	NA	NA	NA	-1.3292	0.3233	870.7084
31/12/2016	1028253	HLA-DRB4*01:03	ic50	FCVKVLAPYMPDVLE	33	NA	NA	NA	NA	NA	NA	-5.1299	0.0176	212.4267
31/12/2016	1028253	HLA-DRB4*01:03	ic50	FEALGFLNEDHWASR	4480	NA	NA	NA	NA	NA	NA	-2.0504	0.2260	555.7352
31/12/2016	1028253	HLA-DRB4*01:03	ic50	FEVDQTKIQYVIRAQ	418	NA	NA	NA	NA	NA	NA	-2.8014	0.1224	344.5149
31/12/2016	1028253	HLA-DRB4*01:03	ic50	FFFLFNILTGKKITA	14	NA	NA	NA	NA	NA	NA	-7.0402	0.0026	198.1823
31/12/2016	1028253	HLA-DRB4*01:03	ic50	FFMSPKGISRMSMAM	14	NA	NA	NA	NA	NA	NA	-1.9484	0.2247	552.4108
31/12/2016	1028253	HLA-DRB4*01:03	ic50	FHGSDGCWYPMEIRP	10000	NA	NA	NA	NA	NA	NA	-0.8653	0.4185	1351.1118
31/12/2016	1028253	HLA-DRB4*01:03	ic50	FHKRDMRLLSLAVSS	11	NA	NA	NA	NA	NA	NA	-4.3821	0.0317	226.7504
31/12/2016	1028253	HLA-DRB4*01:03	ic50	FHKRDMRLLSLAVSSHHHHHH	46	NA	NA	NA	NA	NA	NA	-4.0404	0.0457	241.8568
31/12/2016	1028253	HLA-DRB4*01:03	ic50	FHVRGARRSGDVLWD	157	NA	NA	NA	NA	NA	NA	-0.5123	0.4840	1828.4264
31/12/2016	1028253	HLA-DRB4*01:03	ic50	FIGYGKATLECQVQTKK	458	NA	NA	NA	NA	NA	NA	-2.8408	0.1284	354.2366
31/12/2016	1028253	HLA-DRB4*01:03	ic50	FILATDIAEMGANLC	513	NA	NA	NA	NA	NA	NA	-4.1936	0.0425	238.3
31/12/2016	1028253	HLA-DRB4*01:03	ic50	FKDTSMQKTIPLVAL	29	NA	NA	NA	NA	NA	NA	-2.9650	0.1179	337.4381
31/12/2016	1028253	HLA-DRB4*01:03	ic50	FLATRIFGRRSIPVN	2	NA	NA	NA	NA	NA	NA	-4.5326	0.0308	225.7966
31/12/2016	1028253	HLA-DRB4*01:03	ic50	FLDPASIAARGWAAH	257	NA	NA	NA	NA	NA	NA	-2.7878	0.1340	363.5407
31/12/2016	1028253	HLA-DRB4*01:03	ic50	FLHSEEGSRAYRNAL	1658	NA	NA	NA	NA	NA	NA	0.3702	0.6487	3910.4279
31/12/2016	1028253	HLA-DRB4*01:03	ic50	FLQRSVSTVCSRISR	46	NA	NA	NA	NA	NA	NA	-1.8231	0.2583	645.0381
31/12/2016	1028253	HLA-DRB4*01:03	ic50	FLQRSVSTVCSRISRHHHHHH	1061	NA	NA	NA	NA	NA	NA	-1.7417	0.2718	686.7573
31/12/2016	1028253	HLA-DRB4*01:03	ic50	FNILTGKKITAHLKR	5	NA	NA	NA	NA	NA	NA	-3.4033	0.0787	281.6247
31/12/2016	1028253	HLA-DRB4*01:03	ic50	FNILTGKKITAHLKRHHHHHH	556	NA	NA	NA	NA	NA	NA	-3.4033	0.0787	281.6247
31/12/2016	1028253	HLA-DRB4*01:03	ic50	FPCQEWQEVDSILGF	10000	NA	NA	NA	NA	NA	NA	-0.8518	0.4041	1264.3294
31/12/2016	1028253	HLA-DRB4*01:03	ic50	FRELVRNCDLPVWLS	81	NA	NA	NA	NA	NA	NA	-2.7813	0.1279	353.4244
31/12/2016	1028253	HLA-DRB4*01:03	ic50	FRHLAREKNPRLCTK	19	NA	NA	NA	NA	NA	NA	-1.2964	0.3503	986.2562
31/12/2016	1028253	HLA-DRB4*01:03	ic50	FSSAGGFFTSVGKGI	10000	NA	NA	NA	NA	NA	NA	-1.4557	0.3165	844.0028
31/12/2016	1028253	HLA-DRB4*01:03	ic50	FTLGRDGHEKPMNVQ	2577	NA	NA	NA	NA	NA	NA	0.2537	0.6279	3552.6925
31/12/2016	1028253	HLA-DRB4*01:03	ic50	FTQTMKGVERLAVMG	20	NA	NA	NA	NA	NA	NA	-2.0755	0.2157	530.1293
31/12/2016	1028253	HLA-DRB4*01:03	ic50	FTVNQTSRLLMRRMR	3	NA	NA	NA	NA	NA	NA	-3.0029	0.1147	332.583
31/12/2016	1028253	HLA-DRB4*01:03	ic50	FYADDTAGWDTRITE	889	NA	NA	NA	NA	NA	NA	-0.2370	0.5361	2325.9525
31/12/2016	1028253	HLA-DRB4*01:03	ic50	GAAMVEIALGGVMGG	10000	NA	NA	NA	NA	NA	NA	-3.1848	0.0907	297.687
31/12/2016	1028253	HLA-DRB4*01:03	ic50	GADQGCAINFGKREL	10000	NA	NA	NA	NA	NA	NA	-1.9874	0.2336	575.5952
31/12/2016	1028253	HLA-DRB4*01:03	ic50	GAFLVRNGKKLIPSW	3	NA	NA	NA	NA	NA	NA	-2.8490	0.1221	344.032
31/12/2016	1028253	HLA-DRB4*01:03	ic50	GAGKTRRFLPQILAE	9	NA	NA	NA	NA	NA	NA	-2.1297	0.2011	495.5862
31/12/2016	1028253	HLA-DRB4*01:03	ic50	GAMLVGQVTLLDLLK	15	NA	NA	NA	NA	NA	NA	-5.6975	0.0083	203.4672
31/12/2016	1028253	HLA-DRB4*01:03	ic50	GAMRVTKDTNDNNLY	1735	NA	NA	NA	NA	NA	NA	0.9128	0.7367	5869.1397
31/12/2016	1028253	HLA-DRB4*01:03	ic50	GARRSGDVLWDIPTP	249	NA	NA	NA	NA	NA	NA	0.0239	0.5873	2945.6077
31/12/2016	1028253	HLA-DRB4*01:03	ic50	GAYLEEQEQWKTANE	4968	NA	NA	NA	NA	NA	NA	0.3443	0.6254	3511.2758
31/12/2016	1028253	HLA-DRB4*01:03	ic50	GCAINFGKRELKCGD	87	NA	NA	NA	NA	NA	NA	-2.0314	0.2216	544.7135
31/12/2016	1028253	HLA-DRB4*01:03	ic50	GCGLFGKGSIVACAK	10000	NA	NA	NA	NA	NA	NA	-2.3536	0.1836	456.9652
31/12/2016	1028253	HLA-DRB4*01:03	ic50	GCNRLKRMAVSGDDC	22	NA	NA	NA	NA	NA	NA	-1.2340	0.3391	936.6919
31/12/2016	1028253	HLA-DRB4*01:03	ic50	GCSSALGSGPYGALG	3851	NA	NA	NA	NA	NA	NA	0.1842	0.6139	3330.2835
31/12/2016	1028253	HLA-DRB4*01:03	ic50	GDNACKRTYSDRGWG	214	NA	NA	NA	NA	NA	NA	0.9283	0.7417	6007.0523
31/12/2016	1028253	HLA-DRB4*01:03	ic50	GDSYIIVGRGDSRLT	10000	NA	NA	NA	NA	NA	NA	-1.5857	0.2781	706.8197
31/12/2016	1028253	HLA-DRB4*01:03	ic50	GDSYYYSEPTSENNA	10000	NA	NA	NA	NA	NA	NA	2.1719	0.9009	12522.5734
31/12/2016	1028253	HLA-DRB4*01:03	ic50	GEEEVQLIAAVPGKN	401	NA	NA	NA	NA	NA	NA	-1.3654	0.3323	907.806
31/12/2016	1028253	HLA-DRB4*01:03	ic50	GEMRLRDDQRKVFRE	65	NA	NA	NA	NA	NA	NA	0.4692	0.6647	4210.2095
31/12/2016	1028253	HLA-DRB4*01:03	ic50	GETVKCRAPGGAKKP	388	NA	NA	NA	NA	NA	NA	1.7176	0.8604	10387.6051
31/12/2016	1028253	HLA-DRB4*01:03	ic50	GFLNEDHWASRENSG	465	NA	NA	NA	NA	NA	NA	0.3353	0.6244	3495.5493
31/12/2016	1028253	HLA-DRB4*01:03	ic50	GGKAYMDVISRRDQR	64	NA	NA	NA	NA	NA	NA	-1.3075	0.3374	929.3336
31/12/2016	1028253	HLA-DRB4*01:03	ic50	GGTVIRNPLSRNSTH	22	NA	NA	NA	NA	NA	NA	0.1790	0.6135	3323.4949
31/12/2016	1028253	HLA-DRB4*01:03	ic50	GGVFHTMWHVTRGAF	5	NA	NA	NA	NA	NA	NA	-4.0450	0.0492	245.7604
31/12/2016	1028253	HLA-DRB4*01:03	ic50	GIAQSASVLSFMDKG	228	NA	NA	NA	NA	NA	NA	-3.1165	0.0979	307.7606
31/12/2016	1028253	HLA-DRB4*01:03	ic50	GIVTMLSPMLHHWIK	18	NA	NA	NA	NA	NA	NA	-5.0417	0.0166	211.4674
31/12/2016	1028253	HLA-DRB4*01:03	ic50	GKAKGSRAIWYMWLG	13	NA	NA	NA	NA	NA	NA	-3.5173	0.0694	269.8036
31/12/2016	1028253	HLA-DRB4*01:03	ic50	GKCDSAGRSRRSRRA	4	NA	NA	NA	NA	NA	NA	2.5159	0.9095	13034.057
31/12/2016	1028253	HLA-DRB4*01:03	ic50	GKEELQEIPTMLKKG	126	NA	NA	NA	NA	NA	NA	-0.1723	0.5469	2444.6916
31/12/2016	1028253	HLA-DRB4*01:03	ic50	GKEFIRCLALPFRGY	23	NA	NA	NA	NA	NA	NA	-5.1055	0.0177	212.5568
31/12/2016	1028253	HLA-DRB4*01:03	ic50	GKNLVFSPGRKNGSF	11	NA	NA	NA	NA	NA	NA	1.0263	0.7550	6387.7965
31/12/2016	1028253	HLA-DRB4*01:03	ic50	GKNVVNVQTKPSLFK	34	NA	NA	NA	NA	NA	NA	-2.0054	0.2314	569.7499
31/12/2016	1028253	HLA-DRB4*01:03	ic50	GKSTRSTTDSGKVIP	10000	NA	NA	NA	NA	NA	NA	2.3587	0.8988	12401.027
31/12/2016	1028253	HLA-DRB4*01:03	ic50	GKTFSVGTGNCTTNI	372	NA	NA	NA	NA	NA	NA	0.8787	0.7180	5385.1915
31/12/2016	1028253	HLA-DRB4*01:03	ic50	GLAFQEMENFLGPIA	717	NA	NA	NA	NA	NA	NA	-2.3395	0.1743	437.7655
31/12/2016	1028253	HLA-DRB4*01:03	ic50	GLALSHLNAMSKVRK	4	NA	NA	NA	NA	NA	NA	-3.6510	0.0622	261.031
31/12/2016	1028253	HLA-DRB4*01:03	ic50	GLAVLRKVKRVVASL	2	NA	NA	NA	NA	NA	NA	-4.4040	0.0322	227.2151
31/12/2016	1028253	HLA-DRB4*01:03	ic50	GLCAFLATRIFGRRS	5	NA	NA	NA	NA	NA	NA	-6.0149	0.0059	201.2784
31/12/2016	1028253	HLA-DRB4*01:03	ic50	GLFGGLNWITKVIMG	10000	NA	NA	NA	NA	NA	NA	-3.5820	0.0665	266.1982
31/12/2016	1028253	HLA-DRB4*01:03	ic50	GLHFHEMNNGGDAMY	10000	NA	NA	NA	NA	NA	NA	-0.3093	0.5042	2007.5249
31/12/2016	1028253	HLA-DRB4*01:03	ic50	GLKTRQEKWMTGRMG	214	NA	NA	NA	NA	NA	NA	0.6835	0.7152	5314.7072
31/12/2016	1028253	HLA-DRB4*01:03	ic50	GLRTLWSPRERLVLT	22	NA	NA	NA	NA	NA	NA	-2.0161	0.2236	549.7383
31/12/2016	1028253	HLA-DRB4*01:03	ic50	GMVIFFMSPKGISRM	12	NA	NA	NA	NA	NA	NA	-3.7176	0.0660	265.6381
31/12/2016	1028253	HLA-DRB4*01:03	ic50	GNCTTNILEAKYWCP	305	NA	NA	NA	NA	NA	NA	-2.5693	0.1586	407.2353
31/12/2016	1028253	HLA-DRB4*01:03	ic50	GNGWMIKETACLSKA	20	NA	NA	NA	NA	NA	NA	-2.4255	0.1738	436.9042
31/12/2016	1028253	HLA-DRB4*01:03	ic50	GPAYSAHCIGITDRD	378	NA	NA	NA	NA	NA	NA	-2.4321	0.1680	425.1919
31/12/2016	1028253	HLA-DRB4*01:03	ic50	GPLDKEAIEERVERI	10000	NA	NA	NA	NA	NA	NA	1.0321	0.7572	6453.2392
31/12/2016	1028253	HLA-DRB4*01:03	ic50	GPLIEGNTSLLWNGP	2279	NA	NA	NA	NA	NA	NA	-1.1790	0.3700	1080.2278
31/12/2016	1028253	HLA-DRB4*01:03	ic50	GPLRISASSAAQRRG	6	NA	NA	NA	NA	NA	NA	-0.3092	0.5212	2170.498
31/12/2016	1028253	HLA-DRB4*01:03	ic50	GQEKYTDYLTVMDRY	521	NA	NA	NA	NA	NA	NA	-2.4210	0.1646	418.7199
31/12/2016	1028253	HLA-DRB4*01:03	ic50	GQQRVFKEKVDTRAK	217	NA	NA	NA	NA	NA	NA	-0.1456	0.5521	2503.7583
31/12/2016	1028253	HLA-DRB4*01:03	ic50	GRGGWCYYAAAQKEV	148	NA	NA	NA	NA	NA	NA	-2.6510	0.1494	390.3061
31/12/2016	1028253	HLA-DRB4*01:03	ic50	GRKNGSFIIDGKSRK	573	NA	NA	NA	NA	NA	NA	-0.3849	0.5089	2051.5365
31/12/2016	1028253	HLA-DRB4*01:03	ic50	GRRGAAEVLVVLSEL	10000	NA	NA	NA	NA	NA	NA	-3.6689	0.0691	269.4058
31/12/2016	1028253	HLA-DRB4*01:03	ic50	GRTTWSIHGKGEWMT	261	NA	NA	NA	NA	NA	NA	-0.3256	0.5202	2160.7107
31/12/2016	1028253	HLA-DRB4*01:03	ic50	GRVIDLGCGRGGWCY	10000	NA	NA	NA	NA	NA	NA	-1.3161	0.3253	878.9193
31/12/2016	1028253	HLA-DRB4*01:03	ic50	GSFIIDGKSRKECPF	38	NA	NA	NA	NA	NA	NA	0.3518	0.6458	3858.1004
31/12/2016	1028253	HLA-DRB4*01:03	ic50	GSGGVWREMHHLVEF	130	NA	NA	NA	NA	NA	NA	-2.9427	0.1195	339.9269
31/12/2016	1028253	HLA-DRB4*01:03	ic50	GSHEVNGTWMIHTLE	10000	NA	NA	NA	NA	NA	NA	-1.7519	0.2644	663.6682
31/12/2016	1028253	HLA-DRB4*01:03	ic50	GSLKTALTGAMRVTK	27	NA	NA	NA	NA	NA	NA	-3.0294	0.1056	318.8839
31/12/2016	1028253	HLA-DRB4*01:03	ic50	GSRAIWYMWLGARYL	8	NA	NA	NA	NA	NA	NA	-6.5728	0.0039	199.4404
31/12/2016	1028253	HLA-DRB4*01:03	ic50	GSRAIWYMWLGARYLHHHHHH	10000	NA	NA	NA	NA	NA	NA	-6.2749	0.0050	200.4591
31/12/2016	1028253	HLA-DRB4*01:03	ic50	GTKTPVSPGEMRLRD	420	NA	NA	NA	NA	NA	NA	1.6174	0.8223	8712.7327
31/12/2016	1028253	HLA-DRB4*01:03	ic50	GTSDEFPHSNGEIED	10000	NA	NA	NA	NA	NA	NA	3.6782	0.9667	16965.6179
31/12/2016	1028253	HLA-DRB4*01:03	ic50	GTVVMQVKVSKGAPC	56	NA	NA	NA	NA	NA	NA	-1.5781	0.2897	745.6797
31/12/2016	1028253	HLA-DRB4*01:03	ic50	GVAQGGVFHTMWHVT	151	NA	NA	NA	NA	NA	NA	-3.0264	0.1033	315.4471
31/12/2016	1028253	HLA-DRB4*01:03	ic50	GVDNFCVKVLAPYMP	82	NA	NA	NA	NA	NA	NA	-4.5404	0.0277	222.5348
31/12/2016	1028253	HLA-DRB4*01:03	ic50	GVEGIGLQYLGYVIRK	23	NA	NA	NA	NA	NA	NA	-4.9265	0.0194	214.1588
31/12/2016	1028253	HLA-DRB4*01:03	ic50	GVKGFTLGRDGHEKP	943	NA	NA	NA	NA	NA	NA	-0.3641	0.4940	1914.7071
31/12/2016	1028253	HLA-DRB4*01:03	ic50	GVKPTHISYIMLIFF	10000	NA	NA	NA	NA	NA	NA	-8.1389	0.0006	196.3701
31/12/2016	1028253	HLA-DRB4*01:03	ic50	GVLAGLAFQEMENFL	912	NA	NA	NA	NA	NA	NA	-3.5678	0.0658	265.3269
31/12/2016	1028253	HLA-DRB4*01:03	ic50	GVMYNLWKMKTGRRG	4	NA	NA	NA	NA	NA	NA	-3.6460	0.0701	270.6183
31/12/2016	1028253	HLA-DRB4*01:03	ic50	GVTLVRKNRWLLLNV	3	NA	NA	NA	NA	NA	NA	-4.8835	0.0201	214.9038
31/12/2016	1028253	HLA-DRB4*01:03	ic50	GWGNGCGLFGKGSIV	239	NA	NA	NA	NA	NA	NA	-1.6665	0.2681	674.9657
31/12/2016	1028253	HLA-DRB4*01:03	ic50	GWNDWENVPFCSHHF	69	NA	NA	NA	NA	NA	NA	-0.4755	0.4901	1880.4451
31/12/2016	1028253	HLA-DRB4*01:03	ic50	GYKVQTNGPWMQVPL	988	NA	NA	NA	NA	NA	NA	-0.3540	0.5124	2084.9782
31/12/2016	1028253	HLA-DRB4*01:03	ic50	HAAIGAYLEEQEQWK	36	NA	NA	NA	NA	NA	NA	-1.2945	0.3452	963.5617
31/12/2016	1028253	HLA-DRB4*01:03	ic50	HDWILADKRPTAWFL	19	NA	NA	NA	NA	NA	NA	-2.0968	0.2126	522.3977
31/12/2016	1028253	HLA-DRB4*01:03	ic50	HDWILADKRPTAWFLHHHHHH	236	NA	NA	NA	NA	NA	NA	-3.3893	0.0762	278.4161
31/12/2016	1028253	HLA-DRB4*01:03	ic50	HEMNNGGDAMYMALI	1396	NA	NA	NA	NA	NA	NA	-1.9830	0.2344	577.7136
31/12/2016	1028253	HLA-DRB4*01:03	ic50	HENHGLKTRQEKWMT	1576	NA	NA	NA	NA	NA	NA	0.3597	0.6282	3557.4293
31/12/2016	1028253	HLA-DRB4*01:03	ic50	HGGTWVSATLEQDKC	566	NA	NA	NA	NA	NA	NA	-0.7474	0.4386	1482.923
31/12/2016	1028253	HLA-DRB4*01:03	ic50	HGLDVKFHTQAFSAH	178	NA	NA	NA	NA	NA	NA	-2.1052	0.2113	519.4215
31/12/2016	1028253	HLA-DRB4*01:03	ic50	HGSPTFWMGSHEVNG	474	NA	NA	NA	NA	NA	NA	0.2522	0.6267	3533.3001
31/12/2016	1028253	HLA-DRB4*01:03	ic50	HGVAKNPVVDGNPTV	906	NA	NA	NA	NA	NA	NA	1.1826	0.7794	7147.9243
31/12/2016	1028253	HLA-DRB4*01:03	ic50	HHFHELQLKDGRRIV	18	NA	NA	NA	NA	NA	NA	-2.9808	0.1057	319.0722
31/12/2016	1028253	HLA-DRB4*01:03	ic50	HLAEGKVDTGVAVSR	5510	NA	NA	NA	NA	NA	NA	0.4081	0.6364	3695.0354
31/12/2016	1028253	HLA-DRB4*01:03	ic50	HMQDKTMVKKWRDVP	170	NA	NA	NA	NA	NA	NA	-0.8740	0.3996	1238.7931
31/12/2016	1028253	HLA-DRB4*01:03	ic50	HQQGRCRTCVYNMMG	4960	NA	NA	NA	NA	NA	NA	-2.3063	0.1908	472.4842
31/12/2016	1028253	HLA-DRB4*01:03	ic50	HTMWHVTRGAFLVRN	4	NA	NA	NA	NA	NA	NA	-4.2462	0.0366	231.8517
31/12/2016	1028253	HLA-DRB4*01:03	ic50	HTMWHVTRGAFLVRNHHHHHH	303	NA	NA	NA	NA	NA	NA	-4.2462	0.0366	231.8517
31/12/2016	1028253	HLA-DRB4*01:03	ic50	HVCWLEASMLLDNME	10000	NA	NA	NA	NA	NA	NA	-5.1279	0.0153	210.1761
31/12/2016	1028253	HLA-DRB4*01:03	ic50	HVGAKQENWNTDIKT	2727	NA	NA	NA	NA	NA	NA	1.4016	0.8073	8130.801
31/12/2016	1028253	HLA-DRB4*01:03	ic50	HVQDCDESVLTRLEA	741	NA	NA	NA	NA	NA	NA	-0.8417	0.4226	1377.2892
31/12/2016	1028253	HLA-DRB4*01:03	ic50	HVSCRVKLSALTLKG	20	NA	NA	NA	NA	NA	NA	-3.7736	0.0554	252.9592
31/12/2016	1028253	HLA-DRB4*01:03	ic50	HVTRGAFLVRNGKKL	5	NA	NA	NA	NA	NA	NA	-2.5666	0.1473	386.533
31/12/2016	1028253	HLA-DRB4*01:03	ic50	IALLVLAVGPAYSAH	44	NA	NA	NA	NA	NA	NA	-6.5140	0.0042	199.6849
31/12/2016	1028253	HLA-DRB4*01:03	ic50	IAMEVVLRKRQGPKQ	17	NA	NA	NA	NA	NA	NA	-3.9925	0.0515	248.3829
31/12/2016	1028253	HLA-DRB4*01:03	ic50	IDGKSRKECPFSNRV	989	NA	NA	NA	NA	NA	NA	1.8293	0.8543	10101.0438
31/12/2016	1028253	HLA-DRB4*01:03	ic50	IDGNCDGRGKSTRST	1204	NA	NA	NA	NA	NA	NA	2.8424	0.9358	14714.7564
31/12/2016	1028253	HLA-DRB4*01:03	ic50	IEDVQTDIPSEPWNT	33	NA	NA	NA	NA	NA	NA	1.7378	0.8448	9665.3516
31/12/2016	1028253	HLA-DRB4*01:03	ic50	IEEAPEMPALYEKKL	8945	NA	NA	NA	NA	NA	NA	-1.1767	0.3656	1058.4253
31/12/2016	1028253	HLA-DRB4*01:03	ic50	IFIFRDSDDWLNKYS	876	NA	NA	NA	NA	NA	NA	-2.9351	0.1105	326.1815
31/12/2016	1028253	HLA-DRB4*01:03	ic50	IGCAMLHWSLILPGI	10000	NA	NA	NA	NA	NA	NA	-6.4753	0.0043	199.8057
31/12/2016	1028253	HLA-DRB4*01:03	ic50	IGGPVSSHNHIPGYK	82	NA	NA	NA	NA	NA	NA	0.8498	0.7277	5630.9917
31/12/2016	1028253	HLA-DRB4*01:03	ic50	IGITDRDFIEGVHGG	2636	NA	NA	NA	NA	NA	NA	-1.1373	0.3719	1089.7763
31/12/2016	1028253	HLA-DRB4*01:03	ic50	IGKLFTQTMKGVERL	59	NA	NA	NA	NA	NA	NA	-2.0429	0.2269	558.2371
31/12/2016	1028253	HLA-DRB4*01:03	ic50	IGLQYLGYVIRDLAA	18	NA	NA	NA	NA	NA	NA	-5.2443	0.0161	211.0005
31/12/2016	1028253	HLA-DRB4*01:03	ic50	IGMTNRATWASHIHL	18	NA	NA	NA	NA	NA	NA	-3.8856	0.0573	255.1151
31/12/2016	1028253	HLA-DRB4*01:03	ic50	IGRGRVSPGNGWMIK	471	NA	NA	NA	NA	NA	NA	0.8100	0.7061	5096.5374
31/12/2016	1028253	HLA-DRB4*01:03	ic50	IGRNPNRDGDSYYYS	684	NA	NA	NA	NA	NA	NA	2.9335	0.9414	15098.1212
31/12/2016	1028253	HLA-DRB4*01:03	ic50	IHAVPFGLVSMMIAMKK	9	NA	NA	NA	NA	NA	NA	-5.4125	0.0118	206.7742
31/12/2016	1028253	HLA-DRB4*01:03	ic50	IHHQHVQDCDESVLT	462	NA	NA	NA	NA	NA	NA	-0.1660	0.5498	2476.8894
31/12/2016	1028253	HLA-DRB4*01:03	ic50	IHLVIHRIRTLIGQE	5	NA	NA	NA	NA	NA	NA	-6.5013	0.0041	199.561
31/12/2016	1028253	HLA-DRB4*01:03	ic50	IHLVIHRIRTLIGQEHHHHHH	147	NA	NA	NA	NA	NA	NA	-6.5013	0.0041	199.561
31/12/2016	1028253	HLA-DRB4*01:03	ic50	IHRIRTLIGQEKYTD	11	NA	NA	NA	NA	NA	NA	-3.1546	0.1026	314.4911
31/12/2016	1028253	HLA-DRB4*01:03	ic50	IHRIRTLIGQEKYTDHHHHHH	71	NA	NA	NA	NA	NA	NA	-3.1546	0.1026	314.4911
31/12/2016	1028253	HLA-DRB4*01:03	ic50	IIEECEHLEDGIYGI	10000	NA	NA	NA	NA	NA	NA	-0.4799	0.4906	1884.8958
31/12/2016	1028253	HLA-DRB4*01:03	ic50	IIGVLHQNFKDTSMQ	57	NA	NA	NA	NA	NA	NA	-2.8477	0.1280	353.6587
31/12/2016	1028253	HLA-DRB4*01:03	ic50	IITFKDKTDIHRLEP	75	NA	NA	NA	NA	NA	NA	-2.2386	0.1866	463.5042
31/12/2016	1028253	HLA-DRB4*01:03	ic50	IIVGRGDSRLTYQWH	42	NA	NA	NA	NA	NA	NA	-1.4018	0.3262	882.7706
31/12/2016	1028253	HLA-DRB4*01:03	ic50	IKTLKFDALSGSQEV	696	NA	NA	NA	NA	NA	NA	-3.4890	0.0797	282.9339
31/12/2016	1028253	HLA-DRB4*01:03	ic50	ILMTATPPGTSDEFP	460	NA	NA	NA	NA	NA	NA	-0.7090	0.4454	1530.283
31/12/2016	1028253	HLA-DRB4*01:03	ic50	ILVGDNSFVSAISQT	519	NA	NA	NA	NA	NA	NA	-2.2147	0.1899	470.5558
31/12/2016	1028253	HLA-DRB4*01:03	ic50	INAIFEENEVDISVV	731	NA	NA	NA	NA	NA	NA	0.0503	0.5883	2959.1771
31/12/2016	1028253	HLA-DRB4*01:03	ic50	INKGILVTVNPIAST	126	NA	NA	NA	NA	NA	NA	-2.6123	0.1535	397.7865
31/12/2016	1028253	HLA-DRB4*01:03	ic50	IPVIVADDLTAAINK	10000	NA	NA	NA	NA	NA	NA	-3.8568	0.0518	248.7111
31/12/2016	1028253	HLA-DRB4*01:03	ic50	IRDGLQYGWKTWGKN	113	NA	NA	NA	NA	NA	NA	-0.6045	0.4656	1679.5683
31/12/2016	1028253	HLA-DRB4*01:03	ic50	IRNPLSRNSTHEMYY	30	NA	NA	NA	NA	NA	NA	0.7115	0.7046	5062.0457
31/12/2016	1028253	HLA-DRB4*01:03	ic50	IRPRKTHESHLVRSW	8	NA	NA	NA	NA	NA	NA	-0.3494	0.5155	2114.8907
31/12/2016	1028253	HLA-DRB4*01:03	ic50	ISASSAAQRRGRIGR	5	NA	NA	NA	NA	NA	NA	-0.1484	0.5532	2516.1277
31/12/2016	1028253	HLA-DRB4*01:03	ic50	ISEWQPSKGWNDWEN	207	NA	NA	NA	NA	NA	NA	2.0132	0.8727	10996.2775
31/12/2016	1028253	HLA-DRB4*01:03	ic50	ISGSSARYDVALSEQ	10000	NA	NA	NA	NA	NA	NA	-0.2479	0.5156	2116.0382
31/12/2016	1028253	HLA-DRB4*01:03	ic50	ISRRDQRGSGQVVTY	171	NA	NA	NA	NA	NA	NA	2.3795	0.9063	12841.6859
31/12/2016	1028253	HLA-DRB4*01:03	ic50	ITAHLKRLWKMLDPR	8	NA	NA	NA	NA	NA	NA	-5.0720	0.0161	210.9932
31/12/2016	1028253	HLA-DRB4*01:03	ic50	IWYMWLGARYLEFEAHHHHHH	1048	NA	NA	NA	NA	NA	NA	-6.3508	0.0051	200.5019
31/12/2016	1028253	HLA-DRB4*01:03	ic50	IWYMWLGARYLEFEAKK	16	NA	NA	NA	NA	NA	NA	-6.3508	0.0051	200.5019
31/12/2016	1028253	HLA-DRB4*01:03	ic50	KASFEEGKCGLNSVD	1305	NA	NA	NA	NA	NA	NA	1.1368	0.7874	7418.027
31/12/2016	1028253	HLA-DRB4*01:03	ic50	KASNTILPLMALLTP	37	NA	NA	NA	NA	NA	NA	-5.6009	0.0115	206.5683
31/12/2016	1028253	HLA-DRB4*01:03	ic50	KCRAPGGAKKPLRPR	6532	NA	NA	NA	NA	NA	NA	1.9025	0.8618	10455.5902
31/12/2016	1028253	HLA-DRB4*01:03	ic50	KDKTDIHRLEPVKCD	1342	NA	NA	NA	NA	NA	NA	-0.4475	0.4777	1776.2013
31/12/2016	1028253	HLA-DRB4*01:03	ic50	KEAFHGLDVKFHTQA	113	NA	NA	NA	NA	NA	NA	-2.1485	0.2122	521.5674
31/12/2016	1028253	HLA-DRB4*01:03	ic50	KEAIEERVERIKSEY	1891	NA	NA	NA	NA	NA	NA	1.1321	0.7723	6916.9135
31/12/2016	1028253	HLA-DRB4*01:03	ic50	KEFIRCLALPFRGYL	10	NA	NA	NA	NA	NA	NA	-5.7036	0.0101	205.2233
31/12/2016	1028253	HLA-DRB4*01:03	ic50	KEVSGVKGFTLGRDG	870	NA	NA	NA	NA	NA	NA	-1.1376	0.3567	1015.9338
31/12/2016	1028253	HLA-DRB4*01:03	ic50	KFAEGRRGAAEVLVVK	5386	NA	NA	NA	NA	NA	NA	-1.0234	0.3752	1106.8366
31/12/2016	1028253	HLA-DRB4*01:03	ic50	KFDALSGSQEVEFIG	3941	NA	NA	NA	NA	NA	NA	0.1660	0.6109	3284.3928
31/12/2016	1028253	HLA-DRB4*01:03	ic50	KFWELVDEERKLHQQ	152	NA	NA	NA	NA	NA	NA	-0.5177	0.4645	1670.7359
31/12/2016	1028253	HLA-DRB4*01:03	ic50	KGIHTVFGSAFQGLF	10000	NA	NA	NA	NA	NA	NA	-3.5439	0.0760	278.1236
31/12/2016	1028253	HLA-DRB4*01:03	ic50	KIERWFVRNPFFAVT	9	NA	NA	NA	NA	NA	NA	-3.4005	0.0756	277.6219
31/12/2016	1028253	HLA-DRB4*01:03	ic50	KILTYPWDRIEEVTR	183	NA	NA	NA	NA	NA	NA	-3.2938	0.0821	286.1335
31/12/2016	1028253	HLA-DRB4*01:03	ic50	KKAGLVGVLAGLAFQEMD	29	NA	NA	NA	NA	NA	NA	-4.4017	0.0330	228.0526
31/12/2016	1028253	HLA-DRB4*01:03	ic50	KKCDESVLTRLEAWLTE	109	NA	NA	NA	NA	NA	NA	-3.1383	0.0939	302.0927
31/12/2016	1028253	HLA-DRB4*01:03	ic50	KKDNQVAYLIIGILTLV	29	NA	NA	NA	NA	NA	NA	-7.7975	0.0009	196.6505
31/12/2016	1028253	HLA-DRB4*01:03	ic50	KKDQVVMTSLALVGAALK	68	NA	NA	NA	NA	NA	NA	-5.1824	0.0147	209.5779
31/12/2016	1028253	HLA-DRB4*01:03	ic50	KKEGNTSLLWNGPMAVS	5522	NA	NA	NA	NA	NA	NA	-2.3067	0.1772	443.7007
31/12/2016	1028253	HLA-DRB4*01:03	ic50	KKFEENEVDISVVVQDP	665	NA	NA	NA	NA	NA	NA	0.6127	0.6727	4367.9994
31/12/2016	1028253	HLA-DRB4*01:03	ic50	KKFGKGSIVACAKFTCA	811	NA	NA	NA	NA	NA	NA	-4.7919	0.0254	220.2422
31/12/2016	1028253	HLA-DRB4*01:03	ic50	KKFILATDIAEMGANLC	135	NA	NA	NA	NA	NA	NA	-3.5742	0.0669	266.6875
31/12/2016	1028253	HLA-DRB4*01:03	ic50	KKGAAWTVYVGIVTMLSK	303	NA	NA	NA	NA	NA	NA	-5.3439	0.0123	207.2812
31/12/2016	1028253	HLA-DRB4*01:03	ic50	KKGGEAMDTISVFLH	10000	NA	NA	NA	NA	NA	NA	-3.1490	0.1030	315.0695
31/12/2016	1028253	HLA-DRB4*01:03	ic50	KKGLNWITKVIMGAVLI	25	NA	NA	NA	NA	NA	NA	-4.9345	0.0215	216.2771
31/12/2016	1028253	HLA-DRB4*01:03	ic50	KKIEGVHGGTWVSATLE	679	NA	NA	NA	NA	NA	NA	-0.3552	0.5287	2247.3458
31/12/2016	1028253	HLA-DRB4*01:03	ic50	KKIGESSSSSVTEGERT	10000	NA	NA	NA	NA	NA	NA	3.2943	0.9581	16307.0364
31/12/2016	1028253	HLA-DRB4*01:03	ic50	KKITKVIMGAVLIWVGI	91	NA	NA	NA	NA	NA	NA	-6.3322	0.0047	200.1728
31/12/2016	1028253	HLA-DRB4*01:03	ic50	KKKCDTLLCDIGESSSS	3165	NA	NA	NA	NA	NA	NA	-1.3069	0.3480	976.2445
31/12/2016	1028253	HLA-DRB4*01:03	ic50	KKKVPWDQVVMTSLALV	170	NA	NA	NA	NA	NA	NA	-5.3124	0.0150	209.8409
31/12/2016	1028253	HLA-DRB4*01:03	ic50	KKLALSLASVAMCRTPF	7	NA	NA	NA	NA	NA	NA	-5.0934	0.0157	210.5209
31/12/2016	1028253	HLA-DRB4*01:03	ic50	KKLAQAVMEMTYKNK	210	NA	NA	NA	NA	NA	NA	-2.3297	0.1752	439.5556
31/12/2016	1028253	HLA-DRB4*01:03	ic50	KKLIPSWASVKEDLV	260	NA	NA	NA	NA	NA	NA	-1.0341	0.3898	1183.9469
31/12/2016	1028253	HLA-DRB4*01:03	ic50	KKLLCDIGESSSSSVTE	332	NA	NA	NA	NA	NA	NA	-0.4998	0.4686	1703.0899
31/12/2016	1028253	HLA-DRB4*01:03	ic50	KKLTIAYLVGSNMTQRV	12	NA	NA	NA	NA	NA	NA	-4.0484	0.0439	239.7908
31/12/2016	1028253	HLA-DRB4*01:03	ic50	KKLVSGWNSITVMPLLC	83	NA	NA	NA	NA	NA	NA	-3.2093	0.0911	298.2399
31/12/2016	1028253	HLA-DRB4*01:03	ic50	KKMTTTFTNYMVDMFLA	47	NA	NA	NA	NA	NA	NA	-5.1821	0.0144	209.3208
31/12/2016	1028253	HLA-DRB4*01:03	ic50	KKNGGDAMYMALIAAFS	141	NA	NA	NA	NA	NA	NA	-6.0503	0.0058	201.1963
31/12/2016	1028253	HLA-DRB4*01:03	ic50	KKPDFILATDIAEMG	468	NA	NA	NA	NA	NA	NA	-3.0287	0.1057	318.949
31/12/2016	1028253	HLA-DRB4*01:03	ic50	KKPDKPSLDISLETVAID	293	NA	NA	NA	NA	NA	NA	-2.5931	0.1552	400.966
31/12/2016	1028253	HLA-DRB4*01:03	ic50	KKPFALLLVLAGWLFHV	10000	NA	NA	NA	NA	NA	NA	-8.8799	0.0001	195.9296
31/12/2016	1028253	HLA-DRB4*01:03	ic50	KKPFMKMNISVIMLLVS	807	NA	NA	NA	NA	NA	NA	-5.9590	0.0075	202.766
31/12/2016	1028253	HLA-DRB4*01:03	ic50	KKPIAVGGLLMMLVSVA	285	NA	NA	NA	NA	NA	NA	-6.3242	0.0051	200.5428
31/12/2016	1028253	HLA-DRB4*01:03	ic50	KKPLRPRWCDERVSS	10000	NA	NA	NA	NA	NA	NA	0.9039	0.7496	6229.1329
31/12/2016	1028253	HLA-DRB4*01:03	ic50	KKPTGKVTLEADVILPI	1301	NA	NA	NA	NA	NA	NA	-3.8370	0.0598	258.0485
31/12/2016	1028253	HLA-DRB4*01:03	ic50	KKPVKLASIVKASFEEG	40	NA	NA	NA	NA	NA	NA	-3.0648	0.1048	317.6567
31/12/2016	1028253	HLA-DRB4*01:03	ic50	KKSALTLKGTSYKICTD	2003	NA	NA	NA	NA	NA	NA	-2.1913	0.2060	506.8779
31/12/2016	1028253	HLA-DRB4*01:03	ic50	KKSGARSNVTFTVNQTS	883	NA	NA	NA	NA	NA	NA	-0.3131	0.5038	2003.4328
31/12/2016	1028253	HLA-DRB4*01:03	ic50	KKSRMSMAMGTMAGCGY	102	NA	NA	NA	NA	NA	NA	-2.3828	0.1739	437.0675
31/12/2016	1028253	HLA-DRB4*01:03	ic50	KKTHISYIMLIFFVLMV	10000	NA	NA	NA	NA	NA	NA	-9.5848	0.0000	195.8896
31/12/2016	1028253	HLA-DRB4*01:03	ic50	KKTLLDLLKLTVAVGLH	41	NA	NA	NA	NA	NA	NA	-5.7751	0.0082	203.426
31/12/2016	1028253	HLA-DRB4*01:03	ic50	KKTRNMTMSMSMILVGV	17	NA	NA	NA	NA	NA	NA	-4.7622	0.0241	218.9305
31/12/2016	1028253	HLA-DRB4*01:03	ic50	KKVGQVTLLDLLKLTVA	21	NA	NA	NA	NA	NA	NA	-6.5554	0.0040	199.4797
31/12/2016	1028253	HLA-DRB4*01:03	ic50	KKWIKVEYGNLSLSGIA	119	NA	NA	NA	NA	NA	NA	-2.0372	0.2123	521.7352
31/12/2016	1028253	HLA-DRB4*01:03	ic50	KKWNSITVMPLLCGIGC	26	NA	NA	NA	NA	NA	NA	-5.1462	0.0152	210.0917
31/12/2016	1028253	HLA-DRB4*01:03	ic50	KKWRDVPYLTKRQDK	220	NA	NA	NA	NA	NA	NA	-0.6666	0.4337	1449.5461
31/12/2016	1028253	HLA-DRB4*01:03	ic50	KLAQRRVFHGVAKNP	9	NA	NA	NA	NA	NA	NA	-2.4486	0.1613	412.2768
31/12/2016	1028253	HLA-DRB4*01:03	ic50	KLGEVSWEEEAEISG	3946	NA	NA	NA	NA	NA	NA	1.2131	0.7831	7272.9835
31/12/2016	1028253	HLA-DRB4*01:03	ic50	KNKVVKVLRPAPGGK	40	NA	NA	NA	NA	NA	NA	-1.1452	0.3556	1010.9709
31/12/2016	1028253	HLA-DRB4*01:03	ic50	KNLIPSSASPWSWPD	1171	NA	NA	NA	NA	NA	NA	1.1432	0.7884	7451.4038
31/12/2016	1028253	HLA-DRB4*01:03	ic50	KNPTDTGHGTVVMQV	10000	NA	NA	NA	NA	NA	NA	-0.2896	0.5266	2225.6215
31/12/2016	1028253	HLA-DRB4*01:03	ic50	KNPVVDGNPTVDIEE	10000	NA	NA	NA	NA	NA	NA	1.6263	0.8369	9321.2162
31/12/2016	1028253	HLA-DRB4*01:03	ic50	KNPVVDGNPTVDIEEHHHHHH	10000	NA	NA	NA	NA	NA	NA	0.7326	0.7099	5187.0372
31/12/2016	1028253	HLA-DRB4*01:03	ic50	KQENWNTDIKTLKFD	417	NA	NA	NA	NA	NA	NA	-0.6059	0.4652	1676.4855
31/12/2016	1028253	HLA-DRB4*01:03	ic50	KRVPMALQHFGWEVM	62	NA	NA	NA	NA	NA	NA	-3.1860	0.0928	300.5001
31/12/2016	1028253	HLA-DRB4*01:03	ic50	KRVVASLMRGLSSRK	11	NA	NA	NA	NA	NA	NA	-3.4616	0.0721	273.127
31/12/2016	1028253	HLA-DRB4*01:03	ic50	KSVVVLNRKTFEREY	325	NA	NA	NA	NA	NA	NA	-2.3011	0.1840	457.9755
31/12/2016	1028253	HLA-DRB4*01:03	ic50	KTFEREYPTIKQKKP	537	NA	NA	NA	NA	NA	NA	1.3998	0.8072	8125.821
31/12/2016	1028253	HLA-DRB4*01:03	ic50	KTFEREYPTIKQKKPHHHHHH	795	NA	NA	NA	NA	NA	NA	0.8367	0.7403	5967.8361
31/12/2016	1028253	HLA-DRB4*01:03	ic50	KTHESHLVRSWVTAG	240	NA	NA	NA	NA	NA	NA	-1.6547	0.2791	710.3313
31/12/2016	1028253	HLA-DRB4*01:03	ic50	KTKNKTNWKQTWTFK	59	NA	NA	NA	NA	NA	NA	0.0776	0.5767	2804.2172
31/12/2016	1028253	HLA-DRB4*01:03	ic50	KTLGVNMVRRGVRSL	7	NA	NA	NA	NA	NA	NA	-2.0179	0.2235	549.4019
31/12/2016	1028253	HLA-DRB4*01:03	ic50	KTMVKKWRDVPYLTK	16	NA	NA	NA	NA	NA	NA	-2.0018	0.2164	531.8386
31/12/2016	1028253	HLA-DRB4*01:03	ic50	KVDTRAKDPPAGTRK	10000	NA	NA	NA	NA	NA	NA	2.9045	0.9342	14605.8408
31/12/2016	1028253	HLA-DRB4*01:03	ic50	KVPWDQVVMTSLALV	99	NA	NA	NA	NA	NA	NA	-5.3124	0.0150	209.8409
31/12/2016	1028253	HLA-DRB4*01:03	ic50	KVRSHAAIGAYLEEQ	30	NA	NA	NA	NA	NA	NA	-2.1987	0.1924	475.9634
31/12/2016	1028253	HLA-DRB4*01:03	ic50	KWCFEGPEEHEILND	2401	NA	NA	NA	NA	NA	NA	0.6968	0.7169	5356.0793
31/12/2016	1028253	HLA-DRB4*01:03	ic50	KYSYYPEDPVKLASI	10000	NA	NA	NA	NA	NA	NA	-0.3466	0.5158	2117.9155
31/12/2016	1028253	HLA-DRB4*01:03	ic50	LAAMDGGGFYADDTA	547	NA	NA	NA	NA	NA	NA	-2.1573	0.2105	517.4133
31/12/2016	1028253	HLA-DRB4*01:03	ic50	LADKRPTAWFLPSIR	150	NA	NA	NA	NA	NA	NA	-1.9469	0.2402	593.4925
31/12/2016	1028253	HLA-DRB4*01:03	ic50	LAECARRRLRTLVLA	1	NA	NA	NA	NA	NA	NA	-4.3286	0.0378	233.151
31/12/2016	1028253	HLA-DRB4*01:03	ic50	LAEGIVLASAALGPL	236	NA	NA	NA	NA	NA	NA	-4.4120	0.0354	230.6419
31/12/2016	1028253	HLA-DRB4*01:03	ic50	LASVAMCRTPFSLAE	13	NA	NA	NA	NA	NA	NA	-3.9766	0.0477	244.1378
31/12/2016	1028253	HLA-DRB4*01:03	ic50	LASVAMCRTPFSLAEHHHHHH	76	NA	NA	NA	NA	NA	NA	-3.9766	0.0477	244.1378
31/12/2016	1028253	HLA-DRB4*01:03	ic50	LDKRQFELYKRTDIV	153	NA	NA	NA	NA	NA	NA	-2.8463	0.1183	338.108
31/12/2016	1028253	HLA-DRB4*01:03	ic50	LDYKECEWPLTHTIG	10000	NA	NA	NA	NA	NA	NA	-0.6605	0.4538	1590.4783
31/12/2016	1028253	HLA-DRB4*01:03	ic50	LEASMLLDNMEVRGG	10000	NA	NA	NA	NA	NA	NA	-2.5219	0.1608	411.2955
31/12/2016	1028253	HLA-DRB4*01:03	ic50	LEAWLTEHGCNRLKR	40	NA	NA	NA	NA	NA	NA	-1.3164	0.3356	921.7792
31/12/2016	1028253	HLA-DRB4*01:03	ic50	LEHEMWRSRADEINA	961	NA	NA	NA	NA	NA	NA	-0.5898	0.4686	1703.0462
31/12/2016	1028253	HLA-DRB4*01:03	ic50	LELKKLGEVSWEEEA	10000	NA	NA	NA	NA	NA	NA	-2.4632	0.1708	430.7501
31/12/2016	1028253	HLA-DRB4*01:03	ic50	LELLQRRFGGTVIRN	29	NA	NA	NA	NA	NA	NA	-2.8342	0.1292	355.6131
31/12/2016	1028253	HLA-DRB4*01:03	ic50	LEPVKCDTLLCDIGE	10000	NA	NA	NA	NA	NA	NA	-2.4090	0.1764	442.1059
31/12/2016	1028253	HLA-DRB4*01:03	ic50	LFGKKNLIPSSASPW	550	NA	NA	NA	NA	NA	NA	-1.6935	0.2793	710.8616
31/12/2016	1028253	HLA-DRB4*01:03	ic50	LFKVRNGGEIGAVAL	376	NA	NA	NA	NA	NA	NA	-0.9002	0.3952	1213.7726
31/12/2016	1028253	HLA-DRB4*01:03	ic50	LGGVMGGLWKYLNAV	17	NA	NA	NA	NA	NA	NA	-3.4633	0.0720	273.0155
31/12/2016	1028253	HLA-DRB4*01:03	ic50	LGLTQPFLGLCAFLA	44	NA	NA	NA	NA	NA	NA	-5.9634	0.0075	202.766
31/12/2016	1028253	HLA-DRB4*01:03	ic50	LGMLLMTGGVTLVRK	18	NA	NA	NA	NA	NA	NA	-4.5361	0.0278	222.6711
31/12/2016	1028253	HLA-DRB4*01:03	ic50	LGWNIITFKDKTDIH	104	NA	NA	NA	NA	NA	NA	-2.4911	0.1558	401.9765
31/12/2016	1028253	HLA-DRB4*01:03	ic50	LHQNFKDTSMQKTIP	1393	NA	NA	NA	NA	NA	NA	0.0808	0.5969	3078.3846
31/12/2016	1028253	HLA-DRB4*01:03	ic50	LIEVNPPFGDSYIIV	10000	NA	NA	NA	NA	NA	NA	-1.1111	0.3767	1114.0693
31/12/2016	1028253	HLA-DRB4*01:03	ic50	LIGFGLRTLWSPRER	8	NA	NA	NA	NA	NA	NA	-5.0287	0.0191	213.8625
31/12/2016	1028253	HLA-DRB4*01:03	ic50	LKGTSYKICTDKMFF	10000	NA	NA	NA	NA	NA	NA	-3.1328	0.0942	302.4627
31/12/2016	1028253	HLA-DRB4*01:03	ic50	LKRLWKMLDPRQGLA	81	NA	NA	NA	NA	NA	NA	-2.3697	0.1837	457.208
31/12/2016	1028253	HLA-DRB4*01:03	ic50	LKRLWKMLDPRQGLAHHHHHH	253	NA	NA	NA	NA	NA	NA	-2.3697	0.1837	457.208
31/12/2016	1028253	HLA-DRB4*01:03	ic50	LKRMAVSGDDCVVRP	56	NA	NA	NA	NA	NA	NA	-0.6850	0.4662	1684.0608
31/12/2016	1028253	HLA-DRB4*01:03	ic50	LLCGIGCAMLHWSLIK	79	NA	NA	NA	NA	NA	NA	-5.9081	0.0081	203.2634
31/12/2016	1028253	HLA-DRB4*01:03	ic50	LLKLTVAVGLHFHEM	178	NA	NA	NA	NA	NA	NA	-5.5576	0.0096	204.7587
31/12/2016	1028253	HLA-DRB4*01:03	ic50	LLMRRMRRPTGKVTL	1	NA	NA	NA	NA	NA	NA	-3.1703	0.1012	312.4433
31/12/2016	1028253	HLA-DRB4*01:03	ic50	LLTSGMVIFFMSPKGK	21	NA	NA	NA	NA	NA	NA	-5.2904	0.0152	210.0981
31/12/2016	1028253	HLA-DRB4*01:03	ic50	LLVLAGWLFHVRGAR	14	NA	NA	NA	NA	NA	NA	-7.7478	0.0009	196.6505
31/12/2016	1028253	HLA-DRB4*01:03	ic50	LMALLTPVTMAEVRL	82	NA	NA	NA	NA	NA	NA	-5.0564	0.0162	211.0356
31/12/2016	1028253	HLA-DRB4*01:03	ic50	LMTGGVTLVRKNRWL	8	NA	NA	NA	NA	NA	NA	-3.2969	0.0821	286.0168
31/12/2016	1028253	HLA-DRB4*01:03	ic50	LMVVVIPEPGQQRSI	231	NA	NA	NA	NA	NA	NA	-2.5597	0.1596	409.1516
31/12/2016	1028253	HLA-DRB4*01:03	ic50	LNDSGETVKCRAPGG	10000	NA	NA	NA	NA	NA	NA	2.0564	0.8765	11188.7392
31/12/2016	1028253	HLA-DRB4*01:03	ic50	LNTITNLKVQLIRMA	4	NA	NA	NA	NA	NA	NA	-4.9343	0.0215	216.3212
31/12/2016	1028253	HLA-DRB4*01:03	ic50	LNVTSEDLGKTFSVG	678	NA	NA	NA	NA	NA	NA	-0.4977	0.4864	1848.4882
31/12/2016	1028253	HLA-DRB4*01:03	ic50	LNYMSPHHKKLAQAV	7	NA	NA	NA	NA	NA	NA	-1.8701	0.2366	583.6979
31/12/2016	1028253	HLA-DRB4*01:03	ic50	LPIGTRSVETDKGPL	781	NA	NA	NA	NA	NA	NA	1.1658	0.7762	7042.3842
31/12/2016	1028253	HLA-DRB4*01:03	ic50	LPQILAECARRRLRT	3	NA	NA	NA	NA	NA	NA	-3.4891	0.0716	272.5743
31/12/2016	1028253	HLA-DRB4*01:03	ic50	LQEIPTMLKKGMTTV	48	NA	NA	NA	NA	NA	NA	-2.0785	0.2224	546.6211
31/12/2016	1028253	HLA-DRB4*01:03	ic50	LQYGWKTWGKNLVFS	13	NA	NA	NA	NA	NA	NA	-1.4025	0.3207	860.5231
31/12/2016	1028253	HLA-DRB4*01:03	ic50	LRDDQRKVFRELVRN	119	NA	NA	NA	NA	NA	NA	-1.0664	0.3840	1152.7047
31/12/2016	1028253	HLA-DRB4*01:03	ic50	LRKVKRVVASLMRGL	3	NA	NA	NA	NA	NA	NA	-4.3731	0.0366	231.9167
31/12/2016	1028253	HLA-DRB4*01:03	ic50	LRKVKRVVASLMRGLHHHHHH	112	NA	NA	NA	NA	NA	NA	-3.8470	0.0531	250.1899
31/12/2016	1028253	HLA-DRB4*01:03	ic50	LRLSSLMPCQAPRKS	29	NA	NA	NA	NA	NA	NA	-3.8778	0.0578	255.7407
31/12/2016	1028253	HLA-DRB4*01:03	ic50	LRTLVLAPTRVVLSE	4	NA	NA	NA	NA	NA	NA	-4.9987	0.0176	212.4196
31/12/2016	1028253	HLA-DRB4*01:03	ic50	LSEEKVPWDQVVMTS	717	NA	NA	NA	NA	NA	NA	0.2280	0.6034	3173.3071
31/12/2016	1028253	HLA-DRB4*01:03	ic50	LSEFGKAKGSRAIWY	10	NA	NA	NA	NA	NA	NA	-1.5839	0.2952	765.0712
31/12/2016	1028253	HLA-DRB4*01:03	ic50	LSEMKEAFHGLDVKF	426	NA	NA	NA	NA	NA	NA	-1.1718	0.3665	1063.1893
31/12/2016	1028253	HLA-DRB4*01:03	ic50	LSFMDKGIPFMKMNI	408	NA	NA	NA	NA	NA	NA	-2.5717	0.1584	406.9031
31/12/2016	1028253	HLA-DRB4*01:03	ic50	LSGSQEVEFIGYGKA	776	NA	NA	NA	NA	NA	NA	-1.5828	0.2953	765.3837
31/12/2016	1028253	HLA-DRB4*01:03	ic50	LSPREEPDDIDCWCY	3321	NA	NA	NA	NA	NA	NA	1.5883	0.8286	8969.5828
31/12/2016	1028253	HLA-DRB4*01:03	ic50	LSRNSTHEMYYVSGA	75	NA	NA	NA	NA	NA	NA	-1.2869	0.3468	970.4715
31/12/2016	1028253	HLA-DRB4*01:03	ic50	LTAAINKGILVTVNP	169	NA	NA	NA	NA	NA	NA	-4.0733	0.0481	244.5093
31/12/2016	1028253	HLA-DRB4*01:03	ic50	LTAAINKGILVTVNPHHHHHH	128	NA	NA	NA	NA	NA	NA	-4.0733	0.0481	244.5093
31/12/2016	1028253	HLA-DRB4*01:03	ic50	LTEHGCNRLKRMAVS	10	NA	NA	NA	NA	NA	NA	-1.3573	0.3174	847.5701
31/12/2016	1028253	HLA-DRB4*01:03	ic50	LTKRQDKLCGSLIGM	168	NA	NA	NA	NA	NA	NA	-1.6633	0.2841	726.8561
31/12/2016	1028253	HLA-DRB4*01:03	ic50	LTPVTMAEVRLAAMFKK	10	NA	NA	NA	NA	NA	NA	-4.5059	0.0294	224.2684
31/12/2016	1028253	HLA-DRB4*01:03	ic50	LTSYLGLTQPFLGLC	24	NA	NA	NA	NA	NA	NA	-4.2915	0.0389	234.3438
31/12/2016	1028253	HLA-DRB4*01:03	ic50	LTVMDRYSVDADLQL	50	NA	NA	NA	NA	NA	NA	-2.9919	0.1154	333.6711
31/12/2016	1028253	HLA-DRB4*01:03	ic50	LVDEERKLHQQGRCR	31	NA	NA	NA	NA	NA	NA	0.6079	0.6889	4707.7032
31/12/2016	1028253	HLA-DRB4*01:03	ic50	LWDIPTPKIIEECEH	961	NA	NA	NA	NA	NA	NA	-1.5963	0.2933	758.384
31/12/2016	1028253	HLA-DRB4*01:03	ic50	MAFQEMENFLGPIAV	268	NA	NA	NA	NA	NA	NA	-2.4346	0.1743	437.7529
31/12/2016	1028253	HLA-DRB4*01:03	ic50	MAKKGGEAMDTISVF	2737	NA	NA	NA	NA	NA	NA	-0.5534	0.4754	1757.4325
31/12/2016	1028253	HLA-DRB4*01:03	ic50	MAMGTMAGCGYLMFLK	12	NA	NA	NA	NA	NA	NA	-5.5157	0.0099	204.9674
31/12/2016	1028253	HLA-DRB4*01:03	ic50	MASHIHLVIHRIRTL	15	NA	NA	NA	NA	NA	NA	-6.5726	0.0039	199.4404
31/12/2016	1028253	HLA-DRB4*01:03	ic50	MCHATLTYRMLEPTR	44	NA	NA	NA	NA	NA	NA	-4.5349	0.0308	225.7505
31/12/2016	1028253	HLA-DRB4*01:03	ic50	MEADVILPIGTRSVE	108	NA	NA	NA	NA	NA	NA	-2.6627	0.1480	387.844
31/12/2016	1028253	HLA-DRB4*01:03	ic50	MERRFTSHLPVAQRG	38	NA	NA	NA	NA	NA	NA	-1.0147	0.3762	1111.8163
31/12/2016	1028253	HLA-DRB4*01:03	ic50	MEYLGHNAAGQWLEF	10000	NA	NA	NA	NA	NA	NA	-2.0907	0.2209	542.9516
31/12/2016	1028253	HLA-DRB4*01:03	ic50	MFFVKNPTDTGHGTVHHHHHH	1074	NA	NA	NA	NA	NA	NA	-1.0559	0.3857	1161.6827
31/12/2016	1028253	HLA-DRB4*01:03	ic50	MFLGGVKPTHISYIM	83	NA	NA	NA	NA	NA	NA	-1.4088	0.3193	854.9226
31/12/2016	1028253	HLA-DRB4*01:03	ic50	MGGLWKYLNAVSLCI	59	NA	NA	NA	NA	NA	NA	-5.5576	0.0119	206.9059
31/12/2016	1028253	HLA-DRB4*01:03	ic50	MGGLWKYLNAVSLCIHHHHHH	1013	NA	NA	NA	NA	NA	NA	-4.8888	0.0194	214.1605
31/12/2016	1028253	HLA-DRB4*01:03	ic50	MHHLVEFEPPHAATI	176	NA	NA	NA	NA	NA	NA	-1.6965	0.2835	724.7193
31/12/2016	1028253	HLA-DRB4*01:03	ic50	MKGVERLAVMGDTAW	69	NA	NA	NA	NA	NA	NA	-2.3818	0.1819	453.3974
31/12/2016	1028253	HLA-DRB4*01:03	ic50	MKTGRRGSANGKTLG	10000	NA	NA	NA	NA	NA	NA	1.8728	0.8586	10305.1465
31/12/2016	1028253	HLA-DRB4*01:03	ic50	MKVVNRWLFRHLARE	2	NA	NA	NA	NA	NA	NA	-5.5650	0.0094	204.5496
31/12/2016	1028253	HLA-DRB4*01:03	ic50	MLEKTKEDLFGKKNL	10000	NA	NA	NA	NA	NA	NA	-0.3003	0.5245	2203.9189
31/12/2016	1028253	HLA-DRB4*01:03	ic50	MLHWSLILPGIKAQQ	192	NA	NA	NA	NA	NA	NA	-5.3655	0.0142	209.1566
31/12/2016	1028253	HLA-DRB4*01:03	ic50	MLLDNMEVRGGMVAP	10000	NA	NA	NA	NA	NA	NA	-2.0788	0.2224	546.6211
31/12/2016	1028253	HLA-DRB4*01:03	ic50	MLMTGGVTLVRKNRW	4	NA	NA	NA	NA	NA	NA	-3.6834	0.0682	268.363
31/12/2016	1028253	HLA-DRB4*01:03	ic50	MLSPMLHHWIKVEYG	48	NA	NA	NA	NA	NA	NA	-4.3283	0.0378	233.151
31/12/2016	1028253	HLA-DRB4*01:03	ic50	MMFLSLGVGADQGCAR	229	NA	NA	NA	NA	NA	NA	-5.1950	0.0166	211.4749
31/12/2016	1028253	HLA-DRB4*01:03	ic50	MMGKREKKLSEFGKA	14	NA	NA	NA	NA	NA	NA	0.0367	0.5897	2977.6502
31/12/2016	1028253	HLA-DRB4*01:03	ic50	MMLVSVAGRVDGLELK	38	NA	NA	NA	NA	NA	NA	-4.1343	0.0448	240.7941
31/12/2016	1028253	HLA-DRB4*01:03	ic50	MMTGRMGERQLQKIE	40	NA	NA	NA	NA	NA	NA	-0.6626	0.4533	1586.9111
31/12/2016	1028253	HLA-DRB4*01:03	ic50	MPRSIGGPVSSHNHI	10000	NA	NA	NA	NA	NA	NA	1.9438	0.8663	10675.5723
31/12/2016	1028253	HLA-DRB4*01:03	ic50	MQVKVSKGAPCRIPV	148	NA	NA	NA	NA	NA	NA	-0.5722	0.4714	1725.2963
31/12/2016	1028253	HLA-DRB4*01:03	ic50	MRSMPFLRKTRWTFL	3	NA	NA	NA	NA	NA	NA	-3.9864	0.0450	241.064
31/12/2016	1028253	HLA-DRB4*01:03	ic50	MSGRKAQGKTLGVNM	10000	NA	NA	NA	NA	NA	NA	0.3380	0.6248	3501.2598
31/12/2016	1028253	HLA-DRB4*01:03	ic50	MSIHGKGEWMTTEDM	10000	NA	NA	NA	NA	NA	NA	-0.8109	0.4283	1413.7527
31/12/2016	1028253	HLA-DRB4*01:03	ic50	MSNPLTSPISCSYSL	29	NA	NA	NA	NA	NA	NA	-0.8298	0.4223	1375.6148
31/12/2016	1028253	HLA-DRB4*01:03	ic50	MTLKGTSYKICTDKM	102	NA	NA	NA	NA	NA	NA	-1.9085	0.2460	609.5769
31/12/2016	1028253	HLA-DRB4*01:03	ic50	MTSLALVGAALHPFA	8	NA	NA	NA	NA	NA	NA	-5.1374	0.0150	209.919
31/12/2016	1028253	HLA-DRB4*01:03	ic50	MVTMLSPMLHHWIKV	13	NA	NA	NA	NA	NA	NA	-4.7858	0.0233	218.1279
31/12/2016	1028253	HLA-DRB4*01:03	ic50	MWRSRADEINAIFEE	10000	NA	NA	NA	NA	NA	NA	-0.9738	0.4005	1243.6495
31/12/2016	1028253	HLA-DRB4*01:03	ic50	MYKECEWPLTHTIGT	10000	NA	NA	NA	NA	NA	NA	-0.7245	0.4241	1387.0473
31/12/2016	1028253	HLA-DRB4*01:03	ic50	MYMWLGARYLEFEALHHHHHH	109	NA	NA	NA	NA	NA	NA	-6.1161	0.0063	201.6513
31/12/2016	1028253	HLA-DRB4*01:03	ic50	MYYVSGARSNVTFTVK	294	NA	NA	NA	NA	NA	NA	-1.9976	0.2323	572.1978
31/12/2016	1028253	HLA-DRB4*01:03	ic50	NALSMMPEAMTIVML	131	NA	NA	NA	NA	NA	NA	-3.4953	0.0705	271.1281
31/12/2016	1028253	HLA-DRB4*01:03	ic50	NAVSLCILTINAVASKK	56	NA	NA	NA	NA	NA	NA	-6.1520	0.0060	201.361
31/12/2016	1028253	HLA-DRB4*01:03	ic50	NCPNLSPREEPDDID	8434	NA	NA	NA	NA	NA	NA	3.0902	0.9448	15338.8948
31/12/2016	1028253	HLA-DRB4*01:03	ic50	NELGMLEKTKEDLFG	2043	NA	NA	NA	NA	NA	NA	-0.0902	0.5635	2638.5621
31/12/2016	1028253	HLA-DRB4*01:03	ic50	NFGKRELKCGDGIFI	1509	NA	NA	NA	NA	NA	NA	-2.2830	0.1937	478.8924
31/12/2016	1028253	HLA-DRB4*01:03	ic50	NFLGPIAVGGLLMML	41	NA	NA	NA	NA	NA	NA	-5.4148	0.0108	205.8471
31/12/2016	1028253	HLA-DRB4*01:03	ic50	NGPMAVSMTGVMRGN	86	NA	NA	NA	NA	NA	NA	-1.9782	0.2202	541.2535
31/12/2016	1028253	HLA-DRB4*01:03	ic50	NGVIKILTYPWDRIE	44	NA	NA	NA	NA	NA	NA	-4.2978	0.0340	229.0756
31/12/2016	1028253	HLA-DRB4*01:03	ic50	NHIPGYKVQTNGPWM	847	NA	NA	NA	NA	NA	NA	-0.4408	0.4784	1782.0095
31/12/2016	1028253	HLA-DRB4*01:03	ic50	NKIKQKTKQIGNRPG	65	NA	NA	NA	NA	NA	NA	1.6333	0.8242	8791.3067
31/12/2016	1028253	HLA-DRB4*01:03	ic50	NLCVERVLDCRTAFK	10000	NA	NA	NA	NA	NA	NA	-3.3669	0.0772	279.6687
31/12/2016	1028253	HLA-DRB4*01:03	ic50	NLWKMKTGRRGSANG	4	NA	NA	NA	NA	NA	NA	-1.1475	0.3553	1009.7339
31/12/2016	1028253	HLA-DRB4*01:03	ic50	NLYKLHGGHVSCRVK	13	NA	NA	NA	NA	NA	NA	-1.6243	0.2729	690.0048
31/12/2016	1028253	HLA-DRB4*01:03	ic50	NLYKLHGGHVSCRVKHHHHHH	1138	NA	NA	NA	NA	NA	NA	-1.6243	0.2729	690.0048
31/12/2016	1028253	HLA-DRB4*01:03	ic50	NMEVRGGMVAPLYGV	37	NA	NA	NA	NA	NA	NA	-3.3078	0.0906	297.5047
31/12/2016	1028253	HLA-DRB4*01:03	ic50	NNAHHVCWLEASMLL	10000	NA	NA	NA	NA	NA	NA	-6.0557	0.0057	201.1142
31/12/2016	1028253	HLA-DRB4*01:03	ic50	NPFFAVTALTIAYLVKK	156	NA	NA	NA	NA	NA	NA	-7.5853	0.0008	196.5703
31/12/2016	1028253	HLA-DRB4*01:03	ic50	NPRLCTKEEFIAKVR	10000	NA	NA	NA	NA	NA	NA	-1.6781	0.2854	731.2557
31/12/2016	1028253	HLA-DRB4*01:03	ic50	NRATWASHIHLVIHR	20	NA	NA	NA	NA	NA	NA	-4.7874	0.0233	218.1279
31/12/2016	1028253	HLA-DRB4*01:03	ic50	NRVWNSFQIEEFGTGE	10000	NA	NA	NA	NA	NA	NA	-1.1436	0.3709	1085.1146
31/12/2016	1028253	HLA-DRB4*01:03	ic50	NRWLFRHLAREKNPR	5	NA	NA	NA	NA	NA	NA	-3.0614	0.1107	326.4618
31/12/2016	1028253	HLA-DRB4*01:03	ic50	NSFQIEEFGTGVFTT	403	NA	NA	NA	NA	NA	NA	-0.9941	0.3914	1192.7577
31/12/2016	1028253	HLA-DRB4*01:03	ic50	NSGGGVEGIGLQYLG	1712	NA	NA	NA	NA	NA	NA	-1.5748	0.2790	709.71
31/12/2016	1028253	HLA-DRB4*01:03	ic50	NSYIAEMETESWIVD	10000	NA	NA	NA	NA	NA	NA	-1.1628	0.3730	1095.3216
31/12/2016	1028253	HLA-DRB4*01:03	ic50	NSYIAEMETESWIVDKK	10000	NA	NA	NA	NA	NA	NA	-1.1628	0.3730	1095.3216
31/12/2016	1028253	HLA-DRB4*01:03	ic50	NVYQRGTHPFSRIRD	12	NA	NA	NA	NA	NA	NA	-0.4536	0.4941	1915.2978
31/12/2016	1028253	HLA-DRB4*01:03	ic50	PCREQDELIGRGRVS	110	NA	NA	NA	NA	NA	NA	1.3997	0.7928	7605.6627
31/12/2016	1028253	HLA-DRB4*01:03	ic50	PDKPSLDISLETVAID	10000	NA	NA	NA	NA	NA	NA	-2.5931	0.1552	400.966
31/12/2016	1028253	HLA-DRB4*01:03	ic50	PEMPALYEKKLALYL	56	NA	NA	NA	NA	NA	NA	-5.1915	0.0141	208.9788
31/12/2016	1028253	HLA-DRB4*01:03	ic50	PFCSHHFHELQLKDG	190	NA	NA	NA	NA	NA	NA	-3.0963	0.0978	307.566
31/12/2016	1028253	HLA-DRB4*01:03	ic50	PFSRIRDGLQYGWKT	10000	NA	NA	NA	NA	NA	NA	-0.7755	0.4164	1338.6663
31/12/2016	1028253	HLA-DRB4*01:03	ic50	PGGAKKPLRPRWCDE	1143	NA	NA	NA	NA	NA	NA	1.5733	0.8309	9066.1004
31/12/2016	1028253	HLA-DRB4*01:03	ic50	PGIKAQQSKLAQRRV	18	NA	NA	NA	NA	NA	NA	-0.5476	0.4765	1766.6211
31/12/2016	1028253	HLA-DRB4*01:03	ic50	PIVNRNGEVIGLYGN	993	NA	NA	NA	NA	NA	NA	-0.6600	0.4346	1455.4736
31/12/2016	1028253	HLA-DRB4*01:03	ic50	PKGISRMSMAMGTMA	206	NA	NA	NA	NA	NA	NA	-3.0123	0.1143	331.9048
31/12/2016	1028253	HLA-DRB4*01:03	ic50	PKQMLVGGVVLLGAMK	142	NA	NA	NA	NA	NA	NA	-4.2092	0.0373	232.6574
31/12/2016	1028253	HLA-DRB4*01:03	ic50	PLTHTIGTSVEESEM	10000	NA	NA	NA	NA	NA	NA	0.1340	0.5876	2949.7695
31/12/2016	1028253	HLA-DRB4*01:03	ic50	PNRDGDSYYYSEPTS	4314	NA	NA	NA	NA	NA	NA	2.0501	0.8761	11168.2011
31/12/2016	1028253	HLA-DRB4*01:03	ic50	PPAGTRKIMKVVNRW	28	NA	NA	NA	NA	NA	NA	-1.9238	0.2283	561.7312
31/12/2016	1028253	HLA-DRB4*01:03	ic50	PPHAATIRVLALGNQ	623	NA	NA	NA	NA	NA	NA	-4.4663	0.0333	228.3463
31/12/2016	1028253	HLA-DRB4*01:03	ic50	PPVSFHGSDGCWYPM	10000	NA	NA	NA	NA	NA	NA	-0.3524	0.5128	2088.3845
31/12/2016	1028253	HLA-DRB4*01:03	ic50	PSELQMSWLPLCVRL	40	NA	NA	NA	NA	NA	NA	-4.9991	0.0174	212.2447
31/12/2016	1028253	HLA-DRB4*01:03	ic50	PSEPWNTGHDWILAD	1704	NA	NA	NA	NA	NA	NA	-0.7245	0.4241	1387.0473
31/12/2016	1028253	HLA-DRB4*01:03	ic50	PSSASPWSWPDLDLK	10000	NA	NA	NA	NA	NA	NA	-0.4452	0.4780	1778.3771
31/12/2016	1028253	HLA-DRB4*01:03	ic50	PSWASVKEDLVAYGG	10000	NA	NA	NA	NA	NA	NA	-1.1615	0.3524	996.2272
31/12/2016	1028253	HLA-DRB4*01:03	ic50	PTMLKKGMTTVLDFH	20	NA	NA	NA	NA	NA	NA	-2.5594	0.1485	388.5891
31/12/2016	1028253	HLA-DRB4*01:03	ic50	PTPKIIEECEHLEDG	8505	NA	NA	NA	NA	NA	NA	0.4641	0.6638	4192.2071
31/12/2016	1028253	HLA-DRB4*01:03	ic50	PTRVVNWEVIIMDEA	218	NA	NA	NA	NA	NA	NA	-3.3502	0.0833	287.6653
31/12/2016	1028253	HLA-DRB4*01:03	ic50	PTSENNAHHVCWLEA	6355	NA	NA	NA	NA	NA	NA	-2.4292	0.1749	439.0057
31/12/2016	1028253	HLA-DRB4*01:03	ic50	PTVDIEEAPEMPALY	10000	NA	NA	NA	NA	NA	NA	0.0565	0.5895	2974.9184
31/12/2016	1028253	HLA-DRB4*01:03	ic50	PVNEALAAAGLVGVL	256	NA	NA	NA	NA	NA	NA	-4.5796	0.0271	221.8988
31/12/2016	1028253	HLA-DRB4*01:03	ic50	PWMQVPLEVKREACP	10000	NA	NA	NA	NA	NA	NA	-1.2063	0.3551	1008.7795
31/12/2016	1028253	HLA-DRB4*01:03	ic50	PWQSGSGGVWREMHH	2834	NA	NA	NA	NA	NA	NA	0.0553	0.5924	3016.1904
31/12/2016	1028253	HLA-DRB4*01:03	ic50	QAVMEMTYKNKVVKV	22	NA	NA	NA	NA	NA	NA	-2.1951	0.1927	476.5464
31/12/2016	1028253	HLA-DRB4*01:03	ic50	QDELIGRGRVSPGNG	55	NA	NA	NA	NA	NA	NA	1.1019	0.7535	6342.6401
31/12/2016	1028253	HLA-DRB4*01:03	ic50	QDKLCGSLIGMTNRA	212	NA	NA	NA	NA	NA	NA	-1.8202	0.2441	604.3
31/12/2016	1028253	HLA-DRB4*01:03	ic50	QDPKNVYQRGTHPFS	120	NA	NA	NA	NA	NA	NA	0.8358	0.7109	5210.0944
31/12/2016	1028253	HLA-DRB4*01:03	ic50	QEMENFLGPIAVGGL	198	NA	NA	NA	NA	NA	NA	-1.5706	0.2971	771.8169
31/12/2016	1028253	HLA-DRB4*01:03	ic50	QEVEFIGYGKATLECKK	126	NA	NA	NA	NA	NA	NA	-2.1177	0.2169	532.9721
31/12/2016	1028253	HLA-DRB4*01:03	ic50	QFELYKRTDIVEVDR	143	NA	NA	NA	NA	NA	NA	-2.7803	0.1243	347.6218
31/12/2016	1028253	HLA-DRB4*01:03	ic50	QGFIFFFLFNILTGK	284	NA	NA	NA	NA	NA	NA	-9.0098	0.0002	196.0096
31/12/2016	1028253	HLA-DRB4*01:03	ic50	QKTKQIGNRPGPSRG	286	NA	NA	NA	NA	NA	NA	2.6981	0.9280	14192.571
31/12/2016	1028253	HLA-DRB4*01:03	ic50	QMRSMPFLRKTRWTF	12	NA	NA	NA	NA	NA	NA	-3.2816	0.0925	300.1278
31/12/2016	1028253	HLA-DRB4*01:03	ic50	QPFLGLCAFLATRIFK	37	NA	NA	NA	NA	NA	NA	-7.0974	0.0019	197.6159
31/12/2016	1028253	HLA-DRB4*01:03	ic50	QPSKGWNDWENVPFC	512	NA	NA	NA	NA	NA	NA	0.6529	0.6790	4496.4094
31/12/2016	1028253	HLA-DRB4*01:03	ic50	QRGVGVAQGGVFHTM	1066	NA	NA	NA	NA	NA	NA	-1.3446	0.3361	923.8841
31/12/2016	1028253	HLA-DRB4*01:03	ic50	QRKVFRELVRNCDLP	10000	NA	NA	NA	NA	NA	NA	-1.5070	0.2915	752.0513
31/12/2016	1028253	HLA-DRB4*01:03	ic50	QRMFTREELIHFPEF	309	NA	NA	NA	NA	NA	NA	-3.0308	0.1074	321.5698
31/12/2016	1028253	HLA-DRB4*01:03	ic50	QRRFGGTVIRNPLSR	105	NA	NA	NA	NA	NA	NA	-1.0698	0.3832	1148.477
31/12/2016	1028253	HLA-DRB4*01:03	ic50	QSALSEFIKFAEGRR	249	NA	NA	NA	NA	NA	NA	-2.8494	0.1181	337.8322
31/12/2016	1028253	HLA-DRB4*01:03	ic50	QSTFLGASQRGVGVA	188	NA	NA	NA	NA	NA	NA	-0.5834	0.4870	1854.3323
31/12/2016	1028253	HLA-DRB4*01:03	ic50	QTDIPSEPWNTGHDW	2544	NA	NA	NA	NA	NA	NA	2.6013	0.9307	14368.9525
31/12/2016	1028253	HLA-DRB4*01:03	ic50	QTKIQYVIRAQLHVG	33	NA	NA	NA	NA	NA	NA	-4.7070	0.0272	222.0934
31/12/2016	1028253	HLA-DRB4*01:03	ic50	QTNGPWMQVPLEVKR	10000	NA	NA	NA	NA	NA	NA	-0.8518	0.4040	1263.8136
31/12/2016	1028253	HLA-DRB4*01:03	ic50	QTSRLLMRRMRRPTG	2	NA	NA	NA	NA	NA	NA	-2.9958	0.1078	322.1541
31/12/2016	1028253	HLA-DRB4*01:03	ic50	QVAKAGLKTNDRKWC	111	NA	NA	NA	NA	NA	NA	-0.4809	0.4891	1872.4043
31/12/2016	1028253	HLA-DRB4*01:03	ic50	QWAQDLTLPWQSGSG	5695	NA	NA	NA	NA	NA	NA	-1.2626	0.3345	917.0243
31/12/2016	1028253	HLA-DRB4*01:03	ic50	QWHKEGSSIGKLFTQ	10000	NA	NA	NA	NA	NA	NA	0.0158	0.5859	2926.4279
31/12/2016	1028253	HLA-DRB4*01:03	ic50	QWHKEGSSIGKLFTQHHHHHH	80	NA	NA	NA	NA	NA	NA	-1.5633	0.2811	716.6951
31/12/2016	1028253	HLA-DRB4*01:03	ic50	QWKTANEAVQDPKFW	1673	NA	NA	NA	NA	NA	NA	0.7197	0.7073	5125.9881
31/12/2016	1028253	HLA-DRB4*01:03	ic50	QYVIRAQLHVGAKQE	14	NA	NA	NA	NA	NA	NA	-3.9895	0.0459	242.1015
31/12/2016	1028253	HLA-DRB4*01:03	ic50	RADEINAIFEENEVD	10000	NA	NA	NA	NA	NA	NA	0.6483	0.6956	4855.08
31/12/2016	1028253	HLA-DRB4*01:03	ic50	RAQLHVGAKQENWNT	65	NA	NA	NA	NA	NA	NA	-0.0735	0.5505	2485.1454
31/12/2016	1028253	HLA-DRB4*01:03	ic50	RAYRNALSMMPEAMT	316	NA	NA	NA	NA	NA	NA	-2.0534	0.2257	554.9415
31/12/2016	1028253	HLA-DRB4*01:03	ic50	RCRTCVYNMMGKREK	7	NA	NA	NA	NA	NA	NA	-2.2956	0.1782	445.8788
31/12/2016	1028253	HLA-DRB4*01:03	ic50	RDGHEKPMNVQSLGW	3693	NA	NA	NA	NA	NA	NA	0.3166	0.6398	3752.4653
31/12/2016	1028253	HLA-DRB4*01:03	ic50	RDSDDWLNKYSYYPE	10000	NA	NA	NA	NA	NA	NA	-0.5049	0.4671	1691.3157
31/12/2016	1028253	HLA-DRB4*01:03	ic50	REKKLSEFGKAKGSR	10	NA	NA	NA	NA	NA	NA	1.4622	0.8166	8487.8331
31/12/2016	1028253	HLA-DRB4*01:03	ic50	RELKCGDGIFIFRDS	10000	NA	NA	NA	NA	NA	NA	-2.5461	0.1538	398.3152
31/12/2016	1028253	HLA-DRB4*01:03	ic50	RERLVLTLGAAMVEI	76	NA	NA	NA	NA	NA	NA	-4.4605	0.0302	225.1842
31/12/2016	1028253	HLA-DRB4*01:03	ic50	REYPTIKQKKPDFIL	69	NA	NA	NA	NA	NA	NA	-1.7088	0.2619	655.9575
31/12/2016	1028253	HLA-DRB4*01:03	ic50	RGDSRLTYQWHKEGS	1093	NA	NA	NA	NA	NA	NA	-0.4149	0.4832	1821.7148
31/12/2016	1028253	HLA-DRB4*01:03	ic50	RGGMVAPLYGVEGTK	10000	NA	NA	NA	NA	NA	NA	-1.5648	0.2919	753.4802
31/12/2016	1028253	HLA-DRB4*01:03	ic50	RGLSSRKRRSHDVLT	3	NA	NA	NA	NA	NA	NA	1.1577	0.7760	7037.929
31/12/2016	1028253	HLA-DRB4*01:03	ic50	RGTHPFSRIRDGLQY	476	NA	NA	NA	NA	NA	NA	-1.2398	0.3379	931.7358
31/12/2016	1028253	HLA-DRB4*01:03	ic50	RIEEVTRMAMTDTTP	67	NA	NA	NA	NA	NA	NA	-0.7161	0.4258	1397.8438
31/12/2016	1028253	HLA-DRB4*01:03	ic50	RIFGRRSIPVNEALA	6	NA	NA	NA	NA	NA	NA	-1.2041	0.3453	963.8353
31/12/2016	1028253	HLA-DRB4*01:03	ic50	RIVVPCREQDELIGR	824	NA	NA	NA	NA	NA	NA	-0.9225	0.4197	1358.7106
31/12/2016	1028253	HLA-DRB4*01:03	ic50	RKAGKSVVVLNRKTF	121	NA	NA	NA	NA	NA	NA	-3.3865	0.0861	291.3745
31/12/2016	1028253	HLA-DRB4*01:03	ic50	RLGKEFIRCLALPFR	20	NA	NA	NA	NA	NA	NA	-4.7605	0.0263	221.1433
31/12/2016	1028253	HLA-DRB4*01:03	ic50	RLTYQWHKEGSSIGK	234	NA	NA	NA	NA	NA	NA	-0.8244	0.4081	1288.2875
31/12/2016	1028253	HLA-DRB4*01:03	ic50	RMAEAEMVIHHQHVQ	34	NA	NA	NA	NA	NA	NA	-2.3794	0.1691	427.3513
31/12/2016	1028253	HLA-DRB4*01:03	ic50	RMGERQLQKIERWFV	32	NA	NA	NA	NA	NA	NA	-2.5129	0.1653	420.0694
31/12/2016	1028253	HLA-DRB4*01:03	ic50	RMLEPTRVVNWEVII	206	NA	NA	NA	NA	NA	NA	-2.1225	0.2021	497.8159
31/12/2016	1028253	HLA-DRB4*01:03	ic50	RMRRPTGKVTLEADV	11	NA	NA	NA	NA	NA	NA	1.0334	0.7574	6457.1918
31/12/2016	1028253	HLA-DRB4*01:03	ic50	RNGEVIGLYGNGILV	372	NA	NA	NA	NA	NA	NA	-3.9138	0.0484	244.8314
31/12/2016	1028253	HLA-DRB4*01:03	ic50	RNGGEIGAVALDYPS	9790	NA	NA	NA	NA	NA	NA	-1.0207	0.3757	1109.0974
31/12/2016	1028253	HLA-DRB4*01:03	ic50	RPAEVRKVCYNAVLT	111	NA	NA	NA	NA	NA	NA	-2.9803	0.1163	334.9677
31/12/2016	1028253	HLA-DRB4*01:03	ic50	RPAPGGKAYMDVISR	172	NA	NA	NA	NA	NA	NA	-1.5077	0.3084	813.0565
31/12/2016	1028253	HLA-DRB4*01:03	ic50	RPGLLIGFGLRTLWS	13	NA	NA	NA	NA	NA	NA	-5.2031	0.0142	209.1074
31/12/2016	1028253	HLA-DRB4*01:03	ic50	RPGPSRGVQGFIFFF	283	NA	NA	NA	NA	NA	NA	-3.3782	0.0865	291.9104
31/12/2016	1028253	HLA-DRB4*01:03	ic50	RPRWCDERVSSDQSA	10000	NA	NA	NA	NA	NA	NA	2.3092	0.9030	12646.1065
31/12/2016	1028253	HLA-DRB4*01:03	ic50	RPTAWFLPSIRAANV	4	NA	NA	NA	NA	NA	NA	-4.1248	0.0426	238.4267
31/12/2016	1028253	HLA-DRB4*01:03	ic50	RQEKWMTGRMGERQL	225	NA	NA	NA	NA	NA	NA	0.2488	0.6082	3244.0122
31/12/2016	1028253	HLA-DRB4*01:03	ic50	RQLQKIERWFVRNPF	12	NA	NA	NA	NA	NA	NA	-2.3300	0.1807	450.928
31/12/2016	1028253	HLA-DRB4*01:03	ic50	RRAIDLPTHENHGLK	1234	NA	NA	NA	NA	NA	NA	-0.5911	0.4495	1559.3947
31/12/2016	1028253	HLA-DRB4*01:03	ic50	RRGRIGRNPNRDGDS	276	NA	NA	NA	NA	NA	NA	3.9772	0.9774	17827.9423
31/12/2016	1028253	HLA-DRB4*01:03	ic50	RRGSANGKTLGEVWK	10000	NA	NA	NA	NA	NA	NA	0.4383	0.6589	4098.322
31/12/2016	1028253	HLA-DRB4*01:03	ic50	RRGVRSLSNKIKQKT	27	NA	NA	NA	NA	NA	NA	-0.0931	0.5662	2671.7629
31/12/2016	1028253	HLA-DRB4*01:03	ic50	RRGVRSLSNKIKQKTHHHHHH	818	NA	NA	NA	NA	NA	NA	0.2407	0.6428	3804.6594
31/12/2016	1028253	HLA-DRB4*01:03	ic50	RRSIPVNEALAAAGL	263	NA	NA	NA	NA	NA	NA	-2.1617	0.2106	517.75
31/12/2016	1028253	HLA-DRB4*01:03	ic50	RRVFHGVAKNPVVDG	34	NA	NA	NA	NA	NA	NA	-0.3853	0.5234	2192.9827
31/12/2016	1028253	HLA-DRB4*01:03	ic50	RSHDVLTVQFLILGM	262	NA	NA	NA	NA	NA	NA	-6.1688	0.0051	200.5405
31/12/2016	1028253	HLA-DRB4*01:03	ic50	RSIQDNQVAYLIIGIK	43	NA	NA	NA	NA	NA	NA	-5.0895	0.0180	212.8172
31/12/2016	1028253	HLA-DRB4*01:03	ic50	RSLSNKIKQKTKQIG	69	NA	NA	NA	NA	NA	NA	0.6551	0.6953	4848.7263
31/12/2016	1028253	HLA-DRB4*01:03	ic50	RSTTDSGKVIPEWCC	10000	NA	NA	NA	NA	NA	NA	-0.2603	0.5319	2281.2789
31/12/2016	1028253	HLA-DRB4*01:03	ic50	RSWVTAGEIHAVPFG	357	NA	NA	NA	NA	NA	NA	-2.0633	0.2173	534.0379
31/12/2016	1028253	HLA-DRB4*01:03	ic50	RTKGTMRASALILIE	179	NA	NA	NA	NA	NA	NA	-4.5339	0.0276	222.4428
31/12/2016	1028253	HLA-DRB4*01:03	ic50	RTLIGQEKYTDYLTV	147	NA	NA	NA	NA	NA	NA	-1.1452	0.3655	1058.1152
31/12/2016	1028253	HLA-DRB4*01:03	ic50	RVAYGKCDSAGRSRR	209	NA	NA	NA	NA	NA	NA	-0.4369	0.4788	1784.9207
31/12/2016	1028253	HLA-DRB4*01:03	ic50	RVDGLELKKLGEVSW	967	NA	NA	NA	NA	NA	NA	-2.2031	0.1979	488.2795
31/12/2016	1028253	HLA-DRB4*01:03	ic50	RVKLSALTLKGTSYK	443	NA	NA	NA	NA	NA	NA	-2.9121	0.1222	344.2563
31/12/2016	1028253	HLA-DRB4*01:03	ic50	RVLDTVEKWLACGVD	84	NA	NA	NA	NA	NA	NA	-2.5343	0.1552	400.8428
31/12/2016	1028253	HLA-DRB4*01:03	ic50	RVSPGNGWMIKETAC	523	NA	NA	NA	NA	NA	NA	-0.4846	0.4897	1877.2157
31/12/2016	1028253	HLA-DRB4*01:03	ic50	RVWITNNPHMQDKTM	94	NA	NA	NA	NA	NA	NA	-0.5237	0.4631	1660.54
31/12/2016	1028253	HLA-DRB4*01:03	ic50	RWFHERGYVKLEGRV	219	NA	NA	NA	NA	NA	NA	-1.7905	0.2632	659.8215
31/12/2016	1028253	HLA-DRB4*01:03	ic50	RWLLLNVTSEDLGKT	192	NA	NA	NA	NA	NA	NA	-2.9964	0.1047	317.5135
31/12/2016	1028253	HLA-DRB4*01:03	ic50	RYLEFEALGFLNEDH	47	NA	NA	NA	NA	NA	NA	-3.8148	0.0536	250.8006
31/12/2016	1028253	HLA-DRB4*01:03	ic50	SAALGPLIEGNTSLL	10000	NA	NA	NA	NA	NA	NA	-1.5463	0.2846	728.49
31/12/2016	1028253	HLA-DRB4*01:03	ic50	SAAQRRGRIGRNPNR	1	NA	NA	NA	NA	NA	NA	0.7755	0.7165	5347.2362
31/12/2016	1028253	HLA-DRB4*01:03	ic50	SAFQGLFGGLNWITK	10000	NA	NA	NA	NA	NA	NA	-3.0366	0.1127	329.5418
31/12/2016	1028253	HLA-DRB4*01:03	ic50	SAGRSRRSRRAIDLP	6	NA	NA	NA	NA	NA	NA	0.7324	0.6935	4807.6344
31/12/2016	1028253	HLA-DRB4*01:03	ic50	SAHCIGITDRDFIEG	10000	NA	NA	NA	NA	NA	NA	-2.3555	0.1836	456.9652
31/12/2016	1028253	HLA-DRB4*01:03	ic50	SAHGSGREVIDAMCH	401	NA	NA	NA	NA	NA	NA	-0.7960	0.4309	1430.8838
31/12/2016	1028253	HLA-DRB4*01:03	ic50	SARYDVALSEQGEFK	10000	NA	NA	NA	NA	NA	NA	-1.3220	0.3241	874.2689
31/12/2016	1028253	HLA-DRB4*01:03	ic50	SASVLSFMDKGIPFM	114	NA	NA	NA	NA	NA	NA	-3.1887	0.0999	310.599
31/12/2016	1028253	HLA-DRB4*01:03	ic50	SCTMPPVSFHGSDGC	10000	NA	NA	NA	NA	NA	NA	-0.3180	0.5031	1996.9029
31/12/2016	1028253	HLA-DRB4*01:03	ic50	SEDLGKTFSVGTGNC	697	NA	NA	NA	NA	NA	NA	0.5105	0.6723	4360.7909
31/12/2016	1028253	HLA-DRB4*01:03	ic50	SEFIKFAEGRRGAAE	31	NA	NA	NA	NA	NA	NA	-0.8714	0.4302	1426.327
31/12/2016	1028253	HLA-DRB4*01:03	ic50	SELPDFLAKKGGEAM	1148	NA	NA	NA	NA	NA	NA	-1.1031	0.3626	1044.0944
31/12/2016	1028253	HLA-DRB4*01:03	ic50	SELQMSWLPLCVRLE	111	NA	NA	NA	NA	NA	NA	-4.6243	0.0260	220.7709
31/12/2016	1028253	HLA-DRB4*01:03	ic50	SEMFMPRSIGGPVSS	651	NA	NA	NA	NA	NA	NA	-0.4592	0.4928	1904.386
31/12/2016	1028253	HLA-DRB4*01:03	ic50	SEQGEFKLLSEEKVP	1753	NA	NA	NA	NA	NA	NA	-0.4271	0.4809	1802.4882
31/12/2016	1028253	HLA-DRB4*01:03	ic50	SEYMTSWFYDNDNPY	3464	NA	NA	NA	NA	NA	NA	-1.4009	0.3265	883.672
31/12/2016	1028253	HLA-DRB4*01:03	ic50	SGARSNVTFTVNQTS	10000	NA	NA	NA	NA	NA	NA	-0.3131	0.5038	2003.4328
31/12/2016	1028253	HLA-DRB4*01:03	ic50	SGDVLWDIPTPKIIE	283	NA	NA	NA	NA	NA	NA	-1.4355	0.3149	837.8254
31/12/2016	1028253	HLA-DRB4*01:03	ic50	SGQVVTYALNTITNLKK	82	NA	NA	NA	NA	NA	NA	-4.9549	0.0183	213.1569
31/12/2016	1028253	HLA-DRB4*01:03	ic50	SGREVIDAMCHATLT	301	NA	NA	NA	NA	NA	NA	-2.5337	0.1513	393.6969
31/12/2016	1028253	HLA-DRB4*01:03	ic50	SGSAASMVNGVIKIL	10000	NA	NA	NA	NA	NA	NA	-4.6008	0.0296	224.5094
31/12/2016	1028253	HLA-DRB4*01:03	ic50	SHLNAMSKVRKDISE	13	NA	NA	NA	NA	NA	NA	-1.0203	0.3873	1170.0975
31/12/2016	1028253	HLA-DRB4*01:03	ic50	SHLVRSWVTAGEIHA	101	NA	NA	NA	NA	NA	NA	-2.3082	0.1908	472.3878
31/12/2016	1028253	HLA-DRB4*01:03	ic50	SIRAANVMAASLRKA	9	NA	NA	NA	NA	NA	NA	-4.5208	0.0314	226.4429
31/12/2016	1028253	HLA-DRB4*01:03	ic50	SKAYANMWSLMYFHK	12	NA	NA	NA	NA	NA	NA	-5.7359	0.0078	203.0525
31/12/2016	1028253	HLA-DRB4*01:03	ic50	SLDISLETVAIDRPA	1187	NA	NA	NA	NA	NA	NA	-2.2143	0.2020	497.4507
31/12/2016	1028253	HLA-DRB4*01:03	ic50	SLETVAIDRPAEVRK	272	NA	NA	NA	NA	NA	NA	-1.4142	0.3066	806.4058
31/12/2016	1028253	HLA-DRB4*01:03	ic50	SLETVAIDRPAEVRKHHHHHH	314	NA	NA	NA	NA	NA	NA	-1.4142	0.3066	806.4058
31/12/2016	1028253	HLA-DRB4*01:03	ic50	SLGVGADQGCAINFG	10000	NA	NA	NA	NA	NA	NA	-0.4088	0.5193	2152.1966
31/12/2016	1028253	HLA-DRB4*01:03	ic50	SLILPGIKAQQSKLA	27	NA	NA	NA	NA	NA	NA	-2.2216	0.2021	497.7301
31/12/2016	1028253	HLA-DRB4*01:03	ic50	SLLWNGPMAVSMTGVK	110	NA	NA	NA	NA	NA	NA	-2.4411	0.1618	413.2875
31/12/2016	1028253	HLA-DRB4*01:03	ic50	SLMYFHKRDMRLLSL	6	NA	NA	NA	NA	NA	NA	-4.8004	0.0220	216.7977
31/12/2016	1028253	HLA-DRB4*01:03	ic50	SMEYNCPNLSPREEP	2611	NA	NA	NA	NA	NA	NA	0.5158	0.6734	4382.2101
31/12/2016	1028253	HLA-DRB4*01:03	ic50	SMPFLRKTRWTFLLS	7	NA	NA	NA	NA	NA	NA	-4.0953	0.0432	239.1088
31/12/2016	1028253	HLA-DRB4*01:03	ic50	SMQKTIPLVALTLTS	40	NA	NA	NA	NA	NA	NA	-3.8666	0.0508	247.544
31/12/2016	1028253	HLA-DRB4*01:03	ic50	SNGEIEDVQTDIPSE	819	NA	NA	NA	NA	NA	NA	2.1955	0.8927	12058.9303
31/12/2016	1028253	HLA-DRB4*01:03	ic50	SNMTQRVVIALLVLAKK	12	NA	NA	NA	NA	NA	NA	-7.4804	0.0011	196.8914
31/12/2016	1028253	HLA-DRB4*01:03	ic50	SNVTFTVNQTSRLLM	27	NA	NA	NA	NA	NA	NA	-3.2324	0.0893	295.6949
31/12/2016	1028253	HLA-DRB4*01:03	ic50	SPHHKKLAQAVMEMT	75	NA	NA	NA	NA	NA	NA	-2.0267	0.2291	563.8493
31/12/2016	1028253	HLA-DRB4*01:03	ic50	SPWSWPDLDLKPGAA	10000	NA	NA	NA	NA	NA	NA	0.0350	0.5685	2700.888
31/12/2016	1028253	HLA-DRB4*01:03	ic50	SQTEVKEEGKEELQE	10000	NA	NA	NA	NA	NA	NA	3.8321	0.9741	17557.1858
31/12/2016	1028253	HLA-DRB4*01:03	ic50	SRGVQGFIFFFLFNIKK	10000	NA	NA	NA	NA	NA	NA	-8.7432	0.0004	196.2096
31/12/2016	1028253	HLA-DRB4*01:03	ic50	SRKECPFSNRVWNSF	653	NA	NA	NA	NA	NA	NA	-1.1374	0.3719	1089.7763
31/12/2016	1028253	HLA-DRB4*01:03	ic50	SRKRRSHDVLTVQFL	12	NA	NA	NA	NA	NA	NA	-3.2697	0.0930	300.8639
31/12/2016	1028253	HLA-DRB4*01:03	ic50	SRMSMAMGTMAGCGY	40	NA	NA	NA	NA	NA	NA	-2.3828	0.1739	437.0675
31/12/2016	1028253	HLA-DRB4*01:03	ic50	STGEAHLAEENEGDN	10000	NA	NA	NA	NA	NA	NA	2.0605	0.8699	10856.2774
31/12/2016	1028253	HLA-DRB4*01:03	ic50	STHEMYYVSGARSNV	128	NA	NA	NA	NA	NA	NA	-1.8381	0.2505	622.352
31/12/2016	1028253	HLA-DRB4*01:03	ic50	SVAGRVDGLELKKLG	770	NA	NA	NA	NA	NA	NA	-1.8390	0.2414	596.7034
31/12/2016	1028253	HLA-DRB4*01:03	ic50	SVDSLEHEMWRSRAD	10000	NA	NA	NA	NA	NA	NA	-0.7948	0.4292	1419.5288
31/12/2016	1028253	HLA-DRB4*01:03	ic50	SVEESEMFMPRSIGG	10000	NA	NA	NA	NA	NA	NA	-0.5808	0.4700	1713.8585
31/12/2016	1028253	HLA-DRB4*01:03	ic50	SVGTGNCTTNILEAK	2904	NA	NA	NA	NA	NA	NA	-0.7844	0.4330	1444.9739
31/12/2016	1028253	HLA-DRB4*01:03	ic50	SVKEDLVAYGGSWKL	1371	NA	NA	NA	NA	NA	NA	-1.9654	0.2374	585.9086
31/12/2016	1028253	HLA-DRB4*01:03	ic50	SVVVQDPKNVYQRGT	50	NA	NA	NA	NA	NA	NA	-0.8447	0.4049	1268.9815
31/12/2016	1028253	HLA-DRB4*01:03	ic50	TACLSKAYANMWSLM	422	NA	NA	NA	NA	NA	NA	-3.9212	0.0482	244.6317
31/12/2016	1028253	HLA-DRB4*01:03	ic50	TAKLRWFHERGYVKL	53	NA	NA	NA	NA	NA	NA	-2.8906	0.1214	342.9888
31/12/2016	1028253	HLA-DRB4*01:03	ic50	TALTGAMRVTKDTND	127	NA	NA	NA	NA	NA	NA	-2.8911	0.1240	347.1495
31/12/2016	1028253	HLA-DRB4*01:03	ic50	TARRHLAEGKVDTGV	1424	NA	NA	NA	NA	NA	NA	0.1123	0.6017	3148.2854
31/12/2016	1028253	HLA-DRB4*01:03	ic50	TAWDFSSAGGFFTSV	340	NA	NA	NA	NA	NA	NA	-1.2765	0.3431	954.3157
31/12/2016	1028253	HLA-DRB4*01:03	ic50	TCAKSMSLFEVDQTKKK	1271	NA	NA	NA	NA	NA	NA	-2.7157	0.1351	365.3771
31/12/2016	1028253	HLA-DRB4*01:03	ic50	TDIAEMGANLCVERV	394	NA	NA	NA	NA	NA	NA	-2.3290	0.1752	439.5556
31/12/2016	1028253	HLA-DRB4*01:03	ic50	TESWIVDRQWAQDLT	10000	NA	NA	NA	NA	NA	NA	-1.1004	0.3628	1044.9469
31/12/2016	1028253	HLA-DRB4*01:03	ic50	TFWMGSHEVNGTWMI	10000	NA	NA	NA	NA	NA	NA	-0.9748	0.4002	1242.127
31/12/2016	1028253	HLA-DRB4*01:03	ic50	TGKKITAHLKRLWKM	173	NA	NA	NA	NA	NA	NA	-4.9170	0.0219	216.7191
31/12/2016	1028253	HLA-DRB4*01:03	ic50	TGVAVSRGTAKLRWF	2	NA	NA	NA	NA	NA	NA	-2.9281	0.1209	342.2243
31/12/2016	1028253	HLA-DRB4*01:03	ic50	TGVMRGNHYAFVGVM	8	NA	NA	NA	NA	NA	NA	-3.0893	0.1083	322.8167
31/12/2016	1028253	HLA-DRB4*01:03	ic50	TIGTSVEESEMFMPR	10000	NA	NA	NA	NA	NA	NA	0.4377	0.6420	3791.2641
31/12/2016	1028253	HLA-DRB4*01:03	ic50	TIKQKKPDFILATDI	192	NA	NA	NA	NA	NA	NA	-1.5493	0.2839	726.1156
31/12/2016	1028253	HLA-DRB4*01:03	ic50	TILPLMALLTPVTMA	13	NA	NA	NA	NA	NA	NA	-5.6774	0.0085	203.6749
31/12/2016	1028253	HLA-DRB4*01:03	ic50	TINAVASRKASNTIL	12	NA	NA	NA	NA	NA	NA	-1.2782	0.3427	952.3704
31/12/2016	1028253	HLA-DRB4*01:03	ic50	TIPLVALTLTSYLGLK	36	NA	NA	NA	NA	NA	NA	-6.2563	0.0054	200.7866
31/12/2016	1028253	HLA-DRB4*01:03	ic50	TISVFLHSEEGSRAY	1911	NA	NA	NA	NA	NA	NA	-0.9204	0.4095	1296.2695
31/12/2016	1028253	HLA-DRB4*01:03	ic50	TKEDLFGKKNLIPSS	1191	NA	NA	NA	NA	NA	NA	-0.7315	0.4233	1381.9624
31/12/2016	1028253	HLA-DRB4*01:03	ic50	TKPSLFKVRNGGEIG	107	NA	NA	NA	NA	NA	NA	-0.6891	0.4302	1426.0766
31/12/2016	1028253	HLA-DRB4*01:03	ic50	TLEALDYKECEWPLT	10000	NA	NA	NA	NA	NA	NA	-0.9659	0.3843	1153.8807
31/12/2016	1028253	HLA-DRB4*01:03	ic50	TLEQDKCVTVMAPDK	10000	NA	NA	NA	NA	NA	NA	-0.7651	0.4179	1347.4355
31/12/2016	1028253	HLA-DRB4*01:03	ic50	TLGEVWKRELNLLDK	211	NA	NA	NA	NA	NA	NA	-2.1700	0.2025	498.7522
31/12/2016	1028253	HLA-DRB4*01:03	ic50	TLTYRMLEPTRVVNW	21	NA	NA	NA	NA	NA	NA	-3.1331	0.0990	309.3407
31/12/2016	1028253	HLA-DRB4*01:03	ic50	TLVSAVAANELGMLED	10000	NA	NA	NA	NA	NA	NA	-3.2227	0.0925	300.138
31/12/2016	1028253	HLA-DRB4*01:03	ic50	TMAEVRLAAMFFCAVKK	82	NA	NA	NA	NA	NA	NA	-6.2517	0.0054	200.7866
31/12/2016	1028253	HLA-DRB4*01:03	ic50	TNDRKWCFEGPEEHE	2956	NA	NA	NA	NA	NA	NA	1.9858	0.8632	10524.7433
31/12/2016	1028253	HLA-DRB4*01:03	ic50	TNILEAKYWCPDSME	5790	NA	NA	NA	NA	NA	NA	-2.3865	0.1812	452.0112
31/12/2016	1028253	HLA-DRB4*01:03	ic50	TNLKVQLIRMAEAEM	30	NA	NA	NA	NA	NA	NA	-3.5901	0.0651	264.4621
31/12/2016	1028253	HLA-DRB4*01:03	ic50	TNNPHMQDKTMVKKW	229	NA	NA	NA	NA	NA	NA	0.0572	0.5722	2747.579
31/12/2016	1028253	HLA-DRB4*01:03	ic50	TQAFSAHGSGREVID	205	NA	NA	NA	NA	NA	NA	-0.0483	0.5872	2944.4623
31/12/2016	1028253	HLA-DRB4*01:03	ic50	TRKIMKVVNRWLFRH	14	NA	NA	NA	NA	NA	NA	-5.5959	0.0116	206.6105
31/12/2016	1028253	HLA-DRB4*01:03	ic50	TRRFLPQILAECARR	27	NA	NA	NA	NA	NA	NA	-3.7145	0.0662	265.8008
31/12/2016	1028253	HLA-DRB4*01:03	ic50	TRRFLPQILAECARRHHHHHH	146	NA	NA	NA	NA	NA	NA	-3.4941	0.0723	273.4696
31/12/2016	1028253	HLA-DRB4*01:03	ic50	TRSVETDKGPLDKEA	6452	NA	NA	NA	NA	NA	NA	2.5235	0.9254	14021.3689
31/12/2016	1028253	HLA-DRB4*01:03	ic50	TRVVLSEMKEAFHGL	72	NA	NA	NA	NA	NA	NA	-2.2443	0.1917	474.528
31/12/2016	1028253	HLA-DRB4*01:03	ic50	TSGSPIVNRNGEVIG	1448	NA	NA	NA	NA	NA	NA	0.1109	0.5828	2885.4775
31/12/2016	1028253	HLA-DRB4*01:03	ic50	TSVGKGIHTVFGSAF	263	NA	NA	NA	NA	NA	NA	-2.0640	0.2242	551.1033
31/12/2016	1028253	HLA-DRB4*01:03	ic50	TSVIIDGNCDGRGKS	118	NA	NA	NA	NA	NA	NA	-0.1094	0.5592	2587.3786
31/12/2016	1028253	HLA-DRB4*01:03	ic50	TSWFYDNDNPYRTWH	10000	NA	NA	NA	NA	NA	NA	-0.0710	0.5666	2676.5202
31/12/2016	1028253	HLA-DRB4*01:03	ic50	TTPFGQQRVFKEKVD	184	NA	NA	NA	NA	NA	NA	-0.1930	0.5617	2616.8705
31/12/2016	1028253	HLA-DRB4*01:03	ic50	TTVLDFHPGAGKTRR	103	NA	NA	NA	NA	NA	NA	-1.4008	0.3265	883.672
31/12/2016	1028253	HLA-DRB4*01:03	ic50	TVFGSAFQGLFGGLNKK	265	NA	NA	NA	NA	NA	NA	-2.9334	0.1137	331.0167
31/12/2016	1028253	HLA-DRB4*01:03	ic50	TVMAPDKPSLDISLE	1716	NA	NA	NA	NA	NA	NA	-0.0094	0.5951	3053.3796
31/12/2016	1028253	HLA-DRB4*01:03	ic50	TVMPLLCGIGCAMLH	1294	NA	NA	NA	NA	NA	NA	-4.9929	0.0176	212.418
31/12/2016	1028253	HLA-DRB4*01:03	ic50	TVYVGIVTMLSPMLHHHHHH	223	NA	NA	NA	NA	NA	NA	-4.7690	0.0213	216.092
31/12/2016	1028253	HLA-DRB4*01:03	ic50	TVYVGIVTMLSPMLHK	14	NA	NA	NA	NA	NA	NA	-5.0865	0.0159	210.7774
31/12/2016	1028253	HLA-DRB4*01:03	ic50	TWHYCGSYVTKTSGS	303	NA	NA	NA	NA	NA	NA	-2.5547	0.1493	390.1781
31/12/2016	1028253	HLA-DRB4*01:03	ic50	VADDLTAAINKGILV	10000	NA	NA	NA	NA	NA	NA	-3.9002	0.0564	254.0755
31/12/2016	1028253	HLA-DRB4*01:03	ic50	VAIDRPAEVRKVCYN	283	NA	NA	NA	NA	NA	NA	-1.2387	0.3543	1004.7406
31/12/2016	1028253	HLA-DRB4*01:03	ic50	VAIKGPLRISASSAA	108	NA	NA	NA	NA	NA	NA	-3.0632	0.1106	326.3286
31/12/2016	1028253	HLA-DRB4*01:03	ic50	VALDYPSGTSGSPIV	528	NA	NA	NA	NA	NA	NA	0.5098	0.6723	4359.9004
31/12/2016	1028253	HLA-DRB4*01:03	ic50	VALTLTSYLGLTQPF	113	NA	NA	NA	NA	NA	NA	-5.1123	0.0154	210.3055
31/12/2016	1028253	HLA-DRB4*01:03	ic50	VASRKASNTILPLMA	2974	NA	NA	NA	NA	NA	NA	-2.1545	0.2110	518.5768
31/12/2016	1028253	HLA-DRB4*01:03	ic50	VDFGNSYIAEMETES	10000	NA	NA	NA	NA	NA	NA	-1.1620	0.3678	1069.2834
31/12/2016	1028253	HLA-DRB4*01:03	ic50	VDGNPTVDIEEAPEM	9930	NA	NA	NA	NA	NA	NA	1.2435	0.7860	7370.3838
31/12/2016	1028253	HLA-DRB4*01:03	ic50	VDRDTARRHLAEGKV	483	NA	NA	NA	NA	NA	NA	0.3331	0.6428	3805.6938
31/12/2016	1028253	HLA-DRB4*01:03	ic50	VEFEPPHAATIRVLA	2278	NA	NA	NA	NA	NA	NA	-2.1576	0.1975	487.3633
31/12/2016	1028253	HLA-DRB4*01:03	ic50	VEIALGGVMGGLWKY	10000	NA	NA	NA	NA	NA	NA	-2.5924	0.1553	401.0479
31/12/2016	1028253	HLA-DRB4*01:03	ic50	VENVRVAYGKCDSAG	234	NA	NA	NA	NA	NA	NA	-1.2025	0.3458	966.1981
31/12/2016	1028253	HLA-DRB4*01:03	ic50	VFKEKVDTRAKDPPA	10000	NA	NA	NA	NA	NA	NA	-0.5571	0.4748	1752.7751
31/12/2016	1028253	HLA-DRB4*01:03	ic50	VFSPGRKNGSFIIDG	1957	NA	NA	NA	NA	NA	NA	0.8976	0.7342	5802.4555
31/12/2016	1028253	HLA-DRB4*01:03	ic50	VGINTRNMTMSMSMI	90	NA	NA	NA	NA	NA	NA	-1.9682	0.2370	584.8331
31/12/2016	1028253	HLA-DRB4*01:03	ic50	VIDAMCHATLTYRML	17	NA	NA	NA	NA	NA	NA	-5.4280	0.0134	208.3045
31/12/2016	1028253	HLA-DRB4*01:03	ic50	VIIMDEAHFLDPASI	305	NA	NA	NA	NA	NA	NA	-4.1085	0.0397	235.2332
31/12/2016	1028253	HLA-DRB4*01:03	ic50	VIIMDEAHFLDPASIHHHHHH	1217	NA	NA	NA	NA	NA	NA	-4.1085	0.0397	235.2332
31/12/2016	1028253	HLA-DRB4*01:03	ic50	VIPEPGQQRSIQDNQ	10000	NA	NA	NA	NA	NA	NA	2.2253	0.8928	12064.0822
31/12/2016	1028253	HLA-DRB4*01:03	ic50	VIPEWCCRSCTMPPV	10000	NA	NA	NA	NA	NA	NA	-1.7645	0.2682	675.2184
31/12/2016	1028253	HLA-DRB4*01:03	ic50	VIRDLAAMDGGGFYA	4062	NA	NA	NA	NA	NA	NA	-1.9194	0.2380	587.4313
31/12/2016	1028253	HLA-DRB4*01:03	ic50	VKEEGKEELQEIPTM	2153	NA	NA	NA	NA	NA	NA	1.6711	0.8381	9371.9887
31/12/2016	1028253	HLA-DRB4*01:03	ic50	VKFHTQAFSAHGSGR	90	NA	NA	NA	NA	NA	NA	-2.2451	0.1989	490.5681
31/12/2016	1028253	HLA-DRB4*01:03	ic50	VKINDKCPSTGEAHL	257	NA	NA	NA	NA	NA	NA	1.2132	0.7813	7212.6132
31/12/2016	1028253	HLA-DRB4*01:03	ic50	VKLEGRVIDLGCGRG	105	NA	NA	NA	NA	NA	NA	-1.6697	0.2832	723.7467
31/12/2016	1028253	HLA-DRB4*01:03	ic50	VKREACPGTSVIIDG	686	NA	NA	NA	NA	NA	NA	0.3504	0.6456	3854.9521
31/12/2016	1028253	HLA-DRB4*01:03	ic50	VKVLRPAPGGKAYMD	22	NA	NA	NA	NA	NA	NA	-0.5472	0.4771	1770.7576
31/12/2016	1028253	HLA-DRB4*01:03	ic50	VLAPTRVVLSEMKEA	49	NA	NA	NA	NA	NA	NA	-2.8824	0.1249	348.6411
31/12/2016	1028253	HLA-DRB4*01:03	ic50	VLAPYMPDVLEKLEL	2402	NA	NA	NA	NA	NA	NA	-2.6582	0.1374	369.264
31/12/2016	1028253	HLA-DRB4*01:03	ic50	VLAVGPAYSAHCIGI	10000	NA	NA	NA	NA	NA	NA	-3.6979	0.0675	267.4333
31/12/2016	1028253	HLA-DRB4*01:03	ic50	VLEKLELLQRRFGGT	10	NA	NA	NA	NA	NA	NA	-3.7799	0.0537	250.9001
31/12/2016	1028253	HLA-DRB4*01:03	ic50	VLIWVGINTRNMTMSK	31	NA	NA	NA	NA	NA	NA	-4.2326	0.0411	236.7966
31/12/2016	1028253	HLA-DRB4*01:03	ic50	VLNRKTFEREYPTIK	29	NA	NA	NA	NA	NA	NA	-0.8491	0.4214	1369.4382
31/12/2016	1028253	HLA-DRB4*01:03	ic50	VLTHVKINDKCPSTG	189	NA	NA	NA	NA	NA	NA	-1.7114	0.2615	654.6204
31/12/2016	1028253	HLA-DRB4*01:03	ic50	VLTLGAAMVEIALGGKK	542	NA	NA	NA	NA	NA	NA	-4.5975	0.0296	224.5552
31/12/2016	1028253	HLA-DRB4*01:03	ic50	VLTRLEAWLTEHGCN	171	NA	NA	NA	NA	NA	NA	-3.5513	0.0755	277.5564
31/12/2016	1028253	HLA-DRB4*01:03	ic50	VLVDEGRKVAIKGPL	1050	NA	NA	NA	NA	NA	NA	-1.5899	0.2943	761.9537
31/12/2016	1028253	HLA-DRB4*01:03	ic50	VMGDTAWDFSSAGGF	10000	NA	NA	NA	NA	NA	NA	-1.2084	0.3598	1030.7057
31/12/2016	1028253	HLA-DRB4*01:03	ic50	VNGTWMIHTLEALDY	10000	NA	NA	NA	NA	NA	NA	-5.2369	0.0161	211.0005
31/12/2016	1028253	HLA-DRB4*01:03	ic50	VNMVRRGVRSLSNKI	3	NA	NA	NA	NA	NA	NA	-1.5505	0.2944	762.295
31/12/2016	1028253	HLA-DRB4*01:03	ic50	VNMVRRGVRSLSNKIHHHHHH	42	NA	NA	NA	NA	NA	NA	-1.5505	0.2944	762.295
31/12/2016	1028253	HLA-DRB4*01:03	ic50	VNPIASTNDDEVLIE	10000	NA	NA	NA	NA	NA	NA	-0.0529	0.5861	2928.8816
31/12/2016	1028253	HLA-DRB4*01:03	ic50	VNVQTKPSLFKVRNG	14	NA	NA	NA	NA	NA	NA	-1.3192	0.3352	920.2757
31/12/2016	1028253	HLA-DRB4*01:03	ic50	VNWEVIIMDEAHFLD	233	NA	NA	NA	NA	NA	NA	-4.0620	0.0416	237.3546
31/12/2016	1028253	HLA-DRB4*01:03	ic50	VNWEVIIMDEAHFLDHHHHHH	308	NA	NA	NA	NA	NA	NA	-3.6931	0.0614	259.9745
31/12/2016	1028253	HLA-DRB4*01:03	ic50	VPLEVKREACPGTSV	1473	NA	NA	NA	NA	NA	NA	-0.5400	0.4787	1784.1837
31/12/2016	1028253	HLA-DRB4*01:03	ic50	VPTSWVPQGRTTWSI	43	NA	NA	NA	NA	NA	NA	0.6415	0.6945	4831.3522
31/12/2016	1028253	HLA-DRB4*01:03	ic50	VQDPKFWELVDEERK	2496	NA	NA	NA	NA	NA	NA	-0.8784	0.4161	1336.5742
31/12/2016	1028253	HLA-DRB4*01:03	ic50	VQLIAAVPGKNVVNV	18	NA	NA	NA	NA	NA	NA	-2.7582	0.1373	369.1494
31/12/2016	1028253	HLA-DRB4*01:03	ic50	VQLIRMAEAEMVIHH	74	NA	NA	NA	NA	NA	NA	-4.1210	0.0427	238.524
31/12/2016	1028253	HLA-DRB4*01:03	ic50	VQTAVDFGNSYIAEM	10000	NA	NA	NA	NA	NA	NA	-2.1626	0.2105	517.3275
31/12/2016	1028253	HLA-DRB4*01:03	ic50	VRKDISEWQPSKGWN	159	NA	NA	NA	NA	NA	NA	2.0668	0.8774	11234.5123
31/12/2016	1028253	HLA-DRB4*01:03	ic50	VRKNRWLLLNVTSED	82	NA	NA	NA	NA	NA	NA	-3.8292	0.0601	258.4702
31/12/2016	1028253	HLA-DRB4*01:03	ic50	VRKVCYNAVLTHVKI	18	NA	NA	NA	NA	NA	NA	-5.0769	0.0160	210.8648
31/12/2016	1028253	HLA-DRB4*01:03	ic50	VRKVCYNAVLTHVKIHHHHHH	519	NA	NA	NA	NA	NA	NA	-5.0769	0.0160	210.8648
31/12/2016	1028253	HLA-DRB4*01:03	ic50	VRNCDLPVWLSWQVA	122	NA	NA	NA	NA	NA	NA	-4.0317	0.0428	238.6172
31/12/2016	1028253	HLA-DRB4*01:03	ic50	VRNGKKLIPSWASVK	117	NA	NA	NA	NA	NA	NA	-0.4088	0.4852	1838.8938
31/12/2016	1028253	HLA-DRB4*01:03	ic50	VRPIDDRFGLALSHL	46	NA	NA	NA	NA	NA	NA	-2.5190	0.1646	418.6997
31/12/2016	1028253	HLA-DRB4*01:03	ic50	VSKGAPCRIPVIVAD	1731	NA	NA	NA	NA	NA	NA	-1.4891	0.3110	822.7398
31/12/2016	1028253	HLA-DRB4*01:03	ic50	VSMMIAMEVVLRKRQ	18	NA	NA	NA	NA	NA	NA	-5.5249	0.0098	204.9255
31/12/2016	1028253	HLA-DRB4*01:03	ic50	VSRGTAKLRWFHERG	5	NA	NA	NA	NA	NA	NA	-2.1137	0.2101	516.5677
31/12/2016	1028253	HLA-DRB4*01:03	ic50	VSSAVPTSWVPQGRT	31	NA	NA	NA	NA	NA	NA	0.1826	0.6145	3339.6103
31/12/2016	1028253	HLA-DRB4*01:03	ic50	VSSDQSALSEFIKFA	2819	NA	NA	NA	NA	NA	NA	-2.7172	0.1417	376.6092
31/12/2016	1028253	HLA-DRB4*01:03	ic50	VSSHNHIPGYKVQTN	10000	NA	NA	NA	NA	NA	NA	-0.2983	0.5248	2207.0706
31/12/2016	1028253	HLA-DRB4*01:03	ic50	VSWEEEAEISGSSAR	10000	NA	NA	NA	NA	NA	NA	1.1097	0.7686	6800.809
31/12/2016	1028253	HLA-DRB4*01:03	ic50	VTEGERTVRVLDTVE	10000	NA	NA	NA	NA	NA	NA	0.2114	0.6007	3133.4156
31/12/2016	1028253	HLA-DRB4*01:03	ic50	VTKTSGSAASMVNGV	10000	NA	NA	NA	NA	NA	NA	0.5424	0.6777	4469.8437
31/12/2016	1028253	HLA-DRB4*01:03	ic50	VTLEADVILPIGTRS	842	NA	NA	NA	NA	NA	NA	-3.4755	0.0805	284.0334
31/12/2016	1028253	HLA-DRB4*01:03	ic50	VTRMAMTDTTPFGQQ	309	NA	NA	NA	NA	NA	NA	-1.3433	0.3411	945.2709
31/12/2016	1028253	HLA-DRB4*01:03	ic50	VTYALNTITNLKVQLKK	12	NA	NA	NA	NA	NA	NA	-4.2898	0.0352	230.3898
31/12/2016	1028253	HLA-DRB4*01:03	ic50	VVLRKRQGPKQMLVG	7	NA	NA	NA	NA	NA	NA	-0.9233	0.4090	1293.6265
31/12/2016	1028253	HLA-DRB4*01:03	ic50	VWKRELNLLDKRQFE	141	NA	NA	NA	NA	NA	NA	-2.6344	0.1513	393.6669
31/12/2016	1028253	HLA-DRB4*01:03	ic50	VWREMHHLVEFEPPH	130	NA	NA	NA	NA	NA	NA	-2.0287	0.2288	563.0441
31/12/2016	1028253	HLA-DRB4*01:03	ic50	VYMDAVFEYTIDCDG	403	NA	NA	NA	NA	NA	NA	-4.3650	0.0367	232.0114
31/12/2016	1028253	HLA-DRB4*01:03	ic50	WASHIHLVIHRIRTL	17	NA	NA	NA	NA	NA	NA	-6.5726	0.0039	199.4404
31/12/2016	1028253	HLA-DRB4*01:03	ic50	WCCRSCTMPPVSFHG	10000	NA	NA	NA	NA	NA	NA	-1.0220	0.3871	1168.9043
31/12/2016	1028253	HLA-DRB4*01:03	ic50	WCYGVENVRVAYGKC	589	NA	NA	NA	NA	NA	NA	-2.4295	0.1682	425.7128
31/12/2016	1028253	HLA-DRB4*01:03	ic50	WFLPSIRAANVMAAS	9	NA	NA	NA	NA	NA	NA	-3.3939	0.0759	277.962
31/12/2016	1028253	HLA-DRB4*01:03	ic50	WFVRNPFFAVTALTI	78	NA	NA	NA	NA	NA	NA	-5.3186	0.0148	209.6696
31/12/2016	1028253	HLA-DRB4*01:03	ic50	WKMLDPRQGLAVLRK	62	NA	NA	NA	NA	NA	NA	-1.3916	0.3284	891.4629
31/12/2016	1028253	HLA-DRB4*01:03	ic50	WKTWGKNLVFSPGRK	6	NA	NA	NA	NA	NA	NA	-0.7300	0.4235	1383.0907
31/12/2016	1028253	HLA-DRB4*01:03	ic50	WLACGVDNFCVKVLAK	156	NA	NA	NA	NA	NA	NA	-3.6934	0.0679	267.9251
31/12/2016	1028253	HLA-DRB4*01:03	ic50	WLGARYLEFEALGFLKK	72	NA	NA	NA	NA	NA	NA	-4.5972	0.0268	221.6285
31/12/2016	1028253	HLA-DRB4*01:03	ic50	WLSWQVAKAGLKTND	78	NA	NA	NA	NA	NA	NA	-3.1822	0.1004	311.2973
31/12/2016	1028253	HLA-DRB4*01:03	ic50	WMIHTLEALDYKECE	10000	NA	NA	NA	NA	NA	NA	-4.6039	0.0295	224.4177
31/12/2016	1028253	HLA-DRB4*01:03	ic50	WMTGRMGERQLQKIE	158	NA	NA	NA	NA	NA	NA	-0.2794	0.5284	2243.8684
31/12/2016	1028253	HLA-DRB4*01:03	ic50	WMTTEDMLEVWNRVW	219	NA	NA	NA	NA	NA	NA	-2.2738	0.1821	453.9572
31/12/2016	1028253	HLA-DRB4*01:03	ic50	WNTDIKTLKFDALSG	617	NA	NA	NA	NA	NA	NA	-2.7434	0.1322	360.4894
31/12/2016	1028253	HLA-DRB4*01:03	ic50	WNTGHDWILADKRPT	107	NA	NA	NA	NA	NA	NA	-1.5124	0.3075	809.7434
31/12/2016	1028253	HLA-DRB4*01:03	ic50	WVPQGRTTWSIHGKG	281	NA	NA	NA	NA	NA	NA	0.8251	0.7252	5565.5049
31/12/2016	1028253	HLA-DRB4*01:03	ic50	WVSATLEQDKCVTVM	1545	NA	NA	NA	NA	NA	NA	-1.4195	0.3294	895.6946
31/12/2016	1028253	HLA-DRB4*01:03	ic50	YAFVGVMYNLWKMKTHHHHHH	442	NA	NA	NA	NA	NA	NA	-5.1052	0.0177	212.5568
31/12/2016	1028253	HLA-DRB4*01:03	ic50	YDNDNPYRTWHYCGS	10000	NA	NA	NA	NA	NA	NA	-0.5035	0.4858	1843.4175
31/12/2016	1028253	HLA-DRB4*01:03	ic50	YGGSWKLEGRWDGEE	1028	NA	NA	NA	NA	NA	NA	0.6997	0.7043	5054.2924
31/12/2016	1028253	HLA-DRB4*01:03	ic50	YGIFQSTFLGASQRG	117	NA	NA	NA	NA	NA	NA	-3.5556	0.0753	277.2731
31/12/2016	1028253	HLA-DRB4*01:03	ic50	YGNGILVGDNSFVSA	497	NA	NA	NA	NA	NA	NA	-1.6843	0.2653	666.2088
31/12/2016	1028253	HLA-DRB4*01:03	ic50	YKRTDIVEVDRDTAR	1760	NA	NA	NA	NA	NA	NA	0.1845	0.6150	3346.4363
31/12/2016	1028253	HLA-DRB4*01:03	ic50	YKYVKQNTLKLATHHHHHH	170	NA	NA	NA	NA	NA	NA	-3.3086	0.0836	288.0717
31/12/2016	1028253	HLA-DRB4*01:03	ic50	YLGYVIRDLAAMDGG	134	NA	NA	NA	NA	NA	NA	-5.1322	0.0176	212.3833
31/12/2016	1028253	HLA-DRB4*01:03	ic50	YLVGSNMTQRVVIALKK	11	NA	NA	NA	NA	NA	NA	-3.1694	0.0961	305.2024
31/12/2016	1028253	HLA-DRB4*01:03	ic50	YMDVISRRDQRGSGQ	27	NA	NA	NA	NA	NA	NA	-0.5373	0.4603	1638.9965
31/12/2016	1028253	HLA-DRB4*01:03	ic50	YMPDVLEKLELLQRR	62	NA	NA	NA	NA	NA	NA	-2.9705	0.1069	320.7694
31/12/2016	1028253	HLA-DRB4*01:03	ic50	YPEDPVKLASIVKAS	369	NA	NA	NA	NA	NA	NA	-2.3740	0.1698	428.7487
31/12/2016	1028253	HLA-DRB4*01:03	ic50	YPMEIRPRKTHESHL	18	NA	NA	NA	NA	NA	NA	0.5477	0.6786	4489.9642
31/12/2016	1028253	HLA-DRB4*01:03	ic50	YPSGTSGSPIVNRNG	338	NA	NA	NA	NA	NA	NA	3.1459	0.9509	15773.5774
31/12/2016	1028253	HLA-DRB4*01:03	ic50	YPWDRIEEVTRMAMT	81	NA	NA	NA	NA	NA	NA	-0.8584	0.4027	1256.6137
31/12/2016	1028253	HLA-DRB4*01:03	ic50	YSDRGWGNGCGLFGK	1696	NA	NA	NA	NA	NA	NA	0.7626	0.7149	5307.0006
31/12/2016	1028253	HLA-DRB4*01:03	ic50	YTDYLTVMDRYSVDA	127	NA	NA	NA	NA	NA	NA	-2.9661	0.1107	326.522
31/12/2016	1028253	HLA-DRB4*01:03	ic50	YTIDCDGSILGAAVND	5220	NA	NA	NA	NA	NA	NA	-1.5901	0.2943	761.7983
31/12/2016	1028253	HLA-DRB4*01:03	ic50	YYSEPTSENNAHHVC	1534	NA	NA	NA	NA	NA	NA	2.7953	0.9335	14559.3866
31/12/2016	1027578	HLA-DRB3*01:01	ic50	ALSTPFLMEHTMPVT	6	9.1	204.15	5.79	305	NA	0.44	-1.8482	0.1546	399.6865
31/12/2016	1027578	HLA-DRB3*01:01	ic50	EDKREMWMACIKELH	163	4500.3	4408.98	0.01	6322	NA	3.87	-2.6115	0.0825	286.6009
[truncated: 11,928 more rows]
