# Supplementary material for: MHCII3D—Robust Structure Based Prediction of MHC II Binding Peptides
Source: Int J Mol Sci. 2020 Dec 22;22(1):12. doi: 10.3390/ijms22010012 (PMC7792572; doi:10.3390/ijms22010012)
Supplement: Supplementary file 1 [file ijms-22-00012-s001.zip › S5_consensus_AUC.csv]

Allele	Peptide count	Positive count	Consensus IEDB method AUC	Top3 AUC	Top2+MHCII3D AUC	Consensus IEDB method PCC	Top3 PCC	Top2+MHCII3D PCC	Consensus IEDB method SRCC	Top3 SRCC	Top2+MHCII3D SRCC
HLA-DRB1*15:01	50	30	0.905	0.895	0.883	0.143	0.121	0.109	0.763	0.753	0.711
HLA-DRB1*08:02	21	5	0.950	0.900	0.975	0.451	0.516	0.621	0.691	0.651	0.764
HLA-DRB1*11:01	21	5	0.863	0.875	0.850	0.442	0.481	0.501	0.508	0.624	0.583
HLA-DRB1*03:01	898	504	0.790	0.809	0.846	0.359	0.383	0.463	0.587	0.628	0.697
HLA-DRB1*01:01	941	682	0.842	0.863	0.865	0.388	0.447	0.478	0.698	0.734	0.746
HLA-DRB4*01:01	14	4	0.650	0.725	0.700	0.417	0.283	0.318	0.465	0.406	0.499
HLA-DRB3*01:01	20	7	0.846	0.934	0.879	0.053	0.074	0.056	0.591	0.746	0.678
HLA-DRB1*04:04	861	467	0.802	0.833	0.833	0.440	0.474	0.468	0.615	0.665	0.652
HLA-DRB1*04:01	29	25	0.760	0.870	0.920	0.677	0.788	0.758	0.728	0.715	0.535
HLA-DRB1*07:01	137	90	0.924	0.931	0.932	0.576	0.492	0.556	0.749	0.787	0.794
