# Supplementary material for: MHCII3D—Robust Structure Based Prediction of MHC II Binding Peptides
Source: Int J Mol Sci. 2020 Dec 22;22(1):12. doi: 10.3390/ijms22010012 (PMC7792572; doi:10.3390/ijms22010012)
Supplement: Supplementary file 1 [file ijms-22-00012-s001.zip › S6_consensus_predictions.csv]

Date	IEDB reference	Allele	Measurement type	Peptide seq	Measurement value	NN align	NetMHCIIpan.3.1	SMM align	Consensus IEDB method	MHCII3D IC50	Consensus Top3	Consensus Top2+MHCII3D
22/03/2019	1034502	HLA-DRB1*15:01	ic50	AKRARTDQMEIDSGPRKRPL	685	3850.2	5804.84	1828	28.89	6015.5840	3850.2000	5804.8400
22/03/2019	1034502	HLA-DRB1*15:01	ic50	DHRRRKALENKRKQLAGGGK	3025	4460	2625.09	2490	35.06	3821.7782	2625.0900	3821.7782
22/03/2019	1034502	HLA-DRB1*15:01	ic50	ERDLRKIKKKIKKLEDENPW	544	952.1	781.43	393	17.13	2925.2978	781.4300	952.1000
22/03/2019	1034502	HLA-DRB1*15:01	ic50	ERRVAGPQVGGVNPLEGGSR	820	9547.3	10452.2	3315	40.98	8837.4396	9547.3000	9547.3000
22/03/2019	1034502	HLA-DRB1*15:01	ic50	GAPGGGFVPSMQGVPESPFT	9047	7230.8	5705.03	4366	46.86	5983.1004	5705.0300	5983.1004
22/03/2019	1034502	HLA-DRB1*15:01	ic50	GGREEILEQWVNGRKKLEEL	922	264.8	600.2	2242	24.72	2823.2529	600.2000	600.2000
22/03/2019	1034502	HLA-DRB1*15:01	ic50	GQGFPWDILFPSDPPFSPQS	474	580.1	2037.86	2306	31.32	854.2243	2037.8600	854.2243
22/03/2019	1034502	HLA-DRB1*15:01	ic50	GVNPLEGGSRGAPGGGFVPS	30000	10804.2	12021.94	8196	60.29	15527.8363	10804.2000	12021.9400
22/03/2019	1034502	HLA-DRB1*15:01	ic50	IDSGPRKRPLRGGFSDKERQ	3033	4189.1	6906.62	2335	33.76	14780.9238	4189.1000	6906.6200
22/03/2019	1034502	HLA-DRB1*15:01	ic50	IKKLEDENPWLGNIKGILGK	45	1183.2	1028.9	455	8.81	669.4793	1028.9000	1028.9000
22/03/2019	1034502	HLA-DRB1*15:01	ic50	KDKDGEGAPPAKRARTDQME	29642	18749.9	18449.65	28732	95.65	9346.2590	18749.9000	18449.6500
22/03/2019	1034502	HLA-DRB1*15:01	ic50	KRKQLAGGGKSLSKEEEEEL	1912	4034.9	4373.82	7883	59.44	10259.4199	4373.8200	4373.8200
22/03/2019	1034502	HLA-DRB1*15:01	ic50	KRLTEEDERRERRVAGPQVG	13465	8655.2	12769.7	2067	81.25	16537.1575	8655.2000	12769.7000
22/03/2019	1034502	HLA-DRB1*15:01	ic50	LGNIKGILGKKDKDGEGAPP	347	3149.7	1563.38	545	10.66	752.8251	1563.3800	1563.3800
22/03/2019	1034502	HLA-DRB1*15:01	ic50	MQGVPESPFTRHGEGLGVRG	3668	2979	5918.49	7121	57.28	8724.8881	5918.4900	5918.4900
22/03/2019	1034502	HLA-DRB1*15:01	ic50	MSRSESKKNRGGREEILEQW	5194	11279.3	15751.68	9525	63.36	12729.3883	11279.3000	12729.3883
22/03/2019	1034502	HLA-DRB1*15:01	ic50	PWDILFPSDPPFSPQSCRPQ	327	580.1	2037.86	2505	31.32	2446.9050	2037.8600	2037.8600
22/03/2019	1034502	HLA-DRB1*15:01	ic50	RGGFSDKERQDHRRRKALEN	30000	8178.5	10518.45	13195	78.38	12245.1231	10518.4500	10518.4500
22/03/2019	1034502	HLA-DRB1*15:01	ic50	RHGEGLGVRGGQGFPWDILF	3241	1375.2	2000.98	1748	28.02	658.6398	1748.0000	1375.2000
22/03/2019	1034502	HLA-DRB1*15:01	ic50	SLSKEEEEELKRLTEEDERR	30000	19112.6	17701.11	20462	77.33	15257.3850	19112.6000	17701.1100
22/03/2019	1034502	HLA-DRB1*15:01	ic50	VNGRKKLEELERDLRKIKKK	912	11334.4	5161.36	6086	53.92	4177.3885	6086.0000	5161.3600
22/03/2019	1034502	HLA-DRB1*08:02	ic50	AKRARTDQMEIDSGPRKRPL	1625	13451.6	7555.4	7433	23.17	3986.1661	7555.4000	7555.4000
22/03/2019	1034502	HLA-DRB1*08:02	ic50	DHRRRKALENKRKQLAGGGK	11553	1610.6	1851.9	3317	10.55	3180.5724	1851.9000	1851.9000
22/03/2019	1034502	HLA-DRB1*08:02	ic50	ERDLRKIKKKIKKLEDENPW	157	936.9	249.85	659	2.09	2132.9592	659.0000	936.9000
22/03/2019	1034502	HLA-DRB1*08:02	ic50	ERRVAGPQVGGVNPLEGGSR	17492	3648.5	8627.6	4231	14.1	10571.5084	4231.0000	8627.6000
22/03/2019	1034502	HLA-DRB1*08:02	ic50	GAPGGGFVPSMQGVPESPFT	3648	3122	5165.83	1392	11.36	6823.2942	3122.0000	5165.8300
22/03/2019	1034502	HLA-DRB1*08:02	ic50	GGREEILEQWVNGRKKLEEL	709	2786.1	1887.34	7549	23.48	2321.9319	2786.1000	2321.9319
22/03/2019	1034502	HLA-DRB1*08:02	ic50	GQGFPWDILFPSDPPFSPQS	162	634.7	4552.07	3174	12.02	888.0054	3174.0000	888.0054
22/03/2019	1034502	HLA-DRB1*08:02	ic50	GVNPLEGGSRGAPGGGFVPS	30000	11128.9	12278.95	11026	31.91	15208.0053	11128.9000	12278.9500
22/03/2019	1034502	HLA-DRB1*08:02	ic50	IDSGPRKRPLRGGFSDKERQ	8013	12875.4	7136.25	8071	29.37	13376.7475	8071.0000	12875.4000
22/03/2019	1034502	HLA-DRB1*08:02	ic50	IKKLEDENPWLGNIKGILGK	64	188.1	1712.12	1475	3.95	744.4178	1475.0000	744.4178
22/03/2019	1034502	HLA-DRB1*08:02	ic50	KDKDGEGAPPAKRARTDQME	4925	6745.8	11479.16	5057	66.86	7148.2252	6745.8000	7148.2252
22/03/2019	1034502	HLA-DRB1*08:02	ic50	KRKQLAGGGKSLSKEEEEEL	6719	9154.8	4332.42	7078	22.21	8666.3291	7078.0000	8666.3291
22/03/2019	1034502	HLA-DRB1*08:02	ic50	KRLTEEDERRERRVAGPQVG	26860	1600.1	7895.8	1617	31.39	16419.4070	1617.0000	7895.8000
22/03/2019	1034502	HLA-DRB1*08:02	ic50	LGNIKGILGKKDKDGEGAPP	149	393	1588.65	1191	9.52	769.6095	1191.0000	769.6095
22/03/2019	1034502	HLA-DRB1*08:02	ic50	MQGVPESPFTRHGEGLGVRG	30000	6549.8	8969.03	4349	25.55	9724.6834	6549.8000	8969.0300
22/03/2019	1034502	HLA-DRB1*08:02	ic50	MSRSESKKNRGGREEILEQW	6865	16083.9	12834.11	11351	32.61	13710.5866	12834.1100	13710.5866
22/03/2019	1034502	HLA-DRB1*08:02	ic50	PWDILFPSDPPFSPQSCRPQ	307	634.7	4668.24	3337	12.02	2556.1164	3337.0000	2556.1164
22/03/2019	1034502	HLA-DRB1*08:02	ic50	RGGFSDKERQDHRRRKALEN	30000	12200.3	6500.28	19489	58.76	12330.4240	12200.3000	12200.3000
22/03/2019	1034502	HLA-DRB1*08:02	ic50	RHGEGLGVRGGQGFPWDILF	30000	5315.1	7943.87	8473	25.89	716.9876	7943.8700	5315.1000
22/03/2019	1034502	HLA-DRB1*08:02	ic50	SLSKEEEEELKRLTEEDERR	28500	9349.9	16447.29	4668	30.14	15693.1455	9349.9000	15693.1455
22/03/2019	1034502	HLA-DRB1*08:02	ic50	VNGRKKLEELERDLRKIKKK	550	5736.9	3726.38	3219	15.07	3726.2870	3726.3800	3726.3800
22/03/2019	1034502	HLA-DRB1*11:01	ic50	AKRARTDQMEIDSGPRKRPL	30000	1577.2	3077.88	814	21.82	4630.5078	1577.2000	3077.8800
22/03/2019	1034502	HLA-DRB1*11:01	ic50	DHRRRKALENKRKQLAGGGK	27	198	269.55	475	13.01	3465.1873	269.5500	269.5500
22/03/2019	1034502	HLA-DRB1*11:01	ic50	ERDLRKIKKKIKKLEDENPW	75	10.1	43.86	9	0.7	2312.4750	10.1000	43.8600
22/03/2019	1034502	HLA-DRB1*11:01	ic50	ERRVAGPQVGGVNPLEGGSR	30000	10880.5	10732.86	12294	43.64	10165.3293	10880.5000	10732.8600
22/03/2019	1034502	HLA-DRB1*11:01	ic50	GAPGGGFVPSMQGVPESPFT	1064	683.3	5201.39	3921	17.73	6113.2807	3921.0000	5201.3900
22/03/2019	1034502	HLA-DRB1*11:01	ic50	GGREEILEQWVNGRKKLEEL	1035	61.7	354.12	218	6.64	2396.0581	218.0000	354.1200
22/03/2019	1034502	HLA-DRB1*11:01	ic50	GQGFPWDILFPSDPPFSPQS	30000	885.8	3728.64	2633	12.13	804.3074	2633.0000	885.8000
22/03/2019	1034502	HLA-DRB1*11:01	ic50	GVNPLEGGSRGAPGGGFVPS	15138	15052.7	10366.49	13542	46.25	15183.2009	13542.0000	15052.7000
22/03/2019	1034502	HLA-DRB1*11:01	ic50	IDSGPRKRPLRGGFSDKERQ	3360	627.2	3361.55	1452	31.68	13725.3225	1452.0000	3361.5500
22/03/2019	1034502	HLA-DRB1*11:01	ic50	IKKLEDENPWLGNIKGILGK	173	360.2	713.65	530	4.3	734.4600	530.0000	713.6500
22/03/2019	1034502	HLA-DRB1*11:01	ic50	KDKDGEGAPPAKRARTDQME	30000	9693.4	11711.37	5520	81.39	7693.0664	9693.4000	9693.4000
22/03/2019	1034502	HLA-DRB1*11:01	ic50	KRKQLAGGGKSLSKEEEEEL	379	3891.6	2654.05	2002	19.94	9950.1656	2654.0500	3891.6000
22/03/2019	1034502	HLA-DRB1*11:01	ic50	KRLTEEDERRERRVAGPQVG	23468	2698.4	7513.25	1251	34.87	16319.2003	2698.4000	7513.2500
22/03/2019	1034502	HLA-DRB1*11:01	ic50	LGNIKGILGKKDKDGEGAPP	1596	283.9	401.67	391	8.92	805.9508	391.0000	401.6700
22/03/2019	1034502	HLA-DRB1*11:01	ic50	MQGVPESPFTRHGEGLGVRG	1385	7982.7	5076.95	8628	34.46	8853.1730	7982.7000	7982.7000
22/03/2019	1034502	HLA-DRB1*11:01	ic50	MSRSESKKNRGGREEILEQW	30000	4965.6	7161.08	2907	26.75	13254.4831	4965.6000	7161.0800
22/03/2019	1034502	HLA-DRB1*11:01	ic50	PWDILFPSDPPFSPQSCRPQ	30000	1676.1	3728.64	3947	17.85	1882.9377	3728.6400	1882.9377
22/03/2019	1034502	HLA-DRB1*11:01	ic50	RGGFSDKERQDHRRRKALEN	943	949.4	2406.49	644	21.78	11669.2444	949.4000	2406.4900
22/03/2019	1034502	HLA-DRB1*11:01	ic50	RHGEGLGVRGGQGFPWDILF	688	3311.1	6722.23	8756	34.85	633.0773	6722.2300	3311.1000
22/03/2019	1034502	HLA-DRB1*11:01	ic50	SLSKEEEEELKRLTEEDERR	30000	10635.1	14584.1	1748	24.12	15892.9528	10635.1000	14584.1000
22/03/2019	1034502	HLA-DRB1*11:01	ic50	VNGRKKLEELERDLRKIKKK	61	236.4	877.13	150	12.94	4175.6839	236.4000	877.1300
22/03/2019	1034502	HLA-DRB1*03:01	ic50	AKRARTDQMEIDSGPRKRPL	111	2720.7	444.93	1750	2.81	5474.2417	1750.0000	2720.7000
22/03/2019	1034502	HLA-DRB1*03:01	ic50	DHRRRKALENKRKQLAGGGK	985	5588.1	1255.31	1831	14.96	3721.7274	1831.0000	3721.7274
22/03/2019	1034502	HLA-DRB1*03:01	ic50	ERDLRKIKKKIKKLEDENPW	11794	703.4	969.16	1385	3.24	2159.2349	969.1600	969.1600
22/03/2019	1034502	HLA-DRB1*03:01	ic50	ERRVAGPQVGGVNPLEGGSR	30000	17454.1	18188.42	38571	61.88	9023.3115	18188.4200	17454.1000
22/03/2019	1034502	HLA-DRB1*03:01	ic50	GAPGGGFVPSMQGVPESPFT	30000	16863.4	12941.2	6154	12.19	6265.4633	12941.2000	12941.2000
22/03/2019	1034502	HLA-DRB1*03:01	ic50	GGREEILEQWVNGRKKLEEL	5935	2512.7	691.31	1375	5.69	2671.9094	1375.0000	2512.7000
22/03/2019	1034502	HLA-DRB1*03:01	ic50	GQGFPWDILFPSDPPFSPQS	30000	702.3	2610.82	2512	4.35	1115.1684	2512.0000	1115.1684
22/03/2019	1034502	HLA-DRB1*03:01	ic50	GVNPLEGGSRGAPGGGFVPS	30000	37455.6	20195.19	50000	70.94	15629.5550	37455.6000	20195.1900
22/03/2019	1034502	HLA-DRB1*03:01	ic50	IDSGPRKRPLRGGFSDKERQ	1159	5655.5	13712.12	18383	36.29	14390.9446	13712.1200	13712.1200
22/03/2019	1034502	HLA-DRB1*03:01	ic50	IKKLEDENPWLGNIKGILGK	23414	1425.4	4241.37	1712	8.25	584.5613	1712.0000	1425.4000
22/03/2019	1034502	HLA-DRB1*03:01	ic50	KDKDGEGAPPAKRARTDQME	30000	31530	17330.61	12955	92.23	8343.8808	17330.6100	17330.6100
22/03/2019	1034502	HLA-DRB1*03:01	ic50	KRKQLAGGGKSLSKEEEEEL	775	14208.6	9872.67	5390	33.51	9733.2913	9872.6700	9872.6700
22/03/2019	1034502	HLA-DRB1*03:01	ic50	KRLTEEDERRERRVAGPQVG	1736	5846.2	6246.14	1212	34.89	16847.2410	5846.2000	6246.1400
22/03/2019	1034502	HLA-DRB1*03:01	ic50	LGNIKGILGKKDKDGEGAPP	23554	11299.6	9701.97	17669	35.06	845.5551	11299.6000	9701.9700
22/03/2019	1034502	HLA-DRB1*03:01	ic50	MQGVPESPFTRHGEGLGVRG	3577	20941.5	13077.88	15952	32.11	10161.1815	15952.0000	13077.8800
22/03/2019	1034502	HLA-DRB1*03:01	ic50	MSRSESKKNRGGREEILEQW	30000	25296.3	15521.59	15459	31.21	12245.1960	15521.5900	15521.5900
22/03/2019	1034502	HLA-DRB1*03:01	ic50	PWDILFPSDPPFSPQSCRPQ	30000	702.3	2610.82	2512	4.35	2341.4039	2512.0000	2341.4039
22/03/2019	1034502	HLA-DRB1*03:01	ic50	RGGFSDKERQDHRRRKALEN	288	5854.9	2623.76	1486	33.92	11252.8923	2623.7600	5854.9000
22/03/2019	1034502	HLA-DRB1*03:01	ic50	RHGEGLGVRGGQGFPWDILF	30000	25431.3	14369.04	50000	70.94	816.0059	25431.3000	14369.0400
22/03/2019	1034502	HLA-DRB1*03:01	ic50	SLSKEEEEELKRLTEEDERR	30000	8819.6	12473.38	3238	21.07	15521.1677	8819.6000	12473.3800
22/03/2019	1034502	HLA-DRB1*03:01	ic50	VNGRKKLEELERDLRKIKKK	88	9.1	144.65	215	0.35	4314.2689	144.6500	144.6500
23/11/2018	1029531	HLA-DRB1*01:01	ic50	DVDELKTLYNTFILWLM	810	13.4	22.46	24	7.6	198.6670	22.4600	22.4600
23/11/2018	1029531	HLA-DRB1*01:01	ic50	IVLNIFALPYANVTVSN	5000	12.2	16.33	25	6.81	200.0501	16.3300	16.3300
23/11/2018	1029531	HLA-DRB1*01:01	ic50	KLFIYIITQAWTASEDS	37	4.3	12.67	30	0.25	200.3769	12.6700	12.6700
23/11/2018	1029531	HLA-DRB1*01:01	ic50	LKETILDLAALISNMNL	2400	21.1	15.89	22	11.82	215.2647	21.1000	21.1000
23/11/2018	1029531	HLA-DRB1*01:01	ic50	LQLTFFFPLGIYIPTET	20000	42.5	116.18	97	17.28	201.3636	97.0000	116.1800
23/11/2018	1029531	HLA-DRB1*01:01	ic50	MGSKIQNLFSAFPIHAF	320	17.9	12.85	67	10.22	231.9177	17.9000	17.9000
23/11/2018	1029531	HLA-DRB1*01:01	ic50	MQTLLRKSPPQFIVLTM	7900	7.4	15	80	14.77	633.6901	15.0000	15.0000
23/11/2018	1029531	HLA-DRB1*01:01	ic50	NLVSLIRLVKRTISISN	2300	24.9	65.21	84	15.38	212.3314	65.2100	65.2100
23/11/2018	1029531	HLA-DRB1*01:01	ic50	PIGSIQKLTNILSQYIS	140	11.6	7.51	25	6.39	247.2411	11.6000	11.6000
23/11/2018	1029531	HLA-DRB1*01:01	ic50	SINKLVYLGKLFVTLNQ	4600	53.3	71.18	39	22.02	200.5409	53.3000	71.1800
23/11/2018	1029531	HLA-DRB1*01:01	ic50	TRTHYLLLAKNGSVFEM	74	6.1	7.84	21	3.95	216.9758	7.8400	7.8400
24/11/2017	1032311	HLA-DRB1*01:01	ic50	APNITANLTSSLLSV	279.67	17	32.88	50	9.74	311.0454	32.8800	32.8800
24/11/2017	1032311	HLA-DRB1*01:01	ic50	ASYILIRDTHSLRTT	5.65	8.1	15.56	34	6.65	255.1686	15.5600	15.5600
24/11/2017	1032311	HLA-DRB1*01:01	ic50	CRLFINVAPHARIAI	147.97	6.3	6.71	28	1.99	240.3764	6.7100	6.7100
24/11/2017	1032311	HLA-DRB1*01:01	ic50	CRSLVELTPIAAVHG	1.59	8.8	13.22	34	4.22	279.6775	13.2200	13.2200
24/11/2017	1032311	HLA-DRB1*01:01	ic50	EGFLKAQASLRGQYW	3.74	5.9	4.38	10	1.62	609.5010	5.9000	5.9000
24/11/2017	1032311	HLA-DRB1*01:01	ic50	ELRFLCMDSALRVPV	12.6	5.8	5.04	18	3.24	220.7258	5.8000	5.8000
24/11/2017	1032311	HLA-DRB1*01:01	ic50	GAELLRDPSLGAQFR	10000	19.1	67.77	125	20.93	1558.7585	67.7700	67.7700
24/11/2017	1032311	HLA-DRB1*01:01	ic50	GASFYHLGAAVPHSQ	31.07	4.5	5.3	26	0.39	249.9803	5.3000	5.3000
24/11/2017	1032311	HLA-DRB1*01:01	ic50	GDMLLLWGRLTWRKM	1.61	12.6	34.2	28	7.08	206.6055	28.0000	34.2000
24/11/2017	1032311	HLA-DRB1*01:01	ic50	GSLLKTLPPARCRAG	7.11	10.6	7.76	27	5.65	500.6896	10.6000	10.6000
24/11/2017	1032311	HLA-DRB1*01:01	ic50	GVLLRYGSQLAPETF	28.34	10.5	31.06	39	6.9	295.9912	31.0600	31.0600
24/11/2017	1032311	HLA-DRB1*01:01	ic50	NEQCRVAFGPKAVAC	5000	14.2	66.07	267	8.11	623.8447	66.0700	66.0700
24/11/2017	1032311	HLA-DRB1*01:01	ic50	RPLFTHLAVRIGGRY	0.46	12.5	9.47	41	7.01	219.2892	12.5000	12.5000
24/11/2017	1032311	HLA-DRB1*01:01	ic50	RRQLLSLLSAGRARC	0.91	4.8	3.57	10	1.36	246.0125	4.8000	4.8000
24/11/2017	1032311	HLA-DRB1*01:01	ic50	VVTLRVLESSLNCSA	13.68	7	10.29	32	6.21	227.0456	10.2900	10.2900
24/11/2017	1032311	HLA-DRB1*01:01	ic50	YVTFLTVTPNLTSVY	13.1	5	4.84	8	0.79	243.2656	5.0000	5.0000
31/12/2016	1028057	HLA-DRB1*15:01	ic50	AKAFAYYIEPQHRDVLQLYA	8	106.9	486.07	1660	17.81	297.0191	486.0700	297.0191
31/12/2016	1028057	HLA-DRB1*15:01	ic50	AVDDYAGYLLDKNQSDLVTN	0.1	911.4	1652.27	1405	24.04	391.7736	1405.0000	911.4000
31/12/2016	1028057	HLA-DRB1*15:01	ic50	DTGGLIDSPSINLDVRKQYK	130	1990.9	1731.4	571	11.13	921.9022	1731.4000	1731.4000
31/12/2016	1028057	HLA-DRB1*15:01	ic50	EAQLNINQEWNKALGLPKYT	1	439	448.89	980	18.24	1438.6039	448.8900	448.8900
31/12/2016	1028057	HLA-DRB1*15:01	ic50	EIMKHIVKIEVKGEEAVKKE	329	528.2	712.66	1067	19.52	430.8687	712.6600	528.2000
31/12/2016	1028057	HLA-DRB1*15:01	ic50	EQYTHQDEIYEQVHSKGLYV	13	373.4	592.27	551	20.1	543.9484	551.0000	543.9484
31/12/2016	1028057	HLA-DRB1*15:01	ic50	EYIRIDAKVVPKSKIDTKIQ	156	215.7	325.87	418	8.06	463.8826	325.8700	325.8700
31/12/2016	1028057	HLA-DRB1*15:01	ic50	HQSIGSTLYNKIYLYENMNI	0.96	16.6	150.7	163	1.11	207.1593	150.7000	150.7000
31/12/2016	1028057	HLA-DRB1*15:01	ic50	KELLNRIQVDSSNPLSEKEK	1	569.6	988.18	275	5.05	999.6202	569.6000	988.1800
31/12/2016	1028057	HLA-DRB1*15:01	ic50	KIYLYENMNINNLTATLGAD	0.1	47.9	199.71	462	4.85	218.5735	199.7100	199.7100
31/12/2016	1028057	HLA-DRB1*15:01	ic50	KLITFNVHNRYASNIVESAY	5	10.2	109.26	99	1.25	256.1767	99.0000	109.2600
31/12/2016	1028057	HLA-DRB1*15:01	ic50	LENGKLILQRNIGLEIKDVQI	1.92	42.3	64.9	85	0.99	249.2726	64.9000	64.9000
31/12/2016	1028057	HLA-DRB1*15:01	ic50	LLFTNQLKEHPTDFSVEFLE	193	5448.1	2835.44	3433	41.74	339.7187	3433.0000	2835.4400
31/12/2016	1028057	HLA-DRB1*15:01	ic50	NKALGLPKYTKLITFNVHNR	3	79.9	61.29	507	8.13	241.7582	79.9000	79.9000
31/12/2016	1028057	HLA-DRB1*15:01	ic50	PEAFNYMDKFNEQEINLSLE	463	1699.5	2455.49	3564	42.54	1543.2183	2455.4900	1699.5000
31/12/2016	1028057	HLA-DRB1*15:01	ic50	PESRSILLHGPSKGVELRND	17	157.4	242.29	386	7.43	853.9300	242.2900	242.2900
31/12/2016	1028057	HLA-DRB1*15:01	ic50	QHRDVLQLYAPEAFNYMDKF	0.3	76.8	207.89	282	5.2	262.7478	207.8900	207.8900
31/12/2016	1028057	HLA-DRB1*15:01	ic50	QNSNEVQEVFAKAFAYYIEP	1	23.9	64.37	410	7.9	217.6399	64.3700	64.3700
31/12/2016	1028057	HLA-DRB1*15:01	ic50	QSDLIKKVTNYLVDGNGRFV	0.2	6.9	82.13	56	0.52	464.2968	56.0000	82.1300
31/12/2016	1028057	HLA-DRB1*15:01	ic50	RNKTQEEHLKEIMKHIVKIE	104832	389.6	524.04	495	12.95	439.4540	495.0000	439.4540
31/12/2016	1028057	HLA-DRB1*15:01	ic50	SDVLEMYKAIGGKIYIVDGD	2	33.5	101.64	173	2.71	297.6981	101.6400	101.6400
31/12/2016	1028057	HLA-DRB1*15:01	ic50	SEGFIHEFGHAVDDYAGYLL	1.92	528.7	564.46	510	10.25	302.0328	528.7000	528.7000
31/12/2016	1028057	HLA-DRB1*15:01	ic50	SKKFIDIFKEEGSNLTSYGR	1	1216.1	1411.06	477	10.34	2777.5379	1216.1000	1411.0600
31/12/2016	1028057	HLA-DRB1*15:01	ic50	VENTEKALNVYYEIGKILSR	0.2	137.1	211.94	428	8.26	223.5374	211.9400	211.9400
31/12/2016	1028057	HLA-DRB1*15:01	ic50	VLVIQSSEDYVENTEKALNV	958	735	2037.99	820	15.59	521.9481	820.0000	735.0000
31/12/2016	1028057	HLA-DRB1*15:01	ic50	YGKDALLHEHYVYAKEGYEP	192000	596	373.52	1313	22.87	232.4693	596.0000	373.5200
31/12/2016	1028057	HLA-DRB1*15:01	ic50	YLVDGNGRFVFTDITLPNIA	2	511.4	452.86	1999	29.39	271.7927	511.4000	452.8600
31/12/2016	1028057	HLA-DRB1*15:01	ic50	YVYAKEGYEPVLVIQSSEDY	262	2097.6	1917.24	391	8.57	549.4880	1917.2400	1917.2400
31/12/2016	1028057	HLA-DRB1*15:01	ic50	YYEIGKILSRDILSKINQPY	43	421.5	247.61	107	8.01	318.0458	247.6100	318.0458
31/12/2016	1027578	HLA-DRB4*01:01	ic50	EDKREMWMACIKELH	199	1364.4	910.84	1751	15.28	234.8496	1364.4000	910.8400
31/12/2016	1027578	HLA-DRB4*01:01	ic50	EQSDEEEEEGAQEER	1000	19938.3	21874.62	44418	83.87	19550.4424	21874.6200	19938.3000
31/12/2016	1027578	HLA-DRB4*01:01	ic50	FKVIIKPPVPPAPIM	760	135.2	826.46	852	10.28	559.3759	826.4600	559.3759
31/12/2016	1027578	HLA-DRB4*01:01	ic50	FLMEHTMPVTHPPEV	1000	2207.9	753.43	2085	55.21	345.4526	2085.0000	753.4300
31/12/2016	1027578	HLA-DRB4*01:01	ic50	KGIQIIYTRNHEVKS	351	314	169.88	631	16.65	412.7957	314.0000	314.0000
31/12/2016	1027578	HLA-DRB4*01:01	ic50	KTTRPFKVIIKPPVP	1000	198.3	648.45	329	14.21	565.4110	329.0000	565.4110
31/12/2016	1027578	HLA-DRB4*01:01	ic50	LQNALDILDKVHEPF	1000	734.1	984.54	1864	18.55	423.0809	984.5400	734.1000
31/12/2016	1027578	HLA-DRB4*01:01	ic50	PEPDFTIQYRNKIID	1000	1276.7	976.71	506	35.57	398.1104	976.7100	976.7100
31/12/2016	1027578	HLA-DRB4*01:01	ic50	PVSEIEEVAPEEEED	1000	6799.5	8363.81	5937	82.55	12215.1884	6799.5000	8363.8100
31/12/2016	1027578	HLA-DRB4*01:01	ic50	RRIEEICMKVFAQYI	899	67.1	354.84	441	3.59	219.0199	354.8400	219.0199
31/12/2016	1027578	HLA-DRB4*01:01	ic50	THIDHIFMDILTTCV	27	125.2	320.8	331	3.99	208.0428	320.8000	208.0428
31/12/2016	1027578	HLA-DRB4*01:01	ic50	TRRGRVKIDEVSRMF	2	480.1	611.7	429	26.71	1441.8765	480.1000	611.7000
31/12/2016	1027578	HLA-DRB4*01:01	ic50	VKSEPVSEIEEVAPE	1000	3074.9	6450.61	2490	65.6	10340.9357	3074.9000	6450.6100
31/12/2016	1027578	HLA-DRB4*01:01	ic50	VRVDMVRHRIKEHML	1000	94.9	238.56	496	7.39	448.7249	238.5600	238.5600
31/12/2016	1027578	HLA-DRB3*01:01	ic50	ALSTPFLMEHTMPVT	6	9.1	204.15	305	0.44	399.6865	204.1500	204.1500
31/12/2016	1027578	HLA-DRB3*01:01	ic50	EDKREMWMACIKELH	163	4500.3	4408.98	6322	3.87	286.6009	4500.3000	4408.9800
31/12/2016	1027578	HLA-DRB3*01:01	ic50	EQSDEEEEEGAQEER	1000	38735.7	29437.69	50000	75.22	19562.4144	38735.7000	29437.6900
31/12/2016	1027578	HLA-DRB3*01:01	ic50	GDILAQAVNHAGIDS	1000	13274.8	5557.35	7035	69.35	551.0599	7035.0000	5557.3500
31/12/2016	1027578	HLA-DRB3*01:01	ic50	KGIQIIYTRNHEVKS	226	2991.2	2130.14	3162	35.44	408.5217	2991.2000	2130.1400
31/12/2016	1027578	HLA-DRB3*01:01	ic50	LMQKFPKQVMVRIFS	1000	3764.3	6041.88	4716	18.46	349.8365	4716.0000	3764.3000
31/12/2016	1027578	HLA-DRB3*01:01	ic50	PEDLDTLSLAIEAAI	1000	5456.2	3494.31	8948	10.81	239.0297	5456.2000	3494.3100
31/12/2016	1027578	HLA-DRB3*01:01	ic50	PEPDFTIQYRNKIID	681	627	2633.17	1866	13.43	458.5094	1866.0000	627.0000
31/12/2016	1027578	HLA-DRB3*01:01	ic50	PVSEIEEVAPEEEED	1000	28546.3	15510.17	48158	69.85	14437.9537	28546.3000	15510.1700
31/12/2016	1027578	HLA-DRB3*01:01	ic50	RRIEEICMKVFAQYI	998	3235.4	2725.43	4366	2.28	223.3524	3235.4000	2725.4300
31/12/2016	1027578	HLA-DRB3*01:01	ic50	THIDHIFMDILTTCV	24	204.4	1041.01	2470	0.9	203.5915	1041.0100	204.4000
31/12/2016	1027578	HLA-DRB3*01:01	ic50	TKPEVISVMKRRIEE	1000	7369.2	9269.34	18062	51.97	1456.2028	9269.3400	7369.2000
31/12/2016	1027578	HLA-DRB3*01:01	ic50	TLSLAIEAAIQDLRN	776	4550.7	3078.25	6689	4.16	240.2783	4550.7000	3078.2500
31/12/2016	1027578	HLA-DRB3*01:01	ic50	TRRGRVKIDEVSRMF	2	26.6	156.79	185	1.64	1701.7004	156.7900	156.7900
31/12/2016	1027578	HLA-DRB3*01:01	ic50	VKQIKVRVDMVRHRI	109	15.5	484.02	462	0.02	612.9932	462.0000	484.0200
31/12/2016	1027578	HLA-DRB3*01:01	ic50	VKSEPVSEIEEVAPE	1000	6890	7240.08	3947	56.91	10355.7255	6890.0000	7240.0800
31/12/2016	1027578	HLA-DRB3*01:01	ic50	VLAELVKQIKVRVDM	1000	3249	5238.72	2648	37.3	248.9140	3249.0000	3249.0000
31/12/2016	1027578	HLA-DRB3*01:01	ic50	VRHRIKEHMLKKYTQ	1000	5965.5	7946.45	12355	52.9	836.7989	7946.4500	5965.5000
31/12/2016	1027578	HLA-DRB3*01:01	ic50	VRIFSTNQGGFMLPI	148	228.6	974.52	1406	7.42	499.6890	974.5200	499.6890
31/12/2016	1027578	HLA-DRB3*01:01	ic50	VRVDMVRHRIKEHML	5000	93.3	2756.22	1448	0.32	410.4434	1448.0000	410.4434
31/12/2016	1028243	HLA-DRB1*04:04	ic50	AAAQKEVSGVKGFTL	1259	12012.5	4655.58	3107	26.49	1256.3875	4655.5800	4655.5800
31/12/2016	1028243	HLA-DRB1*04:04	ic50	AAEVLVVLSELPDFL	249	44.6	423.49	181	4.92	237.7424	181.0000	237.7424
31/12/2016	1028243	HLA-DRB1*04:04	ic50	AAHRARANESATILM	10000	11529.3	4649.44	4526	34.99	776.1053	4649.4400	4649.4400
31/12/2016	1028243	HLA-DRB1*04:04	ic50	AALHPFALLLVLAGWK	222	150.5	556.9	59	4.49	196.6505	150.5000	196.6505
31/12/2016	1028243	HLA-DRB1*04:04	ic50	AASLRKAGKSVVVLNK	246	3070.8	2140.72	5978	38.74	819.4464	3070.8000	2140.7200
31/12/2016	1028243	HLA-DRB1*04:04	ic50	AAVPGKNVVNVQTKP	1245	1120.8	8993.71	881	18.49	2880.5289	1120.8000	2880.5289
31/12/2016	1028243	HLA-DRB1*04:04	ic50	ACPGTSVIIDGNCDGKK	40	2828.4	5963.68	4860	34.61	3134.4420	4860.0000	3134.4420
31/12/2016	1028243	HLA-DRB1*04:04	ic50	ADVILPIGTRSVETD	9	698.5	1086.84	933	10.38	621.6337	933.0000	698.5000
31/12/2016	1028243	HLA-DRB1*04:04	ic50	AEMETESWIVDRQWA	5540	8316.3	4755.05	11587	52.77	2188.7274	8316.3000	4755.0500
31/12/2016	1028243	HLA-DRB1*04:04	ic50	AEMVIHHQHVQDCDE	429	685.7	3171.05	9932	40.33	492.1684	3171.0500	685.7000
31/12/2016	1028243	HLA-DRB1*04:04	ic50	AFKPVLVDEGRKVAI	2882	734.8	1366.47	2698	24.09	896.7317	1366.4700	896.7317
31/12/2016	1028243	HLA-DRB1*04:04	ic50	AFSIRPGLLIGFGLR	25	2269.4	1320.91	5177	35.84	256.0722	2269.4000	1320.9100
31/12/2016	1028243	HLA-DRB1*04:04	ic50	AGLKTNDRKWCFEGP	2681	12745.5	12468.66	50000	80.3	2493.0461	12745.5000	12468.6600
31/12/2016	1028243	HLA-DRB1*04:04	ic50	AGWLFHVRGARRSGD	26	1057.7	375.63	1819	18.13	277.9620	1057.7000	375.6300
31/12/2016	1028243	HLA-DRB1*04:04	ic50	AHLAEENEGDNACKR	10000	17097.6	14405	18721	62.72	11659.5853	17097.6000	14405.0000
31/12/2016	1028243	HLA-DRB1*04:04	ic50	ALAAAGLVGVLAGLAK	31	839.8	873.74	984	10.87	214.0714	873.7400	839.8000
31/12/2016	1028243	HLA-DRB1*04:04	ic50	ALIAAFSIRPGLLIG	4	97.8	90.47	680	7.68	213.2867	97.8000	97.8000
31/12/2016	1028243	HLA-DRB1*04:04	ic50	ALVGAALHPFALLLV	10000	379.4	443.93	330	6.27	199.2762	379.4000	379.4000
31/12/2016	1028243	HLA-DRB1*04:04	ic50	AMCRTPFSLAEGIVL	97	601.5	552.54	1575	16.2	254.1270	601.5000	552.5400
31/12/2016	1028243	HLA-DRB1*04:04	ic50	AMSKVRKDISEWQPS	260	9633.7	4001.87	8133	45.21	1620.5994	8133.0000	4001.8700
31/12/2016	1028243	HLA-DRB1*04:04	ic50	AMTDTTPFGQQRVFK	3595	7477	5516.91	12338	54.07	3177.5892	7477.0000	5516.9100
31/12/2016	1028243	HLA-DRB1*04:04	ic50	AMYMALIAAFSIRPGK	51	17.7	56.24	5	1.07	197.6965	17.7000	56.2400
31/12/2016	1028243	HLA-DRB1*04:04	ic50	ANEAVQDPKFWELVD	5500	15052.5	7702.49	50000	80.3	1054.0189	15052.5000	7702.4900
31/12/2016	1028243	HLA-DRB1*04:04	ic50	ANGKTLGEVWKRELN	3260	6139.7	8383.65	14525	57.47	1655.1278	8383.6500	6139.7000
31/12/2016	1028243	HLA-DRB1*04:04	ic50	ANMWSLMYFHKRDMR	61	234.8	474.67	322	13.18	216.2768	322.0000	234.8000
31/12/2016	1028243	HLA-DRB1*04:04	ic50	ANVMAASLRKAGKSV	369	2613.8	1067.07	3636	29.2	284.5081	2613.8000	1067.0700
31/12/2016	1028243	HLA-DRB1*04:04	ic50	APCRIPVIVADDLTA	539	179	1760.21	1078	11.81	335.6502	1078.0000	335.6502
31/12/2016	1028243	HLA-DRB1*04:04	ic50	AQQSKLAQRRVFHGV	869	5456.8	1366.5	7675	43.98	622.8909	5456.8000	1366.5000
31/12/2016	1028243	HLA-DRB1*04:04	ic50	ARANESATILMTATP	73	183.5	2379.82	1610	19.15	484.3945	1610.0000	484.3945
31/12/2016	1028243	HLA-DRB1*04:04	ic50	AREKNPRLCTKEEFI	10000	6562.9	11153.61	17967	61.86	3368.1201	11153.6100	6562.9000
31/12/2016	1028243	HLA-DRB1*04:04	ic50	ARGWAAHRARANESA	100	5652.1	5902.95	1973	30.89	887.2672	5652.1000	5652.1000
31/12/2016	1028243	HLA-DRB1*04:04	ic50	ARRRLRTLVLAPTRV	5	35.6	51.17	54	3.63	264.4116	51.1700	51.1700
31/12/2016	1028243	HLA-DRB1*04:04	ic50	ASIAARGWAAHRARA	77	4108.9	1886.95	6944	41.86	323.7354	4108.9000	1886.9500
31/12/2016	1028243	HLA-DRB1*04:04	ic50	ASIVKASFEEGKCGL	1076	6048.3	5696.33	16737	60.38	1559.5394	6048.3000	5696.3300
31/12/2016	1028243	HLA-DRB1*04:04	ic50	ASLMRGLSSRKRRSH	29	221.5	166.69	635	7.19	533.3891	221.5000	221.5000
31/12/2016	1028243	HLA-DRB1*04:04	ic50	ASMVNGVIKILTYPW	15	373	621.04	483	5.49	218.6293	483.0000	373.0000
31/12/2016	1028243	HLA-DRB1*04:04	ic50	ASRENSGGGVEGIGL	10000	29759.9	24853.55	50000	80.3	11796.0468	29759.9000	24853.5500
31/12/2016	1028243	HLA-DRB1*04:04	ic50	ASTNDDEVLIEVNPP	1624	5337.1	9032.33	3133	34.99	5645.6192	5337.1000	5645.6192
31/12/2016	1028243	HLA-DRB1*04:04	ic50	ATIRVLALGNQEGSL	22	72.7	215.06	43	2.2	290.7197	72.7000	215.0600
31/12/2016	1028243	HLA-DRB1*04:04	ic50	ATPPGTSDEFPHSNG	10000	15670.1	20275.54	50000	80.3	18453.4491	20275.5400	18453.4491
31/12/2016	1028243	HLA-DRB1*04:04	ic50	AVAANELGMLEKTKE	297	2377.7	4431.31	2801	24.71	402.1405	2801.0000	2377.7000
31/12/2016	1028243	HLA-DRB1*04:04	ic50	AVFEYTIDCDGSILG	325	160.6	1992.7	1827	18.19	469.3073	1827.0000	469.3073
31/12/2016	1028243	HLA-DRB1*04:04	ic50	AVNGKKSAHGSPTFW	765	8703.2	12048.77	1938	19	10891.7776	8703.2000	10891.7776
31/12/2016	1028243	HLA-DRB1*04:04	ic50	AVSGDDCVVRPIDDR	646	7880.8	10091.59	20421	64.48	3027.8248	10091.5900	7880.8000
31/12/2016	1028243	HLA-DRB1*04:04	ic50	AVSMTGVMRGNHYAF	11	875	624.47	2291	21.44	754.2036	875.0000	754.2036
31/12/2016	1028243	HLA-DRB1*04:04	ic50	AVTALTIAYLVGSNMK	23	29.2	79.03	357	4.01	198.6670	79.0300	79.0300
31/12/2016	1028243	HLA-DRB1*04:04	ic50	CAVVIIGVLHQNFKD	334	60	568.73	404	4.58	205.0557	404.0000	205.0557
31/12/2016	1028243	HLA-DRB1*04:04	ic50	CDERVSSDQSALSEF	71	3471.6	2069.99	104	7.05	7987.4922	2069.9900	3471.6000
31/12/2016	1028243	HLA-DRB1*04:04	ic50	CDGRGKSTRSTTDSG	2562	10816	20134.32	6355	40.03	18355.2678	10816.0000	18355.2678
31/12/2016	1028243	HLA-DRB1*04:04	ic50	CDGSILGAAVNGKKS	17	866.1	1855.59	721	8.14	1672.0116	866.1000	1672.0116
31/12/2016	1028243	HLA-DRB1*04:04	ic50	CEHLEDGIYGIFQST	990	6003.4	3535.96	30769	72.3	1133.0904	6003.4000	3535.9600
31/12/2016	1028243	HLA-DRB1*04:04	ic50	CGDGIFIFRDSDDWL	253	262.5	1985.67	1947	19.07	461.6165	1947.0000	461.6165
31/12/2016	1028243	HLA-DRB1*04:04	ic50	CGLNSVDSLEHEMWR	28	1439.8	2080.28	154	1.53	1268.4638	1439.8000	1439.8000
31/12/2016	1028243	HLA-DRB1*04:04	ic50	CGSLIGMTNRATWAS	4	85.4	66.91	84	1.71	494.7982	84.0000	85.4000
31/12/2016	1028243	HLA-DRB1*04:04	ic50	CGSYVTKTSGSAASM	61	2266.4	1490.23	980	12.13	2160.9981	1490.2300	2160.9981
31/12/2016	1028243	HLA-DRB1*04:04	ic50	CGYLMFLGGVKPTHI	66	75.1	377.39	134	3.91	215.0442	134.0000	215.0442
31/12/2016	1028243	HLA-DRB1*04:04	ic50	CKRTYSDRGWGNGCG	177	11981.2	11939.76	34360	74.28	10100.9253	11981.2000	11939.7600
31/12/2016	1028243	HLA-DRB1*04:04	ic50	CPFSNRVWNSFQIEE	140	227.1	2139.33	4406	27.92	1005.6944	2139.3300	1005.6944
31/12/2016	1028243	HLA-DRB1*04:04	ic50	CSCRDQSEAQLALTI	10000	18874.9	4231.01	11231	52.11	1053.4532	11231.0000	4231.0100
31/12/2016	1028243	HLA-DRB1*04:04	ic50	CTDKMFFVKNPTDTG	92	45.2	227.9	194	5	553.2402	194.0000	227.9000
31/12/2016	1028243	HLA-DRB1*04:04	ic50	CTKEEFIAKVRSHAA	154	931.2	328.88	3195	26.95	852.6493	931.2000	852.6493
31/12/2016	1028243	HLA-DRB1*04:04	ic50	CVYNMMGKREKKLSE	758	2362.8	2171.63	5088	35.5	525.0701	2362.8000	2171.6300
31/12/2016	1028243	HLA-DRB1*04:04	ic50	CYNAVLTHVKINDKC	168	757.7	365.2	1675	17.02	253.9196	757.7000	365.2000
31/12/2016	1028243	HLA-DRB1*04:04	ic50	DCRTAFKPVLVDEGR	10000	369.7	876.44	318	11.02	649.2993	369.7000	649.2993
31/12/2016	1028243	HLA-DRB1*04:04	ic50	DDCVVRPIDDRFGLA	81	3772.8	4005.82	9470	48.4	1357.3696	4005.8200	3772.8000
31/12/2016	1028243	HLA-DRB1*04:04	ic50	DDEVLIEVNPPFGDS	215	250.6	957.85	235	5.9	2462.4802	250.6000	957.8500
31/12/2016	1028243	HLA-DRB1*04:04	ic50	DDRFGLALSHLNAMS	28	76.7	73.6	383	9.25	243.5360	76.7000	76.7000
31/12/2016	1028243	HLA-DRB1*04:04	ic50	DEAHFLDPASIAARG	523	1195.3	1105.31	1185	17.85	597.9518	1185.0000	1105.3100
31/12/2016	1028243	HLA-DRB1*04:04	ic50	DFHPGAGKTRRFLPQ	485	13199.1	8712.78	50000	80.3	2355.5612	13199.1000	8712.7800
31/12/2016	1028243	HLA-DRB1*04:04	ic50	DFLAKKGGEAMDTIS	987	9405.1	7276.05	8381	45.84	2196.9926	8381.0000	7276.0500
31/12/2016	1028243	HLA-DRB1*04:04	ic50	DGCWYPMEIRPRKTH	714	1563.7	1361.17	2430	22.38	1099.9419	1563.7000	1361.1700
31/12/2016	1028243	HLA-DRB1*04:04	ic50	DGCWYPMEIRPRKTHHHHHHH	89	1563.7	1234.83	2430	22.38	1099.9419	1563.7000	1234.8300
31/12/2016	1028243	HLA-DRB1*04:04	ic50	DGGGFYADDTAGWDT	4444	2931.6	1832.03	3721	29.6	4029.4865	2931.6000	2931.6000
31/12/2016	1028243	HLA-DRB1*04:04	ic50	DIDCWCYGVENVRVA	274	1718.8	930.58	8034	44.94	368.3610	1718.8000	930.5800
31/12/2016	1028243	HLA-DRB1*04:04	ic50	DIHRLEPVKCDTLLC	63	2169.7	2359.61	1915	18.82	529.4799	2169.7000	2169.7000
31/12/2016	1028243	HLA-DRB1*04:04	ic50	DIVEVDRDTARRHLA	1314	9138	5297.03	2833	24.92	2772.1193	5297.0300	5297.0300
31/12/2016	1028243	HLA-DRB1*04:04	ic50	DKCPSTGEAHLAEEN	4893	16398.4	14264.94	43289	78.06	8357.5120	16398.4000	14264.9400
31/12/2016	1028243	HLA-DRB1*04:04	ic50	DKCVTVMAPDKPSLD	1651	515.1	2224.93	653	10.42	1589.0928	653.0000	1589.0928
31/12/2016	1028243	HLA-DRB1*04:04	ic50	DKGIPFMKMNISVIMK	100	28.8	73.35	256	2.66	243.0396	73.3500	73.3500
31/12/2016	1028243	HLA-DRB1*04:04	ic50	DLDDEQEILNYMSPH	600	902.8	4354.46	4080	34.88	2534.1197	4080.0000	2534.1197
31/12/2016	1028243	HLA-DRB1*04:04	ic50	DLGCGRGGWCYYAAA	420	5807.5	12137.88	50000	79.07	575.3539	12137.8800	5807.5000
31/12/2016	1028243	HLA-DRB1*04:04	ic50	DLKPGAAWTVYVGIV	1642	2813.9	4544.74	10301	50.25	245.6593	4544.7400	2813.9000
31/12/2016	1028243	HLA-DRB1*04:04	ic50	DLPTHENHGLKTRQE	10000	19078.3	12713.18	17606	61.44	4344.8881	17606.0000	12713.1800
31/12/2016	1028243	HLA-DRB1*04:04	ic50	DLPVWLSWQVAKAGL	31	58.1	256.51	503	5.72	240.4745	256.5100	240.4745
31/12/2016	1028243	HLA-DRB1*04:04	ic50	DLTLPWQSGSGGVWR	4892	2846.4	8461.38	5542	37.2	4311.9969	5542.0000	4311.9969
31/12/2016	1028243	HLA-DRB1*04:04	ic50	DLVAYGGSWKLEGRW	910	1694.9	2459.13	2815	24.8	777.6906	2459.1300	1694.9000
31/12/2016	1028243	HLA-DRB1*04:04	ic50	DMRLLSLAVSSAVPT	5	17.5	41.48	76	0.6	231.6136	41.4800	41.4800
31/12/2016	1028243	HLA-DRB1*04:04	ic50	DNSFVSAISQTEVKE	110	300.1	289.53	233	7.51	1447.9021	289.5300	300.1000
31/12/2016	1028243	HLA-DRB1*04:04	ic50	DPRQGLAVLRKVKRV	63	1695.2	1158.1	2207	20.9	249.2461	1695.2000	1158.1000
31/12/2016	1028243	HLA-DRB1*04:04	ic50	DQGCSSALGSGPYGA	10000	13214.9	10939.56	5784	38.09	4488.9363	10939.5600	10939.5600
31/12/2016	1028243	HLA-DRB1*04:04	ic50	DQRGSGQVVTYALNT	10000	1104.6	3183.42	3859	34.99	594.8205	3183.4200	1104.6000
31/12/2016	1028243	HLA-DRB1*04:04	ic50	DRDFIEGVHGGTWVS	10000	5518.5	6799.4	15244	58.46	3084.3197	6799.4000	5518.5000
31/12/2016	1028243	HLA-DRB1*04:04	ic50	DRYSVDADLQLGELI	10000	1478.4	2360.33	1974	28.84	618.0907	1974.0000	1478.4000
31/12/2016	1028243	HLA-DRB1*04:04	ic50	DSGKVIPEWCCRSCT	220	1346.6	7228.03	34545	52.68	1102.7789	7228.0300	1346.6000
31/12/2016	1028243	HLA-DRB1*04:04	ic50	DTAGWDTRITEADLD	10000	7034.1	11355.26	6223	39.58	4535.7430	7034.1000	7034.1000
31/12/2016	1028243	HLA-DRB1*04:04	ic50	DTGHGTVVMQVKVSK	1506	825.8	1703.99	5307	36.35	458.8865	1703.9900	825.8000
31/12/2016	1028243	HLA-DRB1*04:04	ic50	DVALSEQGEFKLLSE	10000	14964	5004.69	17286	61.05	1095.6019	14964.0000	5004.6900
31/12/2016	1028243	HLA-DRB1*04:04	ic50	DVPYLTKRQDKLCGS	6355	4843	6083.07	7807	44.34	993.7909	6083.0700	4843.0000
31/12/2016	1028243	HLA-DRB1*04:04	ic50	DWLNKYSYYPEDPVK	4210	475.6	3771.12	2239	21.1	753.2807	2239.0000	753.2807
31/12/2016	1028243	HLA-DRB1*04:04	ic50	EAKYWCPDSMEYNCP	7397	561.7	4549.61	7456	36.78	1210.0113	4549.6100	1210.0113
31/12/2016	1028243	HLA-DRB1*04:04	ic50	EAMDTISVFLHSEEG	35	407.1	1196.61	364	5.9	431.8367	407.1000	431.8367
31/12/2016	1028243	HLA-DRB1*04:04	ic50	ECEWPLTHTIGTSVE	10000	69.6	1785.26	506	8.36	2357.7038	506.0000	1785.2600
31/12/2016	1028243	HLA-DRB1*04:04	ic50	EDGIYGIFQSTFLGA	19	68.5	401.8	335	3.75	219.7031	335.0000	219.7031
31/12/2016	1028243	HLA-DRB1*04:04	ic50	EDHWASRENSGGGVE	7227	9672	16276.99	8854	46.95	16558.5064	9672.0000	16276.9900
31/12/2016	1028243	HLA-DRB1*04:04	ic50	EDMLEVWNRVWITNN	430	29.6	1795.62	705	7.96	402.7975	705.0000	402.7975
31/12/2016	1028243	HLA-DRB1*04:04	ic50	EEAEISGSSARYDVA	4420	8626.8	5434.85	2730	27.53	5924.7876	5434.8500	5924.7876
31/12/2016	1028243	HLA-DRB1*04:04	ic50	EEGKCGLNSVDSLEH	114	725.2	2989.92	136	1.3	1570.7655	725.2000	1570.7655
31/12/2016	1028243	HLA-DRB1*04:04	ic50	EEGSRAYRNALSMMP	168	202.2	111.47	350	3.92	480.1611	202.2000	202.2000
31/12/2016	1028243	HLA-DRB1*04:04	ic50	EENEGDNACKRTYSD	10000	24688.7	18759.84	50000	80.3	9545.6310	24688.7000	18759.8400
31/12/2016	1028243	HLA-DRB1*04:04	ic50	EEPDDIDCWCYGVEN	5854	5822.8	13717.17	50000	79.11	2238.6239	13717.1700	5822.8000
31/12/2016	1028243	HLA-DRB1*04:04	ic50	EEQEQWKTANEAVQD	10000	2841.1	6154.37	4788	34.33	9831.3744	4788.0000	6154.3700
31/12/2016	1028243	HLA-DRB1*04:04	ic50	EERVERIKSEYMTSW	101	2044.6	940.42	1320	14.04	1539.0272	1320.0000	1539.0272
31/12/2016	1028243	HLA-DRB1*04:04	ic50	EFIAKVRSHAAIGAY	6	284.2	174.86	2521	22.98	347.9057	284.2000	284.2000
31/12/2016	1028243	HLA-DRB1*04:04	ic50	EFPHSNGEIEDVQTD	10000	9059.6	14937.35	26400	69.5	15514.8344	14937.3500	14937.3500
31/12/2016	1028243	HLA-DRB1*04:04	ic50	EGPEEHEILNDSGET	10000	9851.4	14780.6	11967	53.42	11430.9950	11967.0000	11430.9950
31/12/2016	1028243	HLA-DRB1*04:04	ic50	EGRKVAIKGPLRISA	250	4068.7	1713.96	2217	20.95	415.4995	2217.0000	1713.9600
31/12/2016	1028243	HLA-DRB1*04:04	ic50	EGSSIGKLFTQTMKG	17	362.3	366.08	2826	24.88	690.6069	366.0800	366.0800
31/12/2016	1028243	HLA-DRB1*04:04	ic50	EHEILNDSGETVKCR	3221	10585.1	4779.66	6530	40.58	6311.0182	6530.0000	6311.0182
31/12/2016	1028243	HLA-DRB1*04:04	ic50	EIGAVALDYPSGTSG	1585	1251	2143.85	484	13.22	933.5393	1251.0000	1251.0000
31/12/2016	1028243	HLA-DRB1*04:04	ic50	EKPMNVQSLGWNIIT	126	2476.9	1633.48	406	4.6	323.9264	1633.4800	1633.4800
31/12/2016	1028243	HLA-DRB1*04:04	ic50	ELNLLDKRQFELYKR	1343	11405	3212	5361	36.54	422.6684	5361.0000	3212.0000
31/12/2016	1028243	HLA-DRB1*04:04	ic50	ELQMSWLPLCVRLER	144	77.9	302	141	9.39	226.0268	141.0000	226.0268
31/12/2016	1028243	HLA-DRB1*04:04	ic50	EMGANLCVERVLDCR	57	1910.2	2120.18	5975	38.74	314.0342	2120.1800	1910.2000
31/12/2016	1028243	HLA-DRB1*04:04	ic50	EMTYKNKVVKVLRPA	102	427.6	1449.26	4420	32.11	576.4153	1449.2600	576.4153
31/12/2016	1028243	HLA-DRB1*04:04	ic50	EQEILNYMSPHHKKL	45	31.9	198.33	125	1.16	615.3213	125.0000	198.3300
31/12/2016	1028243	HLA-DRB1*04:04	ic50	EQEILNYMSPHHKKLHHHHHH	82	29.1	196.06	125	1.16	624.9280	125.0000	196.0600
31/12/2016	1028243	HLA-DRB1*04:04	ic50	ERGYVKLEGRVIDLG	2498	1826.3	902.13	2161	20.57	686.9906	1826.3000	902.1300
31/12/2016	1028243	HLA-DRB1*04:04	ic50	ERIKSEYMTSWFYDN	1569	269	1365.95	1730	17.45	568.1183	1365.9500	568.1183
31/12/2016	1028243	HLA-DRB1*04:04	ic50	ERLAVMGDTAWDFSS	382	718.8	1404.34	939	10.44	551.4226	939.0000	718.8000
31/12/2016	1028243	HLA-DRB1*04:04	ic50	ERTVRVLDTVEKWLA	163	137	865.3	1030	11.32	326.5932	865.3000	326.5932
31/12/2016	1028243	HLA-DRB1*04:04	ic50	ERVLDCRTAFKPVLV	16	481.1	1421.19	518	5.89	318.5517	518.0000	481.1000
31/12/2016	1028243	HLA-DRB1*04:04	ic50	ESATILMTATPPGTS	5	8.7	49.67	50	0.33	659.3478	49.6700	49.6700
31/12/2016	1028243	HLA-DRB1*04:04	ic50	ETDKGPLDKEAIEER	10000	24788.6	15151.4	41337	77.35	11372.8024	24788.6000	15151.4000
31/12/2016	1028243	HLA-DRB1*04:04	ic50	EVDISVVVQDPKNVY	317	791.4	2827.56	2276	21.34	999.4062	2276.0000	999.4062
31/12/2016	1028243	HLA-DRB1*04:04	ic50	EVWNRVWITNNPHMQ	14	8.6	317.22	176	1.79	695.0919	176.0000	317.2200
31/12/2016	1028243	HLA-DRB1*04:04	ic50	EYGNLSLSGIAQSASD	6	316.1	284.38	168	5.9	560.4096	284.3800	316.1000
31/12/2016	1028243	HLA-DRB1*04:04	ic50	FCVKVLAPYMPDVLE	441	46.1	418.36	147	4.81	210.6992	147.0000	210.6992
31/12/2016	1028243	HLA-DRB1*04:04	ic50	FEALGFLNEDHWASR	516	211.4	1201.92	402	20.22	516.9870	402.0000	516.9870
31/12/2016	1028243	HLA-DRB1*04:04	ic50	FEVDQTKIQYVIRAQ	217	699.4	814.76	6558	40.67	376.5685	814.7600	699.4000
31/12/2016	1028243	HLA-DRB1*04:04	ic50	FFFLFNILTGKKITA	47	246.6	99.19	64	1.04	197.8590	99.1900	197.8590
31/12/2016	1028243	HLA-DRB1*04:04	ic50	FFFLFNILTGKKITAHHHHHH	922	227.9	99.19	64	1.04	197.8590	99.1900	197.8590
31/12/2016	1028243	HLA-DRB1*04:04	ic50	FFMSPKGISRMSMAM	50	2264	819.9	6421	40.23	724.4771	2264.0000	819.9000
31/12/2016	1028243	HLA-DRB1*04:04	ic50	FHGSDGCWYPMEIRP	10000	3853.8	8812.23	50000	71.96	1148.4602	8812.2300	3853.8000
31/12/2016	1028243	HLA-DRB1*04:04	ic50	FHKRDMRLLSLAVSS	6	67.5	78.64	110	0.97	242.1486	78.6400	78.6400
31/12/2016	1028243	HLA-DRB1*04:04	ic50	FHVRGARRSGDVLWD	754	6041.3	5746.41	5012	35.2	2237.8722	5746.4100	5746.4100
31/12/2016	1028243	HLA-DRB1*04:04	ic50	FIGYGKATLECQVQTKK	10000	381.3	1205.9	1450	19.05	325.2627	1205.9000	381.3000
31/12/2016	1028243	HLA-DRB1*04:04	ic50	FKDTSMQKTIPLVAL	49	856.8	562.45	1267	13.56	352.5757	856.8000	562.4500
31/12/2016	1028243	HLA-DRB1*04:04	ic50	FLATRIFGRRSIPVN	70	489.4	486.52	1729	17.44	234.5353	489.4000	486.5200
31/12/2016	1028243	HLA-DRB1*04:04	ic50	FLDPASIAARGWAAH	1807	2950.4	2608.81	4796	34.37	381.6371	2950.4000	2608.8100
31/12/2016	1028243	HLA-DRB1*04:04	ic50	FLHSEEGSRAYRNAL	230	8322.1	2470.2	10637	50.92	4803.7018	8322.1000	4803.7018
31/12/2016	1028243	HLA-DRB1*04:04	ic50	FNILTGKKITAHLKR	838	1250.4	662.02	2020	19.6	303.5775	1250.4000	662.0200
31/12/2016	1028243	HLA-DRB1*04:04	ic50	FNILTGKKITAHLKRHHHHHH	137	1250.4	662.02	2020	19.6	303.5775	1250.4000	662.0200
31/12/2016	1028243	HLA-DRB1*04:04	ic50	FPCQEWQEVDSILGF	1729	400.1	2420.77	793	11.55	1403.5598	793.0000	1403.5598
31/12/2016	1028243	HLA-DRB1*04:04	ic50	FRELVRNCDLPVWLS	15	151.9	814.89	510	6.62	500.0763	510.0000	500.0763
31/12/2016	1028243	HLA-DRB1*04:04	ic50	FRHLAREKNPRLCTK	50	1057.3	577.97	696	14.97	1462.8786	696.0000	1057.3000
31/12/2016	1028243	HLA-DRB1*04:04	ic50	FSSAGGFFTSVGKGI	277	1446.3	2506.11	2170	29.56	720.0543	2170.0000	1446.3000
31/12/2016	1028243	HLA-DRB1*04:04	ic50	FTLGRDGHEKPMNVQ	10000	9299.7	14224.41	13156	55.4	6312.3899	13156.0000	9299.7000
31/12/2016	1028243	HLA-DRB1*04:04	ic50	FTQTMKGVERLAVMG	173	1210.6	1605.83	1362	14.4	532.1878	1362.0000	1210.6000
31/12/2016	1028243	HLA-DRB1*04:04	ic50	FTVNQTSRLLMRRMR	15	321.6	291.66	2503	22.84	304.3199	321.6000	304.3199
31/12/2016	1028243	HLA-DRB1*04:04	ic50	FYADDTAGWDTRITE	10000	6906.4	4362.8	12018	53.52	1983.1401	6906.4000	4362.8000
31/12/2016	1028243	HLA-DRB1*04:04	ic50	GAAMVEIALGGVMGG	108	2857.1	2683.27	1201	13.22	320.1155	2683.2700	2683.2700
31/12/2016	1028243	HLA-DRB1*04:04	ic50	GADQGCAINFGKREL	930	8605.9	7629.91	22177	66.13	524.7487	8605.9000	7629.9100
31/12/2016	1028243	HLA-DRB1*04:04	ic50	GAFLVRNGKKLIPSW	297	5956.7	1881.71	12855	54.94	349.1235	5956.7000	1881.7100
31/12/2016	1028243	HLA-DRB1*04:04	ic50	GAGKTRRFLPQILAEHHHHHH	87	124.4	145.41	281	9.44	386.8719	145.4100	145.4100
31/12/2016	1028243	HLA-DRB1*04:04	ic50	GAMLVGQVTLLDLLK	28	263.4	483.56	420	4.75	204.8419	420.0000	263.4000
31/12/2016	1028243	HLA-DRB1*04:04	ic50	GAMRVTKDTNDNNLY	672	450	5763.66	2088	20.07	6233.2704	2088.0000	5763.6600
31/12/2016	1028243	HLA-DRB1*04:04	ic50	GARRSGDVLWDIPTP	627	1986.8	7033.31	7121	42.39	3336.6549	7033.3100	3336.6549
31/12/2016	1028243	HLA-DRB1*04:04	ic50	GAYLEEQEQWKTANE	10000	6134.6	7651.15	23274	67.08	4110.3180	7651.1500	6134.6000
31/12/2016	1028243	HLA-DRB1*04:04	ic50	GCAINFGKRELKCGD	10000	11750.2	7062.05	28186	70.73	501.2000	11750.2000	7062.0500
31/12/2016	1028243	HLA-DRB1*04:04	ic50	GCGLFGKGSIVACAK	10000	2915.2	1012.39	6166	39.37	437.2609	2915.2000	1012.3900
31/12/2016	1028243	HLA-DRB1*04:04	ic50	GCNRLKRMAVSGDDC	86	89.7	653.55	151	1.48	696.5116	151.0000	653.5500
31/12/2016	1028243	HLA-DRB1*04:04	ic50	GCSSALGSGPYGALG	2237	12233.1	10596.01	9240	47.86	2788.0030	10596.0100	10596.0100
31/12/2016	1028243	HLA-DRB1*04:04	ic50	GDNACKRTYSDRGWG	398	10651	8581.89	18615	62.61	7543.8402	10651.0000	8581.8900
31/12/2016	1028243	HLA-DRB1*04:04	ic50	GDSYIIVGRGDSRLT	1510	3140.7	1957.64	3708	29.53	870.3532	3140.7000	1957.6400
31/12/2016	1028243	HLA-DRB1*04:04	ic50	GDSYYYSEPTSENNA	10000	639.9	1689.18	1106	12.08	9585.7483	1106.0000	1689.1800
31/12/2016	1028243	HLA-DRB1*04:04	ic50	GEEEVQLIAAVPGKN	21	58.5	311.07	35	1.87	976.5735	58.5000	311.0700
31/12/2016	1028243	HLA-DRB1*04:04	ic50	GEMRLRDDQRKVFRE	879	14114	7129.08	25885	69.11	5212.9801	14114.0000	7129.0800
31/12/2016	1028243	HLA-DRB1*04:04	ic50	GETVKCRAPGGAKKP	1714	8130	17507.02	19687	63.75	11503.4114	17507.0200	11503.4114
31/12/2016	1028243	HLA-DRB1*04:04	ic50	GFLNEDHWASRENSG	930	3931.7	3831.42	3710	29.54	3690.5145	3831.4200	3831.4200
31/12/2016	1028243	HLA-DRB1*04:04	ic50	GGFFTSVGKGIHTVF	411	1942.2	1052.59	3713	29.56	567.0285	1942.2000	1052.5900
31/12/2016	1028243	HLA-DRB1*04:04	ic50	GGKAYMDVISRRDQR	5711	1099.9	1309.61	1088	21.93	982.5001	1099.9000	1099.9000
31/12/2016	1028243	HLA-DRB1*04:04	ic50	GGTVIRNPLSRNSTH	76	478.3	2439.41	1038	11.39	4196.4755	1038.0000	2439.4100
31/12/2016	1028243	HLA-DRB1*04:04	ic50	GGVFHTMWHVTRGAF	22	75.8	289.43	334	9.14	246.7149	289.4300	246.7149
31/12/2016	1028243	HLA-DRB1*04:04	ic50	GIAQSASVLSFMDKG	76	780.8	496.93	759	8.57	358.9477	759.0000	496.9300
31/12/2016	1028243	HLA-DRB1*04:04	ic50	GIVTMLSPMLHHWIK	3	13	11.75	26	0.51	216.1351	13.0000	13.0000
31/12/2016	1028243	HLA-DRB1*04:04	ic50	GKAKGSRAIWYMWLG	10000	2198	2413.76	5575	37.32	278.8050	2413.7600	2198.0000
31/12/2016	1028243	HLA-DRB1*04:04	ic50	GKATLECQVQTAVDFKK	1975	411.1	1289.77	2551	23.18	507.2705	1289.7700	507.2705
31/12/2016	1028243	HLA-DRB1*04:04	ic50	GKCDSAGRSRRSRRA	10000	26041.1	12660.33	50000	80.3	14463.4888	26041.1000	14463.4888
31/12/2016	1028243	HLA-DRB1*04:04	ic50	GKEELQEIPTMLKKG	249	674.5	842.38	777	8.77	2157.2464	777.0000	842.3800
31/12/2016	1028243	HLA-DRB1*04:04	ic50	GKEFIRCLALPFRGY	9	46.4	128.9	240	5.18	207.2438	128.9000	128.9000
31/12/2016	1028243	HLA-DRB1*04:04	ic50	GKGEWMTTEDMLEVW	10000	569.1	2366.57	758	23.62	642.1844	758.0000	642.1844
31/12/2016	1028243	HLA-DRB1*04:04	ic50	GKNLVFSPGRKNGSF	77	1843.3	2255.44	1573	17.93	5131.4049	1843.3000	2255.4400
31/12/2016	1028243	HLA-DRB1*04:04	ic50	GKNVVNVQTKPSLFK	29	495	408.77	778	8.78	576.1768	495.0000	495.0000
31/12/2016	1028243	HLA-DRB1*04:04	ic50	GKSTRSTTDSGKVIP	2963	14603.4	13687.82	16590	60.2	11336.1929	14603.4000	13687.8200
31/12/2016	1028243	HLA-DRB1*04:04	ic50	GKTFSVGTGNCTTNI	1155	1617.4	3915.36	5174	35.83	7161.1352	3915.3600	3915.3600
31/12/2016	1028243	HLA-DRB1*04:04	ic50	GKVDTGVAVSRGTAK	300	6732.9	6526.29	5652	37.61	3410.9996	6526.2900	6526.2900
31/12/2016	1028243	HLA-DRB1*04:04	ic50	GLAFQEMENFLGPIA	7	141.3	253.15	32	4.83	481.6296	141.3000	253.1500
31/12/2016	1028243	HLA-DRB1*04:04	ic50	GLALSHLNAMSKVRK	22	47.6	170.36	129	3.91	252.9563	129.0000	170.3600
31/12/2016	1028243	HLA-DRB1*04:04	ic50	GLAVLRKVKRVVASL	32	1082.3	520.91	4405	32.75	230.6720	1082.3000	520.9100
31/12/2016	1028243	HLA-DRB1*04:04	ic50	GLCAFLATRIFGRRS	216	54.2	162.37	794	6.25	200.1317	162.3700	162.3700
31/12/2016	1028243	HLA-DRB1*04:04	ic50	GLFGGLNWITKVIMG	123	422.3	758.51	533	12.06	255.5502	533.0000	422.3000
31/12/2016	1028243	HLA-DRB1*04:04	ic50	GLHFHEMNNGGDAMY	443	658.1	4024.28	806	13.22	1918.6179	806.0000	1918.6179
31/12/2016	1028243	HLA-DRB1*04:04	ic50	GLKTRQEKWMTGRMG	5335	7190.7	6115.14	5375	36.59	6819.8679	6115.1400	6819.8679
31/12/2016	1028243	HLA-DRB1*04:04	ic50	GLRTLWSPRERLVLT	46	49.4	287.04	328	3.67	556.3957	287.0400	287.0400
31/12/2016	1028243	HLA-DRB1*04:04	ic50	GMVIFFMSPKGISRM	3	27.6	84.9	117	1.06	249.6745	84.9000	84.9000
31/12/2016	1028243	HLA-DRB1*04:04	ic50	GNCTTNILEAKYWCP	533	8786.2	3743.88	8166	45.3	368.8225	8166.0000	3743.8800
31/12/2016	1028243	HLA-DRB1*04:04	ic50	GNGWMIKETACLSKA	9	781.3	127.93	2716	24.2	492.8031	781.3000	492.8031
31/12/2016	1028243	HLA-DRB1*04:04	ic50	GNQEGSLKTALTGAM	45	4086.4	2275.47	1165	12.62	766.1517	2275.4700	2275.4700
31/12/2016	1028243	HLA-DRB1*04:04	ic50	GPAYSAHCIGITDRD	3355	3505	4410.55	9627	48.77	389.9512	4410.5500	3505.0000
31/12/2016	1028243	HLA-DRB1*04:04	ic50	GPLDKEAIEERVERI	1141	23281.5	10090.6	40310	76.94	7666.3901	23281.5000	10090.6000
31/12/2016	1028243	HLA-DRB1*04:04	ic50	GPLIEGNTSLLWNGP	87	1180.2	1452.67	755	9.55	819.7809	1180.2000	1180.2000
31/12/2016	1028243	HLA-DRB1*04:04	ic50	GPLRISASSAAQRRG	6	178.8	185.56	257	2.79	2149.3375	185.5600	185.5600
31/12/2016	1028243	HLA-DRB1*04:04	ic50	GQEKYTDYLTVMDRY	3852	100.7	909.46	1194	12.9	383.7042	909.4600	383.7042
31/12/2016	1028243	HLA-DRB1*04:04	ic50	GQQRVFKEKVDTRAK	5203	4044	3535.08	9404	48.24	3565.8846	4044.0000	3565.8846
31/12/2016	1028243	HLA-DRB1*04:04	ic50	GRGGWCYYAAAQKEV	10000	613.5	1265.19	1256	13.8	346.2989	1256.0000	613.5000
31/12/2016	1028243	HLA-DRB1*04:04	ic50	GRKNGSFIIDGKSRK	347	3348.9	4450.34	12486	54.32	2397.2494	4450.3400	3348.9000
31/12/2016	1028243	HLA-DRB1*04:04	ic50	GRRGAAEVLVVLSEL	4464	2635.9	2737.64	3304	34.99	259.7394	2737.6400	2635.9000
31/12/2016	1028243	HLA-DRB1*04:04	ic50	GRTTWSIHGKGEWMT	10000	7112	8352.6	5404	36.7	2451.1865	7112.0000	7112.0000
31/12/2016	1028243	HLA-DRB1*04:04	ic50	GRVIDLGCGRGGWCY	10000	7726.5	10022.06	7657	43.93	1635.4770	7726.5000	7726.5000
31/12/2016	1028243	HLA-DRB1*04:04	ic50	GRWDGEEEVQLIAAV	1150	8040.3	7001.11	26649	69.69	2235.1325	8040.3000	7001.1100
31/12/2016	1028243	HLA-DRB1*04:04	ic50	GSFIIDGKSRKECPF	3420	3316.9	4409.55	13620	56.15	3527.0732	4409.5500	3527.0732
31/12/2016	1028243	HLA-DRB1*04:04	ic50	GSGGVWREMHHLVEF	786	4436.9	1626.81	6361	40.04	335.8559	4436.9000	1626.8100
31/12/2016	1028243	HLA-DRB1*04:04	ic50	GSHEVNGTWMIHTLE	6976	389.5	2822.92	1324	21.31	562.7901	1324.0000	562.7901
31/12/2016	1028243	HLA-DRB1*04:04	ic50	GSLKTALTGAMRVTK	21	833.4	469.32	1280	13.69	358.8012	833.4000	469.3200
31/12/2016	1028243	HLA-DRB1*04:04	ic50	GSRAIWYMWLGARYLHHHHHH	999	41.7	149.79	123	4.54	200.1321	123.0000	149.7900
31/12/2016	1028243	HLA-DRB1*04:04	ic50	GTKTPVSPGEMRLRD	8404	16214.6	13915.54	20291	64.36	9453.3656	16214.6000	13915.5400
31/12/2016	1028243	HLA-DRB1*04:04	ic50	GTSDEFPHSNGEIED	10000	11024.5	17308.13	19536	63.6	16906.7549	17308.1300	16906.7549
31/12/2016	1028243	HLA-DRB1*04:04	ic50	GTVVMQVKVSKGAPC	16	301.5	688	606	6.88	769.3254	606.0000	688.0000
31/12/2016	1028243	HLA-DRB1*04:04	ic50	GVAQGGVFHTMWHVT	10000	609	1302.64	5919	38.21	272.3479	1302.6400	609.0000
31/12/2016	1028243	HLA-DRB1*04:04	ic50	GVDNFCVKVLAPYMP	123	114.5	543.67	155	4.81	222.0358	155.0000	222.0358
31/12/2016	1028243	HLA-DRB1*04:04	ic50	GVEGIGLQYLGYVIRK	48	587.4	941.14	564	7.51	215.1223	587.4000	587.4000
31/12/2016	1028243	HLA-DRB1*04:04	ic50	GVKGFTLGRDGHEKP	4850	3761.5	5043.94	10208	50.05	2896.0947	5043.9400	3761.5000
31/12/2016	1028243	HLA-DRB1*04:04	ic50	GVKPTHISYIMLIFF	49	212.4	1018.16	680	7.68	196.2899	680.0000	212.4000
31/12/2016	1028243	HLA-DRB1*04:04	ic50	GVLAGLAFQEMENFL	153	463.1	1030.05	1738	17.51	286.8350	1030.0500	463.1000
31/12/2016	1028243	HLA-DRB1*04:04	ic50	GVMYNLWKMKTGRRG	38	136.7	407.79	1367	14.44	261.2817	407.7900	261.2817
31/12/2016	1028243	HLA-DRB1*04:04	ic50	GVTLVRKNRWLLLNV	18	2338.3	531.39	2353	21.85	220.0973	2338.3000	531.3900
31/12/2016	1028243	HLA-DRB1*04:04	ic50	GWGNGCGLFGKGSIV	10000	3164	7142.36	18350	62.31	778.5956	7142.3600	3164.0000
31/12/2016	1028243	HLA-DRB1*04:04	ic50	GWNDWENVPFCSHHF	10000	1397.1	6589.01	6435	40.28	1811.8867	6435.0000	1811.8867
31/12/2016	1028243	HLA-DRB1*04:04	ic50	GYKVQTNGPWMQVPL	1965	2061.9	1158.73	3367	27.81	1900.1120	2061.9000	1900.1120
31/12/2016	1028243	HLA-DRB1*04:04	ic50	HAAIGAYLEEQEQWK	2278	6914.6	4456.22	11625	52.84	766.4646	6914.6000	4456.2200
31/12/2016	1028243	HLA-DRB1*04:04	ic50	HDWILADKRPTAWFL	30	1804	582.68	1189	27.53	554.3559	1189.0000	582.6800
31/12/2016	1028243	HLA-DRB1*04:04	ic50	HDWILADKRPTAWFLHHHHHH	97	1514.6	582.68	1189	27.53	269.3635	1189.0000	582.6800
31/12/2016	1028243	HLA-DRB1*04:04	ic50	HEMNNGGDAMYMALI	1018	13116.1	4484.37	8785	46.79	489.6630	8785.0000	4484.3700
31/12/2016	1028243	HLA-DRB1*04:04	ic50	HENHGLKTRQEKWMT	3325	13135.5	8336.61	15437	58.72	4195.0475	13135.5000	8336.6100
31/12/2016	1028243	HLA-DRB1*04:04	ic50	HGGTWVSATLEQDKC	888	1273.4	3371.49	3948	30.7	1994.1007	3371.4900	1994.1007
31/12/2016	1028243	HLA-DRB1*04:04	ic50	HGLDVKFHTQAFSAH	560	485.3	1079.16	2204	20.87	580.5191	1079.1600	580.5191
31/12/2016	1028243	HLA-DRB1*04:04	ic50	HGSPTFWMGSHEVNG	2708	665.3	2566.7	2099	29.59	2795.4086	2099.0000	2566.7000
31/12/2016	1028243	HLA-DRB1*04:04	ic50	HGVAKNPVVDGNPTV	342	5201.8	10161.71	5589	37.37	7121.7023	5589.0000	7121.7023
31/12/2016	1028243	HLA-DRB1*04:04	ic50	HHFHELQLKDGRRIV	142	1036.7	2148.98	2115	20.27	351.7602	2115.0000	1036.7000
31/12/2016	1028243	HLA-DRB1*04:04	ic50	HLAEGKVDTGVAVSR	343	7714.6	6826.3	8405	45.89	5304.4905	7714.6000	6826.3000
31/12/2016	1028243	HLA-DRB1*04:04	ic50	HMQDKTMVKKWRDVP	6424	3562.8	7198.45	10643	50.93	1298.8451	7198.4500	3562.8000
31/12/2016	1028243	HLA-DRB1*04:04	ic50	HQQGRCRTCVYNMMG	35	1296	1681.05	5115	35.61	539.4114	1681.0500	1296.0000
31/12/2016	1028243	HLA-DRB1*04:04	ic50	HTMWHVTRGAFLVRN	295	203.5	288.63	2384	22.07	231.7098	288.6300	231.7098
31/12/2016	1028243	HLA-DRB1*04:04	ic50	HTMWHVTRGAFLVRNHHHHHH	114	203.5	288.63	1778	22.07	231.7098	288.6300	231.7098
31/12/2016	1028243	HLA-DRB1*04:04	ic50	HVCWLEASMLLDNME	10000	119.3	359.77	472	6.69	210.8634	359.7700	210.8634
31/12/2016	1028243	HLA-DRB1*04:04	ic50	HVGAKQENWNTDIKT	10000	7548.2	12954.23	7667	43.96	7171.3747	7667.0000	7548.2000
31/12/2016	1028243	HLA-DRB1*04:04	ic50	HVQDCDESVLTRLEA	348	9321.8	4832.96	9642	48.81	1352.4716	9321.8000	4832.9600
31/12/2016	1028243	HLA-DRB1*04:04	ic50	HVSCRVKLSALTLKG	128	422.7	274.78	1151	12.49	252.9591	422.7000	274.7800
31/12/2016	1028243	HLA-DRB1*04:04	ic50	HVTRGAFLVRNGKKL	132	2024.8	1713.7	7958	44.74	443.5064	2024.8000	1713.7000
31/12/2016	1028243	HLA-DRB1*04:04	ic50	IALLVLAVGPAYSAH	3	59.3	130.51	97	1.87	198.9930	97.0000	130.5100
31/12/2016	1028243	HLA-DRB1*04:04	ic50	IAMEVVLRKRQGPKQ	73	4123.4	2025.66	6495	40.46	250.4190	4123.4000	2025.6600
31/12/2016	1028243	HLA-DRB1*04:04	ic50	IDGKSRKECPFSNRV	5150	9117.2	11591.36	12521	54.38	9369.9446	11591.3600	9369.9446
31/12/2016	1028243	HLA-DRB1*04:04	ic50	IDGNCDGRGKSTRST	10000	20090.4	22182.8	50000	80.3	16242.6709	22182.8000	20090.4000
31/12/2016	1028243	HLA-DRB1*04:04	ic50	IEDVQTDIPSEPWNT	1373	12677.6	8894.23	450	13.13	9549.5289	8894.2300	9549.5289
31/12/2016	1028243	HLA-DRB1*04:04	ic50	IEEAPEMPALYEKKL	10000	6226.9	8792.52	8083	45.07	865.8034	8083.0000	6226.9000
31/12/2016	1028243	HLA-DRB1*04:04	ic50	IEEFGTGVFTTRVYMD	3132	1142.6	1393.76	6215	39.54	451.3711	1393.7600	1142.6000
31/12/2016	1028243	HLA-DRB1*04:04	ic50	IFIFRDSDDWLNKYS	222	373.3	2124.59	3007	25.93	397.5717	2124.5900	397.5717
31/12/2016	1028243	HLA-DRB1*04:04	ic50	IGCAMLHWSLILPGI	119	93.5	754.79	482	10.93	199.3983	482.0000	199.3983
31/12/2016	1028243	HLA-DRB1*04:04	ic50	IGGPVSSHNHIPGYK	2985	5475.9	12333.81	5444	36.85	5486.9285	5475.9000	5486.9285
31/12/2016	1028243	HLA-DRB1*04:04	ic50	IGKLFTQTMKGVERL	44	340.7	516.96	2161	20.57	477.4242	516.9600	477.4242
31/12/2016	1028243	HLA-DRB1*04:04	ic50	IGLQYLGYVIRDLAA	999	250.8	586.63	413	7.51	210.6054	413.0000	250.8000
31/12/2016	1028243	HLA-DRB1*04:04	ic50	IGMTNRATWASHIHL	285	829	1841.79	2563	23.25	268.2531	1841.7900	829.0000
31/12/2016	1028243	HLA-DRB1*04:04	ic50	IGRGRVSPGNGWMIK	1823	5269.1	10430.28	13445	55.86	6101.4533	10430.2800	6101.4533
31/12/2016	1028243	HLA-DRB1*04:04	ic50	IGRNPNRDGDSYYYS	1302	16922.8	12310.08	6054	39.01	15706.2810	12310.0800	15706.2810
31/12/2016	1028243	HLA-DRB1*04:04	ic50	IHAVPFGLVSMMIAMKK	2	32.2	128.92	179	1.82	211.1231	128.9200	128.9200
31/12/2016	1028243	HLA-DRB1*04:04	ic50	IHHQHVQDCDESVLT	5328	2132.1	6579.68	13126	55.35	2495.6186	6579.6800	2495.6186
31/12/2016	1028243	HLA-DRB1*04:04	ic50	IHLVIHRIRTLIGQE	14	136.7	38.57	163	1.63	199.1949	136.7000	136.7000
31/12/2016	1028243	HLA-DRB1*04:04	ic50	IHRIRTLIGQEKYTD	27	240.8	335.76	334	3.74	337.5055	334.0000	335.7600
31/12/2016	1028243	HLA-DRB1*04:04	ic50	IIGVLHQNFKDTSMQ	119	808.2	2422.68	2739	24.34	302.0934	2422.6800	808.2000
31/12/2016	1028243	HLA-DRB1*04:04	ic50	IITFKDKTDIHRLEP	220	1618	3527.09	3096	26.43	556.4835	3096.0000	1618.0000
31/12/2016	1028243	HLA-DRB1*04:04	ic50	IIVGRGDSRLTYQWH	309	7484.9	3658.83	6180	39.42	1041.1161	6180.0000	3658.8300
31/12/2016	1028243	HLA-DRB1*04:04	ic50	IKTLKFDALSGSQEV	47	131.8	362.2	328	5.48	277.0463	328.0000	277.0463
31/12/2016	1028243	HLA-DRB1*04:04	ic50	ILGAAVNGKKSAHGS	64	4392	4452.22	825	9.28	1189.7426	4392.0000	4392.0000
31/12/2016	1028243	HLA-DRB1*04:04	ic50	ILMTATPPGTSDEFP	6	103.6	717.4	162	3.62	1748.8126	162.0000	717.4000
31/12/2016	1028243	HLA-DRB1*04:04	ic50	ILVGDNSFVSAISQT	158	813.6	845.92	417	4.73	583.9361	813.6000	813.6000
31/12/2016	1028243	HLA-DRB1*04:04	ic50	ILVTVNPIASTNDDE	9	194.5	368	175	1.78	402.8494	194.5000	368.0000
31/12/2016	1028243	HLA-DRB1*04:04	ic50	INAIFEENEVDISVV	386	6887.1	3957.27	8854	46.95	2709.0541	6887.1000	3957.2700
31/12/2016	1028243	HLA-DRB1*04:04	ic50	INKGILVTVNPIAST	9	60.6	71.57	84	0.68	422.8187	71.5700	71.5700
31/12/2016	1028243	HLA-DRB1*04:04	ic50	IPVIVADDLTAAINK	32	464.7	539.44	1346	14.27	276.3827	539.4400	464.7000
31/12/2016	1028243	HLA-DRB1*04:04	ic50	IRDGLQYGWKTWGKN	2816	687.3	6629.12	8002	40.38	1062.3027	6629.1200	1062.3027
31/12/2016	1028243	HLA-DRB1*04:04	ic50	IRNPLSRNSTHEMYY	76	7098.4	3683.89	5257	36.17	5224.6943	5257.0000	5224.6943
31/12/2016	1028243	HLA-DRB1*04:04	ic50	IRPRKTHESHLVRSW	307	15928.5	6255.41	21336	65.37	1804.2964	15928.5000	6255.4100
31/12/2016	1028243	HLA-DRB1*04:04	ic50	ISASSAAQRRGRIGR	3937	11387.4	8600.02	991	20.22	2085.2678	8600.0200	8600.0200
31/12/2016	1028243	HLA-DRB1*04:04	ic50	ISEWQPSKGWNDWEN	1864	7646.2	11119.03	4568	33.43	10710.3384	7646.2000	10710.3384
31/12/2016	1028243	HLA-DRB1*04:04	ic50	ISGSSARYDVALSEQ	844	4144.2	3169.06	1565	27.53	2186.2602	3169.0600	3169.0600
31/12/2016	1028243	HLA-DRB1*04:04	ic50	ISRRDQRGSGQVVTY	458	17614.4	13940.41	37443	75.75	14702.5710	17614.4000	14702.5710
31/12/2016	1028243	HLA-DRB1*04:04	ic50	ITAHLKRLWKMLDPR	119	36.4	536.55	99	3.76	213.5569	99.0000	213.5569
31/12/2016	1028243	HLA-DRB1*04:04	ic50	ITEADLDDEQEILNY	10000	18941.6	9615.96	21522	65.53	6129.5458	18941.6000	9615.9600
31/12/2016	1028243	HLA-DRB1*04:04	ic50	IVDRQWAQDLTLPWQ	10000	878.4	1313.84	2120	20.3	802.4665	1313.8400	878.4000
31/12/2016	1028243	HLA-DRB1*04:04	ic50	IVLASAALGPLIEGN	57	498.9	653.54	214	2.25	214.6056	498.9000	498.9000
31/12/2016	1028243	HLA-DRB1*04:04	ic50	IWYMWLGARYLEFEAHHHHHH	10000	167	329.14	143	12.06	199.3167	167.0000	199.3167
31/12/2016	1028243	HLA-DRB1*04:04	ic50	KAQGKTLGVNMVRRG	31	3193.8	2021.24	1341	14.23	902.4335	2021.2400	2021.2400
31/12/2016	1028243	HLA-DRB1*04:04	ic50	KASFEEGKCGLNSVD	1893	8842.2	12111.11	30382	72.08	8599.6951	12111.1100	8842.2000
31/12/2016	1028243	HLA-DRB1*04:04	ic50	KASNTILPLMALLTP	3	23.7	200.68	13	1.92	210.6562	23.7000	200.6800
31/12/2016	1028243	HLA-DRB1*04:04	ic50	KCRAPGGAKKPLRPR	10000	27457.2	20553.19	48459	79.81	11338.0292	27457.2000	20553.1900
31/12/2016	1028243	HLA-DRB1*04:04	ic50	KDGRRIVVPCREQDE	1636	2680.2	8057.01	4882	34.71	6139.8559	4882.0000	6139.8559
31/12/2016	1028243	HLA-DRB1*04:04	ic50	KDKTDIHRLEPVKCD	178	3529.1	2647.57	1040	11.41	2556.1164	2647.5700	2647.5700
31/12/2016	1028243	HLA-DRB1*04:04	ic50	KEAFHGLDVKFHTQA	17	381	338.47	382	6.24	599.0861	381.0000	381.0000
31/12/2016	1028243	HLA-DRB1*04:04	ic50	KEAIEERVERIKSEY	2547	20445.4	7332.47	50000	80.3	8108.5881	20445.4000	8108.5881
31/12/2016	1028243	HLA-DRB1*04:04	ic50	KEFIRCLALPFRGYL	5	46.9	120	242	5.25	200.9501	120.0000	120.0000
31/12/2016	1028243	HLA-DRB1*04:04	ic50	KEVSGVKGFTLGRDG	1902	3344.8	2868.42	2334	21.72	1446.5914	2868.4200	2868.4200
31/12/2016	1028243	HLA-DRB1*04:04	ic50	KFAEGRRGAAEVLVVK	10000	16015.5	7205.54	15219	58.44	1298.8451	15219.0000	7205.5400
31/12/2016	1028243	HLA-DRB1*04:04	ic50	KFDALSGSQEVEFIG	4660	1011.6	1940.6	1732	29.93	3171.7589	1732.0000	1940.6000
31/12/2016	1028243	HLA-DRB1*04:04	ic50	KFWELVDEERKLHQQ	1257	1858.2	3324.04	6271	39.74	1750.2977	3324.0400	1858.2000
31/12/2016	1028243	HLA-DRB1*04:04	ic50	KGIHTVFGSAFQGLF	40	339.3	376.23	1709	17.28	250.6954	376.2300	339.3000
31/12/2016	1028243	HLA-DRB1*04:04	ic50	KIERWFVRNPFFAVT	168	332.5	333.36	2712	24.18	270.6858	333.3600	332.5000
31/12/2016	1028243	HLA-DRB1*04:04	ic50	KILTYPWDRIEEVTR	440	449.4	3629.22	1355	20.15	269.5835	1355.0000	449.4000
31/12/2016	1028243	HLA-DRB1*04:04	ic50	KKCDESVLTRLEAWLTE	16	131.5	373.01	30	9.99	308.6977	131.5000	308.6977
31/12/2016	1028243	HLA-DRB1*04:04	ic50	KKDMQSEAQLALTIISL	102	1934.5	1346.62	2332	21.71	213.4261	1934.5000	1346.6200
31/12/2016	1028243	HLA-DRB1*04:04	ic50	KKDNQVAYLIIGILTLV	79	238.7	855.78	269	2.94	196.4099	269.0000	238.7000
31/12/2016	1028243	HLA-DRB1*04:04	ic50	KKDQVVMTSLALVGAALK	9	121	334.68	109	4.2	215.2110	121.0000	215.2110
31/12/2016	1028243	HLA-DRB1*04:04	ic50	KKEGNTSLLWNGPMAVS	1051	444.5	391.43	354	7.57	460.1119	391.4300	444.5000
31/12/2016	1028243	HLA-DRB1*04:04	ic50	KKFEENEVDISVVVQDP	10000	1800.3	4052.46	2002	19.47	3983.1694	2002.0000	3983.1694
31/12/2016	1028243	HLA-DRB1*04:04	ic50	KKFILATDIAEMGANLC	66	48.9	112.25	419	5.54	275.5942	112.2500	112.2500
31/12/2016	1028243	HLA-DRB1*04:04	ic50	KKGAAWTVYVGIVTMLSK	69	307.9	91.49	63	0.45	203.5922	91.4900	203.5922
31/12/2016	1028243	HLA-DRB1*04:04	ic50	KKGGEAMDTISVFLH	10000	1135	2199.48	487	5.9	345.7337	1135.0000	1135.0000
31/12/2016	1028243	HLA-DRB1*04:04	ic50	KKGLNWITKVIMGAVLI	21	646.4	575.96	1245	13.37	221.3688	646.4000	575.9600
31/12/2016	1028243	HLA-DRB1*04:04	ic50	KKGMTTVLDFHPGAG	10000	633	2230.35	1228	17.35	1066.3498	1228.0000	1066.3498
31/12/2016	1028243	HLA-DRB1*04:04	ic50	KKIEGVHGGTWVSATLE	10000	1395.7	7770.37	3419	28.1	2017.3799	3419.0000	2017.3799
31/12/2016	1028243	HLA-DRB1*04:04	ic50	KKIGESSSSSVTEGERT	1523	5024.3	8234.06	5251	36.14	16277.1044	5251.0000	8234.0600
31/12/2016	1028243	HLA-DRB1*04:04	ic50	KKITKVIMGAVLIWVGI	438	408.6	562.67	631	7.57	200.6226	562.6700	408.6000
31/12/2016	1028243	HLA-DRB1*04:04	ic50	KKKCDTLLCDIGESSSS	10000	1902.8	2708	1920	18.86	1210.0113	1920.0000	1902.8000
31/12/2016	1028243	HLA-DRB1*04:04	ic50	KKKGTMRASALILIEAG	187	925.2	716.42	1397	14.69	212.3314	925.2000	716.4200
31/12/2016	1028243	HLA-DRB1*04:04	ic50	KKKKLALYLLLALSLAS	207	55.1	196.24	41	0.28	195.9296	55.1000	195.9296
31/12/2016	1028243	HLA-DRB1*04:04	ic50	KKKVPWDQVVMTSLALV	93	81.9	557.37	569	8.76	213.5133	557.3700	213.5133
31/12/2016	1028243	HLA-DRB1*04:04	ic50	KKLALSLASVAMCRTPF	10	83.4	158.93	406	4.6	218.8434	158.9300	158.9300
31/12/2016	1028243	HLA-DRB1*04:04	ic50	KKLAQAVMEMTYKNK	85	270.7	679.86	2320	21.63	412.7110	679.8600	412.7110
31/12/2016	1028243	HLA-DRB1*04:04	ic50	KKLGMLLMTGGVTLVRK	15	40.7	582.86	358	4.41	232.0901	358.0000	232.0901
31/12/2016	1028243	HLA-DRB1*04:04	ic50	KKLIPSWASVKEDLV	446	118.9	967.78	881	9.85	1314.9041	881.0000	967.7800
31/12/2016	1028243	HLA-DRB1*04:04	ic50	KKLTIAYLVGSNMTQRV	11	29.8	42.67	358	4.03	246.7900	42.6700	42.6700
31/12/2016	1028243	HLA-DRB1*04:04	ic50	KKLVGGVVLLGAMLVGQ	9	151.6	1045.49	19	0.24	200.9914	151.6000	200.9914
31/12/2016	1028243	HLA-DRB1*04:04	ic50	KKLVSGWNSITVMPLLC	15	76	248.88	141	2.85	293.5305	141.0000	248.8800
31/12/2016	1028243	HLA-DRB1*04:04	ic50	KKMTTTFTNYMVDMFLA	7	75.9	359.83	522	5.93	213.3309	359.8300	213.3309
31/12/2016	1028243	HLA-DRB1*04:04	ic50	KKMVALTLTSYLGLTQP	17	30.7	114.67	400	3.33	203.6334	114.6700	114.6700
31/12/2016	1028243	HLA-DRB1*04:04	ic50	KKNGGDAMYMALIAAFS	152	40.1	438.7	6	2.63	199.9684	40.1000	199.9684
31/12/2016	1028243	HLA-DRB1*04:04	ic50	KKPDFILATDIAEMG	188	99.5	260.03	464	11.02	331.5496	260.0300	260.0300
31/12/2016	1028243	HLA-DRB1*04:04	ic50	KKPDKPSLDISLETVAID	215	1138.6	1155.66	366	16.07	489.1634	1138.6000	1138.6000
31/12/2016	1028243	HLA-DRB1*04:04	ic50	KKPFALLLVLAGWLFHV	1053	85.3	692.09	46	1.53	196.0096	85.3000	196.0096
31/12/2016	1028243	HLA-DRB1*04:04	ic50	KKPIAVGGLLMMLVSVA	19	47.4	1128.81	171	1.73	200.1748	171.0000	200.1748
31/12/2016	1028243	HLA-DRB1*04:04	ic50	KKPLRPRWCDERVSS	4795	4310.9	11752.38	32566	73.32	8394.4763	11752.3800	8394.4763
31/12/2016	1028243	HLA-DRB1*04:04	ic50	KKPTGKVTLEADVILPI	930	1407.4	1415.8	1071	14.97	264.7174	1407.4000	1407.4000
31/12/2016	1028243	HLA-DRB1*04:04	ic50	KKPVKLASIVKASFEEG	18	213.3	318.04	676	7.64	318.8256	318.0400	318.0400
31/12/2016	1028243	HLA-DRB1*04:04	ic50	KKRGNHYAFVGVMYNLW	118	56.1	319.9	297	6.52	215.6155	297.0000	215.6155
31/12/2016	1028243	HLA-DRB1*04:04	ic50	KKSAHGSPTFWMGSH	116	8587.9	7970.91	11177	52.01	2206.1231	8587.9000	7970.9100
31/12/2016	1028243	HLA-DRB1*04:04	ic50	KKSALTLKGTSYKICTD	327	1406.2	809.67	2969	25.71	472.5168	1406.2000	809.6700
31/12/2016	1028243	HLA-DRB1*04:04	ic50	KKSGARSNVTFTVNQTS	139	379.6	1274.08	108	2.85	1806.1698	379.6000	1274.0800
31/12/2016	1028243	HLA-DRB1*04:04	ic50	KKSRMSMAMGTMAGCGY	13	84.3	463.85	543	9.37	451.0194	463.8500	451.0194
31/12/2016	1028243	HLA-DRB1*04:04	ic50	KKTHISYIMLIFFVLMV	10000	166.5	981.22	111	0.99	195.8496	166.5000	195.8496
31/12/2016	1028243	HLA-DRB1*04:04	ic50	KKTLLDLLKLTVAVGLH	31	58.2	257.78	88	2.44	204.0080	88.0000	204.0080
31/12/2016	1028243	HLA-DRB1*04:04	ic50	KKTRNMTMSMSMILVGV	9	96.4	210.23	422	4.78	216.4432	210.2300	210.2300
31/12/2016	1028243	HLA-DRB1*04:04	ic50	KKVGQVTLLDLLKLTVA	22	78	684.37	252	8.42	200.3773	252.0000	200.3773
31/12/2016	1028243	HLA-DRB1*04:04	ic50	KKWIKVEYGNLSLSGIA	35	265.4	134.33	574	7.51	622.3191	265.4000	265.4000
31/12/2016	1028243	HLA-DRB1*04:04	ic50	KKWKYLNAVSLCILTIN	810	38.9	45.16	22	3.33	199.4794	38.9000	45.1600
31/12/2016	1028243	HLA-DRB1*04:04	ic50	KKWNSITVMPLLCGIGC	7	58.5	110.14	172	2.85	216.0920	110.1400	110.1400
31/12/2016	1028243	HLA-DRB1*04:04	ic50	KKWRDVPYLTKRQDK	10000	1534.8	2768.98	2863	25.1	1139.3753	2768.9800	1534.8000
31/12/2016	1028243	HLA-DRB1*04:04	ic50	KLAQRRVFHGVAKNP	3584	2633.2	1530.99	10534	50.71	552.1854	2633.2000	1530.9900
31/12/2016	1028243	HLA-DRB1*04:04	ic50	KLGEVSWEEEAEISG	10000	9664.1	10029.11	5294	36.3	7207.9596	9664.1000	9664.1000
31/12/2016	1028243	HLA-DRB1*04:04	ic50	KNKVVKVLRPAPGGK	31	44.7	374.92	24	3.08	1249.4549	44.7000	374.9200
31/12/2016	1028243	HLA-DRB1*04:04	ic50	KNLIPSSASPWSWPD	149	271.6	1567.39	403	8.02	6527.4527	403.0000	1567.3900
31/12/2016	1028243	HLA-DRB1*04:04	ic50	KNPTDTGHGTVVMQV	1174	9104.3	11233.06	12477	54.3	2620.9306	11233.0600	9104.3000
31/12/2016	1028243	HLA-DRB1*04:04	ic50	KNPVVDGNPTVDIEE	8618	5993.4	9206.67	5632	37.52	8798.1748	5993.4000	8798.1748
31/12/2016	1028243	HLA-DRB1*04:04	ic50	KQENWNTDIKTLKFD	596	6584.5	4663.65	6756	41.29	1381.9624	6584.5000	4663.6500
31/12/2016	1028243	HLA-DRB1*04:04	ic50	KRQGPKQMLVGGVVL	10000	7672.8	3967.9	9631	48.78	435.3434	7672.8000	3967.9000
31/12/2016	1028243	HLA-DRB1*04:04	ic50	KRVPMALQHFGWEVM	94	643.9	1741.74	1049	11.52	285.5503	1049.0000	643.9000
31/12/2016	1028243	HLA-DRB1*04:04	ic50	KRVVASLMRGLSSRK	22	256.8	279.24	635	7.19	270.8002	279.2400	270.8002
31/12/2016	1028243	HLA-DRB1*04:04	ic50	KSVVVLNRKTFEREY	1402	1081.1	1666.31	3197	26.96	417.1135	1666.3100	1081.1000
31/12/2016	1028243	HLA-DRB1*04:04	ic50	KTFEREYPTIKQKKP	1377	2031.6	1635.37	2825	24.87	8898.3172	2031.6000	2031.6000
31/12/2016	1028243	HLA-DRB1*04:04	ic50	KTFEREYPTIKQKKPHHHHHH	380	2031.6	1635.37	1821	18.15	7506.3448	1821.0000	2031.6000
31/12/2016	1028243	HLA-DRB1*04:04	ic50	KTHESHLVRSWVTAG	39	134.3	1377.85	823	9.26	500.7911	823.0000	500.7911
31/12/2016	1028243	HLA-DRB1*04:04	ic50	KTKNKTNWKQTWTFK	10000	1386	5074.04	25227	53.2	2085.1786	5074.0400	2085.1786
31/12/2016	1028243	HLA-DRB1*04:04	ic50	KTLGVNMVRRGVRSL	37	2432.7	1465.81	8146	45.24	555.3749	2432.7000	1465.8100
31/12/2016	1028243	HLA-DRB1*04:04	ic50	KTMVKKWRDVPYLTK	6358	597	1935.79	3840	30.18	506.2151	1935.7900	597.0000
31/12/2016	1028243	HLA-DRB1*04:04	ic50	KVDTRAKDPPAGTRK	10000	17319.2	16062.85	13043	55.22	15407.9049	16062.8500	16062.8500
31/12/2016	1028243	HLA-DRB1*04:04	ic50	KVERQWIPSVCFSTL	86	235.7	1052.53	1467	15.3	382.1047	1052.5300	382.1047
31/12/2016	1028243	HLA-DRB1*04:04	ic50	KVRSHAAIGAYLEEQ	29	2608.4	1202.19	4139	31.59	476.9355	2608.4000	1202.1900
31/12/2016	1028243	HLA-DRB1*04:04	ic50	KWCFEGPEEHEILND	10000	6283.4	8379.3	10604	50.84	6203.7623	8379.3000	6283.4000
31/12/2016	1028243	HLA-DRB1*04:04	ic50	LAAMDGGGFYADDTA	2063	13014.6	9293.85	7983	44.81	646.3492	9293.8500	9293.8500
31/12/2016	1028243	HLA-DRB1*04:04	ic50	LADKRPTAWFLPSIR	3691	1876.4	1481.32	5383	36.62	655.5178	1876.4000	1481.3200
31/12/2016	1028243	HLA-DRB1*04:04	ic50	LAECARRRLRTLVLA	14	1854.2	469	4598	33.56	264.5014	1854.2000	469.0000
31/12/2016	1028243	HLA-DRB1*04:04	ic50	LAEGIVLASAALGPL	10	232.3	113.46	76	2.03	241.2631	113.4600	232.3000
31/12/2016	1028243	HLA-DRB1*04:04	ic50	LASVAMCRTPFSLAE	2	47.4	108.92	645	5.32	265.6013	108.9200	108.9200
31/12/2016	1028243	HLA-DRB1*04:04	ic50	LASVAMCRTPFSLAEHHHHHH	4	47	108.92	645	5.26	266.7455	108.9200	108.9200
31/12/2016	1028243	HLA-DRB1*04:04	ic50	LDKRQFELYKRTDIV	1381	1176.3	2468.11	3254	27.25	369.1133	2468.1100	1176.3000
31/12/2016	1028243	HLA-DRB1*04:04	ic50	LDYKECEWPLTHTIG	10000	800.1	5576.86	981	29.93	1100.0821	981.0000	1100.0821
31/12/2016	1028243	HLA-DRB1*04:04	ic50	LEASMLLDNMEVRGG	312	191.1	1411.05	128	9.37	369.7371	191.1000	369.7371
31/12/2016	1028243	HLA-DRB1*04:04	ic50	LEAWLTEHGCNRLKR	64	3706.8	1616.09	10162	49.96	818.2254	3706.8000	1616.0900
31/12/2016	1028243	HLA-DRB1*04:04	ic50	LEHEMWRSRADEINA	899	1437.7	5379.51	4399	32.72	1669.9643	4399.0000	1669.9643
31/12/2016	1028243	HLA-DRB1*04:04	ic50	LELKKLGEVSWEEEA	907	3760.7	4940.23	1684	17.09	523.6786	3760.7000	3760.7000
31/12/2016	1028243	HLA-DRB1*04:04	ic50	LELLQRRFGGTVIRN	305	2358.4	2835.07	4446	32.93	346.0162	2835.0700	2358.4000
31/12/2016	1028243	HLA-DRB1*04:04	ic50	LEPVKCDTLLCDIGE	698	1663.4	4889.61	2817	24.82	499.0775	2817.0000	1663.4000
31/12/2016	1028243	HLA-DRB1*04:04	ic50	LFGKKNLIPSSASPW	87	293.8	1186.91	374	8.02	740.0208	374.0000	740.0208
31/12/2016	1028243	HLA-DRB1*04:04	ic50	LFKVRNGGEIGAVAL	206	8375.7	5486.19	16979	60.68	1905.3537	8375.7000	5486.1900
31/12/2016	1028243	HLA-DRB1*04:04	ic50	LGASQRGVGVAQGGV	10000	13471.5	11288.25	8733	46.68	5231.5903	11288.2500	11288.2500
31/12/2016	1028243	HLA-DRB1*04:04	ic50	LGGVMGGLWKYLNAV	91	187.9	1862.91	1298	19.47	281.6156	1298.0000	281.6156
31/12/2016	1028243	HLA-DRB1*04:04	ic50	LGLTQPFLGLCAFLA	497	300.7	996.82	6	4.52	203.6789	300.7000	300.7000
31/12/2016	1028243	HLA-DRB1*04:04	ic50	LGWNIITFKDKTDIH	339	558.3	1812.88	1289	13.76	457.3901	1289.0000	558.3000
31/12/2016	1028243	HLA-DRB1*04:04	ic50	LHGGHVSCRVKLSAL	198	2513.3	2050.05	8414	45.91	318.5517	2513.3000	2050.0500
31/12/2016	1028243	HLA-DRB1*04:04	ic50	LHQNFKDTSMQKTIP	7327	2219.2	3249.58	4754	34.2	3751.6157	3249.5800	3249.5800
31/12/2016	1028243	HLA-DRB1*04:04	ic50	LIEVNPPFGDSYIIV	4509	3774.1	5121.2	2202	20.86	1390.5456	3774.1000	3774.1000
31/12/2016	1028243	HLA-DRB1*04:04	ic50	LIGFGLRTLWSPRER	11	33.4	228.25	122	3.32	217.8719	122.0000	217.8719
31/12/2016	1028243	HLA-DRB1*04:04	ic50	LKGTSYKICTDKMFF	258	1045.6	1169.52	6219	39.56	323.6622	1169.5200	1045.6000
31/12/2016	1028243	HLA-DRB1*04:04	ic50	LKRLWKMLDPRQGLA	18	22.7	149.12	89	1.77	450.7173	89.0000	149.1200
31/12/2016	1028243	HLA-DRB1*04:04	ic50	LKRLWKMLDPRQGLAHHHHHH	34	22.7	149.12	89	1.77	450.7173	89.0000	149.1200
31/12/2016	1028243	HLA-DRB1*04:04	ic50	LKRMAVSGDDCVVRP	165	357.7	3385.75	429	4.86	2017.7960	429.0000	2017.7960
31/12/2016	1028243	HLA-DRB1*04:04	ic50	LLKLTVAVGLHFHEM	643	198.2	419.81	236	2.52	210.6562	236.0000	210.6562
31/12/2016	1028243	HLA-DRB1*04:04	ic50	LLMRRMRRPTGKVTL	14	1046.4	996.05	810	9.12	315.1326	996.0500	996.0500
31/12/2016	1028243	HLA-DRB1*04:04	ic50	LLTSGMVIFFMSPKGK	8	32.6	180.34	120	1.1	208.8579	120.0000	180.3400
31/12/2016	1028243	HLA-DRB1*04:04	ic50	LLVLAGWLFHVRGAR	702	194.1	900.3	600	6.82	196.9718	600.0000	196.9718
31/12/2016	1028243	HLA-DRB1*04:04	ic50	LMALLTPVTMAEVRL	10	117.1	196.42	105	2.63	214.4212	117.1000	196.4200
31/12/2016	1028243	HLA-DRB1*04:04	ic50	LMTGGVTLVRKNRWL	363	3780.4	2111.89	1458	15.23	283.8077	2111.8900	2111.8900
31/12/2016	1028243	HLA-DRB1*04:04	ic50	LMVVVIPEPGQQRSI	23	101.3	1300.37	568	6.47	443.7781	568.0000	443.7781
31/12/2016	1028243	HLA-DRB1*04:04	ic50	LNDSGETVKCRAPGG	10000	11229.8	18428.9	15073	58.23	13360.2941	15073.0000	13360.2941
31/12/2016	1028243	HLA-DRB1*04:04	ic50	LNTITNLKVQLIRMA	7	162.5	75.44	73	1.04	212.5063	75.4400	162.5000
31/12/2016	1028243	HLA-DRB1*04:04	ic50	LNVTSEDLGKTFSVG	1667	13326.4	7222.48	20331	64.4	3227.2509	13326.4000	7222.4800
31/12/2016	1028243	HLA-DRB1*04:04	ic50	LNYMSPHHKKLAQAV	376	5359.1	3145.18	2133	20.38	773.5284	3145.1800	3145.1800
31/12/2016	1028243	HLA-DRB1*04:04	ic50	LPIGTRSVETDKGPL	939	3620.5	10951.16	11095	51.85	6614.4817	10951.1600	6614.4817
31/12/2016	1028243	HLA-DRB1*04:04	ic50	LPQILAECARRRLRT	48	1361.9	181.23	492	9.55	318.8187	492.0000	318.8187
31/12/2016	1028243	HLA-DRB1*04:04	ic50	LQEIPTMLKKGMTTV	88	2623.3	2730.04	1316	14	508.1973	2623.3000	2623.3000
31/12/2016	1028243	HLA-DRB1*04:04	ic50	LQYGWKTWGKNLVFS	10000	416.3	2167.19	1917	22.44	746.8520	1917.0000	746.8520
31/12/2016	1028243	HLA-DRB1*04:04	ic50	LRDDQRKVFRELVRN	497	5214.3	4030.77	12064	53.6	1831.3830	5214.3000	4030.7700
31/12/2016	1028243	HLA-DRB1*04:04	ic50	LRKVKRVVASLMRGL	34	148.2	89.98	118	1.56	217.3833	118.0000	148.2000
31/12/2016	1028243	HLA-DRB1*04:04	ic50	LRKVKRVVASLMRGLHHHHHH	49	105.1	89.98	118	1.56	234.0878	105.1000	105.1000
31/12/2016	1028243	HLA-DRB1*04:04	ic50	LRLGKEFIRCLALPF	39	126.7	374.06	274	8.51	219.3893	274.0000	219.3893
31/12/2016	1028243	HLA-DRB1*04:04	ic50	LRLSSLMPCQAPRKS	3	83.3	587.12	375	4.23	287.0636	375.0000	287.0636
31/12/2016	1028243	HLA-DRB1*04:04	ic50	LRTLVLAPTRVVLSE	5	66.3	56.7	117	1.06	208.1288	66.3000	66.3000
31/12/2016	1028243	HLA-DRB1*04:04	ic50	LSEEKVPWDQVVMTS	1390	483.7	5518.64	1131	20.22	3457.2456	1131.0000	3457.2456
31/12/2016	1028243	HLA-DRB1*04:04	ic50	LSEFGKAKGSRAIWY	53	5037.1	1132.89	2144	20.46	797.5893	2144.0000	1132.8900
31/12/2016	1028243	HLA-DRB1*04:04	ic50	LSEMKEAFHGLDVKF	756	3063.9	3474.14	1639	20.7	1032.5879	3063.9000	3063.9000
31/12/2016	1028243	HLA-DRB1*04:04	ic50	LSFMDKGIPFMKMNI	74	1758.1	896.33	5267	36.21	429.2740	1758.1000	896.3300
31/12/2016	1028243	HLA-DRB1*04:04	ic50	LSGSQEVEFIGYGKA	154	11819.7	6134.63	12087	53.63	858.7633	11819.7000	6134.6300
31/12/2016	1028243	HLA-DRB1*04:04	ic50	LSLAVSSAVPTSWVP	77	148.9	463.37	191	3.33	352.4319	191.0000	352.4319
31/12/2016	1028243	HLA-DRB1*04:04	ic50	LSPREEPDDIDCWCY	10000	24648.1	19526.1	50000	80.3	8568.5350	24648.1000	19526.1000
31/12/2016	1028243	HLA-DRB1*04:04	ic50	LSRNSTHEMYYVSGA	10000	2081.8	3722.8	13855	56.49	845.3700	3722.8000	2081.8000
31/12/2016	1028243	HLA-DRB1*04:04	ic50	LTEHGCNRLKRMAVS	101	6357.6	1367.68	5975	38.74	637.7447	5975.0000	1367.6800
31/12/2016	1028243	HLA-DRB1*04:04	ic50	LTKRQDKLCGSLIGM	769	2722.9	2529.65	2072	32.25	1114.0542	2529.6500	2529.6500
31/12/2016	1028243	HLA-DRB1*04:04	ic50	LTPVTMAEVRLAAMFKK	4	889.4	155.98	748	8.46	231.9954	748.0000	231.9954
31/12/2016	1028243	HLA-DRB1*04:04	ic50	LTSYLGLTQPFLGLC	72	39.5	295.68	143	4.24	243.5126	143.0000	243.5126
31/12/2016	1028243	HLA-DRB1*04:04	ic50	LTVMDRYSVDADLQL	7820	549.7	1955.07	2022	19.61	343.6930	1955.0700	549.7000
31/12/2016	1028243	HLA-DRB1*04:04	ic50	LVDEERKLHQQGRCR	1865	21576.1	13572.93	34483	74.34	4919.8136	21576.1000	13572.9300
31/12/2016	1028243	HLA-DRB1*04:04	ic50	LVVLSELPDFLAKKG	33	33.6	484.18	404	4.58	236.7742	404.0000	236.7742
31/12/2016	1028243	HLA-DRB1*04:04	ic50	LWDIPTPKIIEECEH	59	9786.8	5611.91	11731	53.02	654.0472	9786.8000	5611.9100
31/12/2016	1028243	HLA-DRB1*04:04	ic50	LWSPRERLVLTLGAA	217	768.6	1024.25	4118	33.07	363.9101	1024.2500	768.6000
31/12/2016	1028243	HLA-DRB1*04:04	ic50	MAFQEMENFLGPIAV	10	163.7	300.85	32	4.83	476.0620	163.7000	300.8500
31/12/2016	1028243	HLA-DRB1*04:04	ic50	MAKKGGEAMDTISVF	10000	9572.7	8432.32	7512	43.54	1613.9968	8432.3200	8432.3200
31/12/2016	1028243	HLA-DRB1*04:04	ic50	MAMGTMAGCGYLMFLK	117	1786.9	3161.69	10123	49.88	209.1500	3161.6900	1786.9000
31/12/2016	1028243	HLA-DRB1*04:04	ic50	MASHIHLVIHRIRTL	28	758.6	194.93	1305	13.9	199.1962	758.6000	199.1962
31/12/2016	1028243	HLA-DRB1*04:04	ic50	MCHATLTYRMLEPTR	82	331.8	191.71	3065	26.25	232.1536	331.8000	232.1536
31/12/2016	1028243	HLA-DRB1*04:04	ic50	MEADVILPIGTRSVE	14	1122.9	1132.8	803	9.04	373.3153	1122.9000	1122.9000
31/12/2016	1028243	HLA-DRB1*04:04	ic50	MERRFTSHLPVAQRG	153	434.3	181.36	890	10.42	938.2222	434.3000	434.3000
31/12/2016	1028243	HLA-DRB1*04:04	ic50	MEYLGHNAAGQWLEF	10000	2927	1168.11	2448	22.5	540.1829	2448.0000	1168.1100
31/12/2016	1028243	HLA-DRB1*04:04	ic50	MFFVKNPTDTGHGTV	69	201.2	749.15	818	9.2	1057.5467	749.1500	749.1500
31/12/2016	1028243	HLA-DRB1*04:04	ic50	MFFVKNPTDTGHGTVHHHHHH	112	201.2	749.15	818	9.2	1057.5467	749.1500	749.1500
31/12/2016	1028243	HLA-DRB1*04:04	ic50	MFLGGVKPTHISYIM	140	273.4	1174.24	559	6.36	804.1055	559.0000	804.1055
31/12/2016	1028243	HLA-DRB1*04:04	ic50	MGGLWKYLNAVSLCI	9	43.4	83.72	21	3.33	206.3153	43.4000	83.7200
31/12/2016	1028243	HLA-DRB1*04:04	ic50	MGGLWKYLNAVSLCIHHHHHH	57	40.3	55.39	21	3.33	212.5930	40.3000	55.3900
31/12/2016	1028243	HLA-DRB1*04:04	ic50	MHHLVEFEPPHAATI	21	178.8	498.96	195	5.19	1038.7183	195.0000	498.9600
31/12/2016	1028243	HLA-DRB1*04:04	ic50	MIPSWASVKEDLVAY	9002	801	2682.43	4435	32.88	745.0256	2682.4300	801.0000
31/12/2016	1028243	HLA-DRB1*04:04	ic50	MKGVERLAVMGDTAW	93	170.6	1179.3	404	4.58	534.2610	404.0000	534.2610
31/12/2016	1028243	HLA-DRB1*04:04	ic50	MKTGRRGSANGKTLG	6268	19300.7	18405.78	17399	61.18	12225.0496	18405.7800	18405.7800
31/12/2016	1028243	HLA-DRB1*04:04	ic50	MKVVNRWLFRHLARE	43	848.6	344.11	2987	25.82	208.7237	848.6000	344.1100
31/12/2016	1028243	HLA-DRB1*04:04	ic50	MLEKTKEDLFGKKNL	8701	25691.6	9480.93	32593	73.33	1901.4764	25691.6000	9480.9300
31/12/2016	1028243	HLA-DRB1*04:04	ic50	MLHHWIKVEYGNLSL	52	878.5	189.59	566	7.51	243.9339	566.0000	243.9339
31/12/2016	1028243	HLA-DRB1*04:04	ic50	MLHWSLILPGIKAQQ	143	168	247.08	851	9.7	208.8935	247.0800	208.8935
31/12/2016	1028243	HLA-DRB1*04:04	ic50	MLLDNMEVRGGMVAP	37	3298.1	2142.76	1278	13.67	484.0979	2142.7600	2142.7600
31/12/2016	1028243	HLA-DRB1*04:04	ic50	MLMTGGVTLVRKNRW	98	1458.1	1935	1306	13.91	272.5588	1458.1000	1458.1000
31/12/2016	1028243	HLA-DRB1*04:04	ic50	MLSPMLHHWIKVEYG	341	574	1163.03	2951	25.62	236.7000	1163.0300	574.0000
31/12/2016	1028243	HLA-DRB1*04:04	ic50	MMFLSLGVGADQGCAR	98	806.3	773.11	647	11.02	217.7385	773.1100	773.1100
31/12/2016	1028243	HLA-DRB1*04:04	ic50	MMGKREKKLSEFGKA	3770	20810.3	10133.27	43158	78.02	2987.3181	20810.3000	10133.2700
31/12/2016	1028243	HLA-DRB1*04:04	ic50	MMIHTLEALDYKECE	84	86.1	273.56	73	4.54	217.9609	86.1000	217.9609
31/12/2016	1028243	HLA-DRB1*04:04	ic50	MMLVSVAGRVDGLELK	135	578.7	1250.58	638	7.22	251.1357	638.0000	578.7000
31/12/2016	1028243	HLA-DRB1*04:04	ic50	MMTGRMGERQLQKIE	1113	14750.6	7285.82	23344	67.14	2100.2191	14750.6000	7285.8200
31/12/2016	1028243	HLA-DRB1*04:04	ic50	MPRSIGGPVSSHNHI	504	3377.7	11908.15	2385	22.08	11307.9861	3377.7000	11307.9861
31/12/2016	1028243	HLA-DRB1*04:04	ic50	MQVKVSKGAPCRIPV	279	5463.4	3039.99	6295	39.82	1872.9692	5463.4000	3039.9900
31/12/2016	1028243	HLA-DRB1*04:04	ic50	MRSMPFLRKTRWTFL	34	508.7	420.39	1903	18.74	239.8864	508.7000	420.3900
31/12/2016	1028243	HLA-DRB1*04:04	ic50	MSGRKAQGKTLGVNM	10000	13909.7	7560.63	22207	66.16	4693.2632	13909.7000	7560.6300
31/12/2016	1028243	HLA-DRB1*04:04	ic50	MSIHGKGEWMTTEDM	2547	2706.7	9680.37	5884	38.42	1407.6812	5884.0000	2706.7000
31/12/2016	1028243	HLA-DRB1*04:04	ic50	MSNPLTSPISCSYSL	211	1939.3	4399.26	4147	31.62	1129.7407	4147.0000	1939.3000
31/12/2016	1028243	HLA-DRB1*04:04	ic50	MTSLALVGAALHPFA	7	73.9	185.55	46	3.29	216.0902	73.9000	185.5500
31/12/2016	1028243	HLA-DRB1*04:04	ic50	MVLAGWLFHVRGARR	27	252.2	419.15	1246	13.37	198.7089	419.1500	252.2000
31/12/2016	1028243	HLA-DRB1*04:04	ic50	MVTMLSPMLHHWIKV	8	38.6	44.33	79	0.75	220.8722	44.3300	44.3300
31/12/2016	1028243	HLA-DRB1*04:04	ic50	MYGIFQSTFLGASQR	10	98.6	342.31	630	7.14	243.2642	342.3100	243.2642
31/12/2016	1028243	HLA-DRB1*04:04	ic50	MYKECEWPLTHTIGT	10000	135.3	4527.02	582	12.59	1421.5545	582.0000	1421.5545
31/12/2016	1028243	HLA-DRB1*04:04	ic50	MYYVSGARSNVTFTVK	49	1364.8	718.16	444	5.04	533.0625	718.1600	718.1600
31/12/2016	1028243	HLA-DRB1*04:04	ic50	NALSMMPEAMTIVML	14	53.4	257.78	89	6.13	278.7572	89.0000	257.7800
31/12/2016	1028243	HLA-DRB1*04:04	ic50	NAVSLCILTINAVASKK	3	25	100.96	43	1.14	200.8686	43.0000	100.9600
31/12/2016	1028243	HLA-DRB1*04:04	ic50	NCPNLSPREEPDDID	10000	14623.3	20838.46	23798	67.51	13976.0939	20838.4600	14623.3000
31/12/2016	1028243	HLA-DRB1*04:04	ic50	NELGMLEKTKEDLFG	665	1364.4	6118.32	2243	21.13	2440.1997	2243.0000	2440.1997
31/12/2016	1028243	HLA-DRB1*04:04	ic50	NFGKRELKCGDGIFI	174	5831	6665.08	50000	79.14	656.3212	6665.0800	5831.0000
31/12/2016	1028243	HLA-DRB1*04:04	ic50	NFLGPIAVGGLLMML	56	1442.9	1584.24	2336	21.73	215.1223	1584.2400	1442.9000
31/12/2016	1028243	HLA-DRB1*04:04	ic50	NGPMAVSMTGVMRGN	7	167.2	401.9	860	9.64	672.7658	401.9000	401.9000
31/12/2016	1028243	HLA-DRB1*04:04	ic50	NGVIKILTYPWDRIE	21	25.2	396.46	410	2.15	226.1036	396.4600	226.1036
31/12/2016	1028243	HLA-DRB1*04:04	ic50	NHIPGYKVQTNGPWM	3654	292.3	1214.65	1110	12.12	2111.7250	1110.0000	1214.6500
31/12/2016	1028243	HLA-DRB1*04:04	ic50	NKIKQKTKQIGNRPG	8379	5716.2	8881.63	1075	29.93	9621.0193	5716.2000	8881.6300
31/12/2016	1028243	HLA-DRB1*04:04	ic50	NKTKNKTNWKQTWTF	579	2368.1	7526.27	21531	63.09	2025.6919	7526.2700	2368.1000
31/12/2016	1028243	HLA-DRB1*04:04	ic50	NLCVERVLDCRTAFK	90	674.3	1838	6938	40.04	330.1993	1838.0000	674.3000
31/12/2016	1028243	HLA-DRB1*04:04	ic50	NLWKMKTGRRGSANG	406	1640.9	1644.24	7804	44.33	1588.9440	1644.2400	1640.9000
31/12/2016	1028243	HLA-DRB1*04:04	ic50	NLYKLHGGHVSCRVK	340	3170.1	1624.02	9123	47.57	660.5240	3170.1000	1624.0200
31/12/2016	1028243	HLA-DRB1*04:04	ic50	NLYKLHGGHVSCRVKHHHHHH	558	3170.1	1624.02	7614	43.82	660.5240	3170.1000	1624.0200
31/12/2016	1028243	HLA-DRB1*04:04	ic50	NPPFGDSYIIVGRGD	6432	1713.8	5010.05	9896	49.37	919.3981	5010.0500	1713.8000
31/12/2016	1028243	HLA-DRB1*04:04	ic50	NPRLCTKEEFIAKVR	724	4590.7	2982.74	17707	61.56	978.2387	4590.7000	2982.7400
31/12/2016	1028243	HLA-DRB1*04:04	ic50	NPYRTWHYCGSYVTK	3048	78.7	796.65	398	7.54	276.0403	398.0000	276.0403
31/12/2016	1028243	HLA-DRB1*04:04	ic50	NRATWASHIHLVIHR	22	1754.3	1284.07	5568	37.29	213.0257	1754.3000	1284.0700
31/12/2016	1028243	HLA-DRB1*04:04	ic50	NRVWNSFQIEEFGTGE	3404	695	2238.57	1995	19.42	1286.5569	1995.0000	1286.5569
31/12/2016	1028243	HLA-DRB1*04:04	ic50	NRWLFRHLAREKNPR	105	519.2	370.94	575	12.67	325.9938	519.2000	370.9400
31/12/2016	1028243	HLA-DRB1*04:04	ic50	NSFQIEEFGTGVFTT	615	2939.2	2683.59	20333	64.4	1485.0051	2939.2000	2683.5900
31/12/2016	1028243	HLA-DRB1*04:04	ic50	NSGGGVEGIGLQYLG	10000	10037.2	5716.52	9827	49.21	757.5959	9827.0000	5716.5200
31/12/2016	1028243	HLA-DRB1*04:04	ic50	NSYIAEMETESWIVD	621	614.9	1168.95	1913	18.81	1088.6368	1168.9500	1088.6368
31/12/2016	1028243	HLA-DRB1*04:04	ic50	NSYIAEMETESWIVDKK	627	614.9	1168.95	1913	18.81	1088.6368	1168.9500	1088.6368
31/12/2016	1028243	HLA-DRB1*04:04	ic50	NVQSLGWNIITFKDK	563	850.7	2005.57	966	10.69	296.3537	966.0000	850.7000
31/12/2016	1028243	HLA-DRB1*04:04	ic50	NVYQRGTHPFSRIRD	487	5165.3	556.78	7457	43.37	1989.7884	5165.3000	1989.7884
31/12/2016	1028243	HLA-DRB1*04:04	ic50	PCREQDELIGRGRVS	10000	21216.8	11832.89	50000	80.3	8381.4202	21216.8000	11832.8900
31/12/2016	1028243	HLA-DRB1*04:04	ic50	PDKPSLDISLETVAID	280	1138.6	1155.66	366	16.07	489.1634	1138.6000	1138.6000
31/12/2016	1028243	HLA-DRB1*04:04	ic50	PEMPALYEKKLALYL	446	2088.9	1119.22	6055	39.01	210.0047	2088.9000	1119.2200
31/12/2016	1028243	HLA-DRB1*04:04	ic50	PFCSHHFHELQLKDG	7416	1514.7	2370	1857	29.22	298.0517	1857.0000	1514.7000
31/12/2016	1028243	HLA-DRB1*04:04	ic50	PFSRIRDGLQYGWKT	97	2898.9	1765.49	10149	49.94	1681.8422	2898.9000	1765.4900
31/12/2016	1028243	HLA-DRB1*04:04	ic50	PGGAKKPLRPRWCDE	1313	12732.3	19441.35	38791	76.31	9326.5878	19441.3500	12732.3000
31/12/2016	1028243	HLA-DRB1*04:04	ic50	PGIKAQQSKLAQRRV	47	1839	122.24	474	5.53	1998.3331	474.0000	1839.0000
31/12/2016	1028243	HLA-DRB1*04:04	ic50	PGQQRSIQDNQVAYL	284	5586.1	1833.47	5777	38.07	677.4210	5586.1000	1833.4700
31/12/2016	1028243	HLA-DRB1*04:04	ic50	PIVNRNGEVIGLYGN	532	11123.2	5087.12	12861	54.95	1406.4266	11123.2000	5087.1200
31/12/2016	1028243	HLA-DRB1*04:04	ic50	PKGISRMSMAMGTMA	5	51.8	68.66	172	5.93	358.6735	68.6600	68.6600
31/12/2016	1028243	HLA-DRB1*04:04	ic50	PKQMLVGGVVLLGAMK	7	1248.1	1322.47	999	11.02	239.4484	1248.1000	1248.1000
31/12/2016	1028243	HLA-DRB1*04:04	ic50	PLTHTIGTSVEESEM	529	522.1	2800.92	2775	24.56	3404.0468	2775.0000	2800.9200
31/12/2016	1028243	HLA-DRB1*04:04	ic50	PNRDGDSYYYSEPTS	10000	6887.6	8809.76	3493	34.99	10614.5782	6887.6000	8809.7600
31/12/2016	1028243	HLA-DRB1*04:04	ic50	PPAGTRKIMKVVNRW	41	428.1	2313.55	2178	32.13	765.9954	2178.0000	765.9954
31/12/2016	1028243	HLA-DRB1*04:04	ic50	PPHAATIRVLALGNQ	35	180.5	636.36	1273	13.62	244.2094	636.3600	244.2094
31/12/2016	1028243	HLA-DRB1*04:04	ic50	PPVSFHGSDGCWYPM	10000	5341.3	8644.42	25775	69.03	2562.6769	8644.4200	5341.3000
31/12/2016	1028243	HLA-DRB1*04:04	ic50	PSELQMSWLPLCVRL	20	127.3	352.84	1113	12.14	210.7422	352.8400	210.7422
31/12/2016	1028243	HLA-DRB1*04:04	ic50	PSEPWNTGHDWILAD	5668	4269.5	7784.93	23389	67.17	1233.7481	7784.9300	4269.5000
31/12/2016	1028243	HLA-DRB1*04:04	ic50	PSSASPWSWPDLDLK	5577	6377.5	10033.77	21249	65.29	2160.5394	10033.7700	6377.5000
31/12/2016	1028243	HLA-DRB1*04:04	ic50	PSWASVKEDLVAYGG	3010	1792.1	2326.38	2242	21.12	1055.8194	2242.0000	1792.1000
31/12/2016	1028243	HLA-DRB1*04:04	ic50	PTMLKKGMTTVLDFH	24	630.5	986.8	1516	15.71	449.1661	986.8000	630.5000
31/12/2016	1028243	HLA-DRB1*04:04	ic50	PTPKIIEECEHLEDG	6621	5818.6	9036.92	10136	49.91	4950.6889	9036.9200	5818.6000
31/12/2016	1028243	HLA-DRB1*04:04	ic50	PTRVVNWEVIIMDEA	197	156.1	1338.07	1180	12.77	305.7011	1180.0000	305.7011
31/12/2016	1028243	HLA-DRB1*04:04	ic50	PTSENNAHHVCWLEA	10000	2428.3	7695.49	1131	34.99	408.7310	2428.3000	2428.3000
31/12/2016	1028243	HLA-DRB1*04:04	ic50	PTVDIEEAPEMPALY	10000	9324.9	5923.3	2598	23.44	3309.9503	5923.3000	5923.3000
31/12/2016	1028243	HLA-DRB1*04:04	ic50	PVNEALAAAGLVGVL	101	1548.4	3601.01	2332	21.71	226.3806	2332.0000	1548.4000
31/12/2016	1028243	HLA-DRB1*04:04	ic50	PVSPGEMRLRDDQRK	4303	13415.1	13278.64	12082	53.62	8856.6379	13278.6400	13278.6400
31/12/2016	1028243	HLA-DRB1*04:04	ic50	PWMQVPLEVKREACP	1327	3688.8	3002.01	7197	42.62	966.6606	3688.8000	3002.0100
31/12/2016	1028243	HLA-DRB1*04:04	ic50	QAVMEMTYKNKVVKV	74	1035	907.6	3085	26.37	464.2614	1035.0000	907.6000
31/12/2016	1028243	HLA-DRB1*04:04	ic50	QDELIGRGRVSPGNG	688	4190.3	8322.74	6125	39.23	6604.1322	6125.0000	6604.1322
31/12/2016	1028243	HLA-DRB1*04:04	ic50	QDKLCGSLIGMTNRA	25	479.5	584.58	1911	25.67	636.9644	584.5800	584.5800
31/12/2016	1028243	HLA-DRB1*04:04	ic50	QDPKNVYQRGTHPFS	756	4605.8	1142.17	8579	46.3	4257.1322	4605.8000	4257.1322
31/12/2016	1028243	HLA-DRB1*04:04	ic50	QEMENFLGPIAVGGL	30	1430	1690.68	622	7.05	939.2740	1430.0000	1430.0000
31/12/2016	1028243	HLA-DRB1*04:04	ic50	QEVEFIGYGKATLECKK	499	407.9	696.43	830	12.67	468.4843	696.4300	468.4843
31/12/2016	1028243	HLA-DRB1*04:04	ic50	QFELYKRTDIVEVDR	1989	431.2	1407.05	1245	14.39	369.1133	1245.0000	431.2000
31/12/2016	1028243	HLA-DRB1*04:04	ic50	QGFIFFFLFNILTGK	741	318.9	729.62	21	2.81	196.2897	318.9000	318.9000
31/12/2016	1028243	HLA-DRB1*04:04	ic50	QIGNRPGPSRGVQGF	6841	23644.8	20845.45	46071	79.02	17191.0879	23644.8000	20845.4500
31/12/2016	1028243	HLA-DRB1*04:04	ic50	QKTKQIGNRPGPSRG	5476	5998.4	13313.88	1120	32.45	14862.5064	5998.4000	13313.8800
31/12/2016	1028243	HLA-DRB1*04:04	ic50	QMRSMPFLRKTRWTF	18	841	362.48	2254	21.2	293.4027	841.0000	362.4800
31/12/2016	1028243	HLA-DRB1*04:04	ic50	QPFLGLCAFLATRIFK	205	27.4	148.54	6	2.47	198.1408	27.4000	148.5400
31/12/2016	1028243	HLA-DRB1*04:04	ic50	QPSKGWNDWENVPFC	1281	2364.9	12185.64	5386	36.63	4272.7964	5386.0000	4272.7964
31/12/2016	1028243	HLA-DRB1*04:04	ic50	QRGVGVAQGGVFHTM	2709	8745.8	3242.9	5827	38.23	1103.8677	5827.0000	3242.9000
31/12/2016	1028243	HLA-DRB1*04:04	ic50	QRKVFRELVRNCDLP	13	539.4	1310.59	1883	18.58	808.3827	1310.5900	808.3827
31/12/2016	1028243	HLA-DRB1*04:04	ic50	QRMFTREELIHFPEF	6823	1124.1	1094.06	2789	27.92	473.4820	1124.1000	1094.0600
31/12/2016	1028243	HLA-DRB1*04:04	ic50	QRRFGGTVIRNPLSR	8	210.7	1639.94	403	21.07	1484.4112	403.0000	1484.4112
31/12/2016	1028243	HLA-DRB1*04:04	ic50	QSALSEFIKFAEGRR	543	1443	1302.4	2961	27.98	370.4715	1443.0000	1302.4000
31/12/2016	1028243	HLA-DRB1*04:04	ic50	QSTFLGASQRGVGVA	1065	1122.4	1239.26	1832	25.62	1787.4567	1239.2600	1239.2600
31/12/2016	1028243	HLA-DRB1*04:04	ic50	QTDIPSEPWNTGHDW	10000	11570.2	18593.54	5960	38.68	13373.9363	11570.2000	13373.9363
31/12/2016	1028243	HLA-DRB1*04:04	ic50	QTKIQYVIRAQLHVG	217	116.5	210.56	286	13.13	223.3550	210.5600	210.5600
31/12/2016	1028243	HLA-DRB1*04:04	ic50	QTNGPWMQVPLEVKR	10000	1904.3	2490.43	2925	25.46	1151.5287	2490.4300	1904.3000
31/12/2016	1028243	HLA-DRB1*04:04	ic50	QTSRLLMRRMRRPTG	75	920.1	425.72	738	8.35	329.5338	738.0000	425.7200
31/12/2016	1028243	HLA-DRB1*04:04	ic50	QVAKAGLKTNDRKWC	1641	8215.4	7157.67	9799	49.14	2120.1530	8215.4000	7157.6700
31/12/2016	1028243	HLA-DRB1*04:04	ic50	QWAQDLTLPWQSGSG	10000	1506	2013.51	1618	16.55	778.5956	1618.0000	1506.0000
31/12/2016	1028243	HLA-DRB1*04:04	ic50	QWHKEGSSIGKLFTQ	459	8121	4332.56	5383	36.62	3415.3823	5383.0000	4332.5600
31/12/2016	1028243	HLA-DRB1*04:04	ic50	QWHKEGSSIGKLFTQHHHHHH	36	393.1	437.42	1210	13.05	788.1862	437.4200	437.4200
31/12/2016	1028243	HLA-DRB1*04:04	ic50	QWKTANEAVQDPKFW	6681	5245.9	6365.61	8957	47.19	6394.0968	6365.6100	6365.6100
31/12/2016	1028243	HLA-DRB1*04:04	ic50	QYVIRAQLHVGAKQE	9	1235.5	262.73	4563	33.41	245.3315	1235.5000	262.7300
31/12/2016	1028243	HLA-DRB1*04:04	ic50	RADEINAIFEENEVD	10000	11617.5	5542.7	5996	38.8	5216.4768	5996.0000	5542.7000
31/12/2016	1028243	HLA-DRB1*04:04	ic50	RAKDPPAGTRKIMKV	30	26499.3	16943.84	50000	80.3	1564.6861	26499.3000	16943.8400
31/12/2016	1028243	HLA-DRB1*04:04	ic50	RAQLHVGAKQENWNT	10000	9076.4	7720.09	7283	42.87	1971.7999	7720.0900	7720.0900
31/12/2016	1028243	HLA-DRB1*04:04	ic50	RAYRNALSMMPEAMT	60	36.4	41.85	75	2.03	554.5971	41.8500	41.8500
31/12/2016	1028243	HLA-DRB1*04:04	ic50	RDGHEKPMNVQSLGW	1064	5215.4	6595.07	3053	34.99	3101.6571	5215.4000	5215.4000
31/12/2016	1028243	HLA-DRB1*04:04	ic50	RDSDDWLNKYSYYPE	2926	2192.6	6761.4	6666	41	1448.7859	6666.0000	2192.6000
31/12/2016	1028243	HLA-DRB1*04:04	ic50	REKKLSEFGKAKGSR	2829	10921.8	6046.39	2206	29.59	9215.2912	6046.3900	9215.2912
31/12/2016	1028243	HLA-DRB1*04:04	ic50	RELKCGDGIFIFRDS	10000	6505.8	3155.64	25646	68.94	493.4874	6505.8000	3155.6400
31/12/2016	1028243	HLA-DRB1*04:04	ic50	RERLVLTLGAAMVEI	20	88.1	161.18	28	3.91	225.0463	88.1000	161.1800
31/12/2016	1028243	HLA-DRB1*04:04	ic50	REYPTIKQKKPDFIL	2147	5495.6	4760.67	3413	28.07	802.7940	4760.6700	4760.6700
31/12/2016	1028243	HLA-DRB1*04:04	ic50	RGDSRLTYQWHKEGS	10000	5026.6	5371.37	3926	30.58	1628.9944	5026.6000	5026.6000
31/12/2016	1028243	HLA-DRB1*04:04	ic50	RGGMVAPLYGVEGTK	36	1412.9	3251.05	1249	16.14	770.5823	1412.9000	1412.9000
31/12/2016	1028243	HLA-DRB1*04:04	ic50	RGLSSRKRRSHDVLT	10000	15819.8	7585.38	10771	51.18	7686.4733	10771.0000	7686.4733
31/12/2016	1028243	HLA-DRB1*04:04	ic50	RGTHPFSRIRDGLQY	204	3031.5	1308.55	3570	28.87	1247.9262	3031.5000	1308.5500
31/12/2016	1028243	HLA-DRB1*04:04	ic50	RIEEVTRMAMTDTTP	328	23.9	1912.7	185	1.96	1520.4350	185.0000	1520.4350
31/12/2016	1028243	HLA-DRB1*04:04	ic50	RIFGRRSIPVNEALA	220	731.5	727.96	2185	20.74	946.2971	731.5000	731.5000
31/12/2016	1028243	HLA-DRB1*04:04	ic50	RIVVPCREQDELIGR	2546	2675.8	8238.25	19630	63.7	1988.3665	8238.2500	2675.8000
31/12/2016	1028243	HLA-DRB1*04:04	ic50	RLGKEFIRCLALPFR	12	51.6	197.68	249	5.9	222.5336	197.6800	197.6800
31/12/2016	1028243	HLA-DRB1*04:04	ic50	RLTYQWHKEGSSIGK	159	4876.8	4484.95	3976	30.84	1188.7722	4484.9500	4484.9500
31/12/2016	1028243	HLA-DRB1*04:04	ic50	RMAEAEMVIHHQHVQ	909	3845.8	2813.46	9332	48.07	415.8848	3845.8000	2813.4600
31/12/2016	1028243	HLA-DRB1*04:04	ic50	RMGERQLQKIERWFV	51	10859.7	3140.76	3821	30.08	439.8999	3821.0000	3140.7600
31/12/2016	1028243	HLA-DRB1*04:04	ic50	RMLEPTRVVNWEVII	373	1396.2	2157.48	2541	23.12	504.3593	2157.4800	1396.2000
31/12/2016	1028243	HLA-DRB1*04:04	ic50	RMRRPTGKVTLEADV	2441	9564.6	10663.75	20043	64.11	6683.8007	10663.7500	9564.6000
31/12/2016	1028243	HLA-DRB1*04:04	ic50	RNGEVIGLYGNGILV	6030	1455.6	1235.97	728	8.23	251.8233	1235.9700	1235.9700
31/12/2016	1028243	HLA-DRB1*04:04	ic50	RNGGEIGAVALDYPS	2911	2502.2	6397.85	6863	41.61	1305.7540	6397.8500	2502.2000
31/12/2016	1028243	HLA-DRB1*04:04	ic50	RPAEVRKVCYNAVLT	80	366.5	1206.31	1581	16.25	340.3423	1206.3100	366.5000
31/12/2016	1028243	HLA-DRB1*04:04	ic50	RPAPGGKAYMDVISR	838	3422.9	5541.14	7069	42.23	1060.7898	5541.1400	3422.9000
31/12/2016	1028243	HLA-DRB1*04:04	ic50	RPGLLIGFGLRTLWS	47	874.8	547.16	1275	13.64	214.3345	874.8000	547.1600
31/12/2016	1028243	HLA-DRB1*04:04	ic50	RPGPSRGVQGFIFFF	1067	15172.2	4761.8	50000	80.3	320.7136	15172.2000	4761.8000
31/12/2016	1028243	HLA-DRB1*04:04	ic50	RPRWCDERVSSDQSA	1560	2534.8	9961.62	28250	64.33	14891.5366	9961.6200	9961.6200
31/12/2016	1028243	HLA-DRB1*04:04	ic50	RPTAWFLPSIRAANV	2	53.7	104.5	143	6.18	230.6736	104.5000	104.5000
31/12/2016	1028243	HLA-DRB1*04:04	ic50	RQEKWMTGRMGERQL	812	7680.6	4164.34	6155	39.33	2874.8993	6155.0000	4164.3400
31/12/2016	1028243	HLA-DRB1*04:04	ic50	RQLQKIERWFVRNPF	48	1591.7	1341.07	2433	22.4	446.8969	1591.7000	1341.0700
31/12/2016	1028243	HLA-DRB1*04:04	ic50	RRAIDLPTHENHGLK	5762	5382.7	6388.24	9821	49.19	1876.0348	6388.2400	5382.7000
31/12/2016	1028243	HLA-DRB1*04:04	ic50	RRGRIGRNPNRDGDS	264	4143.2	13223.44	1881	18.57	17875.2905	4143.2000	13223.4400
31/12/2016	1028243	HLA-DRB1*04:04	ic50	RRGSANGKTLGEVWK	1719	16230.2	14139.55	23651	67.39	5433.4497	16230.2000	14139.5500
31/12/2016	1028243	HLA-DRB1*04:04	ic50	RRGVRSLSNKIKQKT	57	707.5	283.82	940	10.45	2410.9889	707.5000	707.5000
31/12/2016	1028243	HLA-DRB1*04:04	ic50	RRGVRSLSNKIKQKTHHHHHH	197	707.5	283.82	940	10.45	3337.4916	707.5000	707.5000
31/12/2016	1028243	HLA-DRB1*04:04	ic50	RRSIPVNEALAAAGL	218	808.9	1760.31	1097	11.99	487.1709	1097.0000	808.9000
31/12/2016	1028243	HLA-DRB1*04:04	ic50	RRVFHGVAKNPVVDG	964	869.6	1127.2	739	13.8	1968.9857	869.6000	1127.2000
31/12/2016	1028243	HLA-DRB1*04:04	ic50	RSHDVLTVQFLILGM	4567	762.1	1582.85	2533	23.05	200.4998	1582.8500	762.1000
31/12/2016	1028243	HLA-DRB1*04:04	ic50	RSIQDNQVAYLIIGIK	113	1602.7	585.25	7466	43.4	213.6441	1602.7000	585.2500
31/12/2016	1028243	HLA-DRB1*04:04	ic50	RSLSNKIKQKTKQIG	10000	16773.5	8069.92	7648	43.9	4485.1235	8069.9200	8069.9200
31/12/2016	1028243	HLA-DRB1*04:04	ic50	RSTTDSGKVIPEWCC	10000	19181	13713.16	50000	80.3	2631.1154	19181.0000	13713.1600
31/12/2016	1028243	HLA-DRB1*04:04	ic50	RSWVTAGEIHAVPFG	402	1496.1	1853	4050	31.19	593.4543	1853.0000	1496.1000
31/12/2016	1028243	HLA-DRB1*04:04	ic50	RTKGTMRASALILIE	27	1373.2	847.76	1534	15.86	232.8456	1373.2000	847.7600
31/12/2016	1028243	HLA-DRB1*04:04	ic50	RTLIGQEKYTDYLTV	2975	4706.6	3385.93	7558	43.66	1205.4788	4706.6000	3385.9300
31/12/2016	1028243	HLA-DRB1*04:04	ic50	RVAYGKCDSAGRSRR	2788	2291.7	4628.16	6072	39.06	2156.1355	4628.1600	2291.7000
31/12/2016	1028243	HLA-DRB1*04:04	ic50	RVDGLELKKLGEVSW	534	8009.4	4764.27	1880	18.57	644.4500	4764.2700	4764.2700
31/12/2016	1028243	HLA-DRB1*04:04	ic50	RVKLSALTLKGTSYK	37	160.9	238.05	528	5.99	320.2601	238.0500	238.0500
31/12/2016	1028243	HLA-DRB1*04:04	ic50	RVLDTVEKWLACGVD	2487	2723.8	3160.43	5010	35.2	377.6566	3160.4300	2723.8000
31/12/2016	1028243	HLA-DRB1*04:04	ic50	RVSPGNGWMIKETAC	1367	10920.9	10143.37	28834	71.14	2140.0321	10920.9000	10143.3700
31/12/2016	1028243	HLA-DRB1*04:04	ic50	RVWITNNPHMQDKTM	196	170.4	587.37	635	7.51	1946.2441	587.3700	587.3700
31/12/2016	1028243	HLA-DRB1*04:04	ic50	RWFHERGYVKLEGRV	3191	5925.7	1975	21427	65.46	734.1531	5925.7000	1975.0000
31/12/2016	1028243	HLA-DRB1*04:04	ic50	RWLLLNVTSEDLGKT	113	23.2	193.17	173	1.84	331.8352	173.0000	193.1700
31/12/2016	1028243	HLA-DRB1*04:04	ic50	RYLEFEALGFLNEDH	10000	128.4	1000.46	368	13.8	266.8471	368.0000	266.8471
31/12/2016	1028243	HLA-DRB1*04:04	ic50	SAALGPLIEGNTSLL	1059	2031.4	3371.97	2989	25.83	1044.5205	2989.0000	2031.4000
31/12/2016	1028243	HLA-DRB1*04:04	ic50	SAAQRRGRIGRNPNR	511	10552.9	18706.94	10097	49.83	5816.2761	10552.9000	10552.9000
31/12/2016	1028243	HLA-DRB1*04:04	ic50	SAFQGLFGGLNWITK	3192	444.4	829.12	363	12.06	325.7970	444.4000	444.4000
31/12/2016	1028243	HLA-DRB1*04:04	ic50	SAGRSRRSRRAIDLP	7359	18607.8	9361.26	45206	78.73	7864.4772	18607.8000	9361.2600
31/12/2016	1028243	HLA-DRB1*04:04	ic50	SAHCIGITDRDFIEG	10000	3388.4	3392.68	21827	65.81	421.6634	3392.6800	3388.4000
31/12/2016	1028243	HLA-DRB1*04:04	ic50	SAHGSGREVIDAMCH	1034	11311.4	11050.91	15161	58.36	2409.0219	11311.4000	11050.9100
31/12/2016	1028243	HLA-DRB1*04:04	ic50	SARYDVALSEQGEFK	4404	1041.9	1409.96	2105	23.07	1337.0284	1409.9600	1337.0284
31/12/2016	1028243	HLA-DRB1*04:04	ic50	SASVLSFMDKGIPFM	305	760.3	1095.4	1649	16.8	331.9712	1095.4000	760.3000
31/12/2016	1028243	HLA-DRB1*04:04	ic50	SCTMPPVSFHGSDGC	4389	4426.7	8230.59	7015	42.08	1948.6023	7015.0000	4426.7000
31/12/2016	1028243	HLA-DRB1*04:04	ic50	SDQGCSSALGSGPYG	6459	9891.9	11562.43	6341	39.98	5648.5499	9891.9000	9891.9000
31/12/2016	1028243	HLA-DRB1*04:04	ic50	SEDLGKTFSVGTGNC	710	4037.1	4813.55	2567	23.27	4528.5119	4037.1000	4528.5119
31/12/2016	1028243	HLA-DRB1*04:04	ic50	SEFIKFAEGRRGAAE	28	954.7	628.94	2254	21.2	1377.2683	954.7000	954.7000
31/12/2016	1028243	HLA-DRB1*04:04	ic50	SELPDFLAKKGGEAM	449	5827.9	6344.29	4653	33.8	1314.8441	5827.9000	5827.9000
31/12/2016	1028243	HLA-DRB1*04:04	ic50	SELQMSWLPLCVRLE	74	79.1	309.48	162	9.53	220.5457	162.0000	220.5457
31/12/2016	1028243	HLA-DRB1*04:04	ic50	SEMFMPRSIGGPVSS	298	2542.1	4265.49	4867	34.65	1537.7713	4265.4900	2542.1000
31/12/2016	1028243	HLA-DRB1*04:04	ic50	SEQGEFKLLSEEKVP	3309	943	1070.2	362	18.49	1705.8722	943.0000	1070.2000
31/12/2016	1028243	HLA-DRB1*04:04	ic50	SEYMTSWFYDNDNPY	3686	139.9	3079.18	1332	15.67	563.1531	1332.0000	563.1531
31/12/2016	1028243	HLA-DRB1*04:04	ic50	SGARSNVTFTVNQTS	186	379.6	1274.08	108	2.85	1806.1698	379.6000	1274.0800
31/12/2016	1028243	HLA-DRB1*04:04	ic50	SGDVLWDIPTPKIIE	16	443	1401.51	623	7.94	799.4113	623.0000	799.4113
31/12/2016	1028243	HLA-DRB1*04:04	ic50	SGQVVTYALNTITNLKK	18	22	98.34	72	0.67	214.9915	72.0000	98.3400
31/12/2016	1028243	HLA-DRB1*04:04	ic50	SGREVIDAMCHATLT	326	663.6	1572.22	241	19.05	403.4556	663.6000	663.6000
31/12/2016	1028243	HLA-DRB1*04:04	ic50	SGSAASMVNGVIKIL	28	2928.5	3131.29	9090	47.5	227.9731	3131.2900	2928.5000
31/12/2016	1028243	HLA-DRB1*04:04	ic50	SHLNAMSKVRKDISE	148	2928	2058.67	3864	30.29	1066.2173	2928.0000	2058.6700
31/12/2016	1028243	HLA-DRB1*04:04	ic50	SHLVRSWVTAGEIHA	18	42.5	522.79	594	4.63	450.8093	522.7900	450.8093
31/12/2016	1028243	HLA-DRB1*04:04	ic50	SIRAANVMAASLRKA	13	319.8	165.85	1029	11.31	232.9607	319.8000	232.9607
31/12/2016	1028243	HLA-DRB1*04:04	ic50	SKAYANMWSLMYFHK	48	63.1	190.97	241	3.29	206.2680	190.9700	190.9700
31/12/2016	1028243	HLA-DRB1*04:04	ic50	SLDISLETVAIDRPA	804	686.7	684.59	583	16.07	549.7624	684.5900	684.5900
31/12/2016	1028243	HLA-DRB1*04:04	ic50	SLETVAIDRPAEVRK	114	3792	2651.18	634	10.93	1054.8796	2651.1800	2651.1800
31/12/2016	1028243	HLA-DRB1*04:04	ic50	SLETVAIDRPAEVRKHHHHHH	183	3792	2651.18	634	10.93	1039.5714	2651.1800	2651.1800
31/12/2016	1028243	HLA-DRB1*04:04	ic50	SLGVGADQGCAINFG	1315	6384.6	7875.07	22701	66.59	2229.9865	7875.0700	6384.6000
31/12/2016	1028243	HLA-DRB1*04:04	ic50	SLILPGIKAQQSKLA	107	260	241.27	134	3.91	381.4813	241.2700	260.0000
31/12/2016	1028243	HLA-DRB1*04:04	ic50	SLLWNGPMAVSMTGVK	1519	568.4	475.85	1014	11.16	439.7350	568.4000	475.8500
31/12/2016	1028243	HLA-DRB1*04:04	ic50	SMEYNCPNLSPREEP	529	655.8	2476.83	576	6.55	3548.2727	655.8000	2476.8300
31/12/2016	1028243	HLA-DRB1*04:04	ic50	SMPFLRKTRWTFLLS	197	421.9	303.17	2794	24.67	235.8138	421.9000	303.1700
31/12/2016	1028243	HLA-DRB1*04:04	ic50	SMQKTIPLVALTLTS	108	33.4	557.92	319	3.55	246.7396	319.0000	246.7396
31/12/2016	1028243	HLA-DRB1*04:04	ic50	SMSLFEVDQTKIQYV	77	812	572.21	805	9.06	488.7575	805.0000	572.2100
31/12/2016	1028243	HLA-DRB1*04:04	ic50	SNGEIEDVQTDIPSE	3123	10886.8	10944.53	26286	69.41	12207.4578	10944.5300	10944.5300
31/12/2016	1028243	HLA-DRB1*04:04	ic50	SNMTQRVVIALLVLAKK	9	153.9	302.93	266	2.9	196.9316	266.0000	196.9316
31/12/2016	1028243	HLA-DRB1*04:04	ic50	SNVTFTVNQTSRLLM	31	88.1	81.36	100	2.85	326.3886	88.1000	88.1000
31/12/2016	1028243	HLA-DRB1*04:04	ic50	SPHHKKLAQAVMEMT	735	701.1	955.75	1725	25.67	473.0586	955.7500	701.1000
31/12/2016	1028243	HLA-DRB1*04:04	ic50	SPWSWPDLDLKPGAA	10000	4873	9040.05	15097	58.26	3065.1210	9040.0500	4873.0000
31/12/2016	1028243	HLA-DRB1*04:04	ic50	SQTEVKEEGKEELQE	10000	31100	17977.7	49541	80.17	17364.7797	31100.0000	17977.7000
31/12/2016	1028243	HLA-DRB1*04:04	ic50	SRGVQGFIFFFLFNIKK	10000	986.2	415.68	374	4.21	196.2897	415.6800	415.6800
31/12/2016	1028243	HLA-DRB1*04:04	ic50	SRKECPFSNRVWNSF	451	599.1	5295.31	6683	37.9	1140.9820	5295.3100	1140.9820
31/12/2016	1028243	HLA-DRB1*04:04	ic50	SRKRRSHDVLTVQFL	1517	6952.6	2066.44	6050	38.99	317.0680	6050.0000	2066.4400
31/12/2016	1028243	HLA-DRB1*04:04	ic50	SRRSRRAIDLPTHEN	2806	2967.4	4222.37	4222	34.99	3754.6803	4222.0000	3754.6803
31/12/2016	1028243	HLA-DRB1*04:04	ic50	STGEAHLAEENEGDN	10000	16945.9	14425.59	7510	43.53	11350.0798	14425.5900	14425.5900
31/12/2016	1028243	HLA-DRB1*04:04	ic50	STHEMYYVSGARSNV	25	324.2	262.6	1054	11.56	555.7150	324.2000	324.2000
31/12/2016	1028243	HLA-DRB1*04:04	ic50	SVAGRVDGLELKKLG	139	7588.5	5385.97	9191	47.73	612.7431	7588.5000	5385.9700
31/12/2016	1028243	HLA-DRB1*04:04	ic50	SVDSLEHEMWRSRAD	2471	2846	6241.14	6027	38.91	1650.5638	6027.0000	2846.0000
31/12/2016	1028243	HLA-DRB1*04:04	ic50	SVEESEMFMPRSIGG	10000	4842.1	4139.54	3654	29.28	1805.0329	4139.5400	4139.5400
31/12/2016	1028243	HLA-DRB1*04:04	ic50	SVGTGNCTTNILEAK	3251	1136.3	5780.71	10976	49.52	1399.6590	5780.7100	1399.6590
31/12/2016	1028243	HLA-DRB1*04:04	ic50	SVVVQDPKNVYQRGT	1499	2795.5	3204.33	9644	48.81	1538.5354	3204.3300	2795.5000
31/12/2016	1028243	HLA-DRB1*04:04	ic50	SVVVQDPKNVYQRGTHHHHHH	1363	2795.5	1641.75	9644	48.81	1538.5354	2795.5000	1641.7500
31/12/2016	1028243	HLA-DRB1*04:04	ic50	SYKICTDKMFFVKNP	35	581.5	931.8	3942	30.67	250.5986	931.8000	581.5000
31/12/2016	1028243	HLA-DRB1*04:04	ic50	TACLSKAYANMWSLM	11	101.2	391.6	493	11.99	239.2022	391.6000	239.2022
31/12/2016	1028243	HLA-DRB1*04:04	ic50	TAGEIHAVPFGLVSM	425	3729.2	1292.45	6002	38.82	316.9385	3729.2000	1292.4500
31/12/2016	1028243	HLA-DRB1*04:04	ic50	TAKLRWFHERGYVKL	173	1017	702	3586	28.96	322.0952	1017.0000	702.0000
31/12/2016	1028243	HLA-DRB1*04:04	ic50	TALTGAMRVTKDTND	1587	521.3	3890.86	2435	22.41	378.2241	2435.0000	521.3000
31/12/2016	1028243	HLA-DRB1*04:04	ic50	TARRHLAEGKVDTGV	5259	8999.6	8223.2	13280	55.61	3499.3574	8999.6000	8223.2000
31/12/2016	1028243	HLA-DRB1*04:04	ic50	TAWDFSSAGGFFTSV	2295	1038.8	1560.88	922	29.56	1281.5785	1038.8000	1281.5785
31/12/2016	1028243	HLA-DRB1*04:04	ic50	TCAKSMSLFEVDQTKKK	1389	552.6	1158.23	270	8.02	457.6013	552.6000	552.6000
31/12/2016	1028243	HLA-DRB1*04:04	ic50	TDIAEMGANLCVERV	93	4500.2	2640.16	2158	20.55	451.0028	2640.1600	2640.1600
31/12/2016	1028243	HLA-DRB1*04:04	ic50	TESWIVDRQWAQDLT	10000	2852.7	1445.27	2858	25.06	938.2871	2852.7000	1445.2700
31/12/2016	1028243	HLA-DRB1*04:04	ic50	TFWMGSHEVNGTWMI	328	997.6	2498.74	1835	18.25	1380.3642	1835.0000	1380.3642
31/12/2016	1028243	HLA-DRB1*04:04	ic50	TGKKITAHLKRLWKM	86	2499.1	995.58	10002	49.61	222.3199	2499.1000	995.5800
31/12/2016	1028243	HLA-DRB1*04:04	ic50	TGVAVSRGTAKLRWF	143	10004.2	1960.22	7045	42.16	477.1319	7045.0000	1960.2200
31/12/2016	1028243	HLA-DRB1*04:04	ic50	TGVMRGNHYAFVGVM	68	2542.2	1670.89	12690	54.67	336.7483	2542.2000	1670.8900
31/12/2016	1028243	HLA-DRB1*04:04	ic50	TIGTSVEESEMFMPR	3842	12745.4	5764.97	14671	57.68	5420.4685	12745.4000	5764.9700
31/12/2016	1028243	HLA-DRB1*04:04	ic50	TIKQKKPDFILATDI	423	3038.4	2563.07	6165	39.37	966.1981	3038.4000	2563.0700
31/12/2016	1028243	HLA-DRB1*04:04	ic50	TILPLMALLTPVTMA	3	6	35.67	19	0.06	207.9643	19.0000	35.6700
31/12/2016	1028243	HLA-DRB1*04:04	ic50	TINAVASRKASNTIL	36	6095.9	1080.62	1643	16.75	962.7236	1643.0000	1080.6200
31/12/2016	1028243	HLA-DRB1*04:04	ic50	TIPLVALTLTSYLGLK	51	16.8	165.5	313	3.33	200.5409	165.5000	165.5000
31/12/2016	1028243	HLA-DRB1*04:04	ic50	TISVFLHSEEGSRAY	105	1124.4	791.28	1266	14.97	1073.9117	1124.4000	1073.9117
31/12/2016	1028243	HLA-DRB1*04:04	ic50	TKEDLFGKKNLIPSS	1942	1071	2454.35	2115	20.27	2066.7591	2115.0000	2066.7591
31/12/2016	1028243	HLA-DRB1*04:04	ic50	TKPSLFKVRNGGEIG	106	2136.5	2637.39	4155	31.65	2392.5967	2637.3900	2392.5967
31/12/2016	1028243	HLA-DRB1*04:04	ic50	TLEALDYKECEWPLT	10000	2601.6	7965.56	978	18.49	1218.2387	2601.6000	2601.6000
31/12/2016	1028243	HLA-DRB1*04:04	ic50	TLEQDKCVTVMAPDK	4516	1352.3	3492.8	6383	40.11	1547.9821	3492.8000	1547.9821
31/12/2016	1028243	HLA-DRB1*04:04	ic50	TLGEVWKRELNLLDK	1105	275.5	695.53	95	11.02	643.2676	275.5000	643.2676
31/12/2016	1028243	HLA-DRB1*04:04	ic50	TLVSAVAANELGMLED	70	156.5	498.8	292	6.27	317.1385	292.0000	317.1385
31/12/2016	1028243	HLA-DRB1*04:04	ic50	TMAEVRLAAMFFCAVKK	150	273.2	933.47	519	5.9	200.5405	519.0000	273.2000
31/12/2016	1028243	HLA-DRB1*04:04	ic50	TMAGCGYLMFLGGVK	43	884.1	1641.17	7963	44.75	208.3407	1641.1700	884.1000
31/12/2016	1028243	HLA-DRB1*04:04	ic50	TNDNNLYKLHGGHVS	678	6359.7	2495.23	3848	30.22	978.4988	3848.0000	2495.2300
31/12/2016	1028243	HLA-DRB1*04:04	ic50	TNDRKWCFEGPEEHE	2279	5222.3	10280.04	4031	31.11	9506.7406	5222.3000	9506.7406
31/12/2016	1028243	HLA-DRB1*04:04	ic50	TNILEAKYWCPDSME	10000	898.9	4410.5	4209	31.89	370.1283	4209.0000	898.9000
31/12/2016	1028243	HLA-DRB1*04:04	ic50	TNLKVQLIRMAEAEM	61	62.6	112.46	135	1.87	276.8342	112.4600	112.4600
31/12/2016	1028243	HLA-DRB1*04:04	ic50	TNNPHMQDKTMVKKW	1265	5589.2	6365.54	27255	70.12	2399.4411	6365.5400	5589.2000
31/12/2016	1028243	HLA-DRB1*04:04	ic50	TPFSLAEGIVLASAA	123	818.5	507.21	1375	18.49	242.3980	818.5000	507.2100
31/12/2016	1028243	HLA-DRB1*04:04	ic50	TQAFSAHGSGREVID	1042	8698.3	5705.09	7221	42.68	3044.6690	7221.0000	5705.0900
31/12/2016	1028243	HLA-DRB1*04:04	ic50	TRKIMKVVNRWLFRH	44	98.5	210.44	322	4.85	212.2099	210.4400	210.4400
31/12/2016	1028243	HLA-DRB1*04:04	ic50	TRKIMKVVNRWLFRHHHHHH	564	84.1	210.44	322	4.85	220.1872	210.4400	210.4400
31/12/2016	1028243	HLA-DRB1*04:04	ic50	TRRFLPQILAECARR	56	327.6	157.45	1513	15.69	298.5498	327.6000	298.5498
31/12/2016	1028243	HLA-DRB1*04:04	ic50	TRRFLPQILAECARRHHHHHH	43	206.1	143.74	221	9.55	298.5498	206.1000	206.1000
31/12/2016	1028243	HLA-DRB1*04:04	ic50	TRSVETDKGPLDKEA	7040	18958	8777.22	3658	33.07	15301.0354	8777.2200	15301.0354
31/12/2016	1028243	HLA-DRB1*04:04	ic50	TRVVLSEMKEAFHGL	106	2800.3	1617.16	629	9.03	440.1996	1617.1600	1617.1600
31/12/2016	1028243	HLA-DRB1*04:04	ic50	TSGSPIVNRNGEVIG	1598	6021.6	11675.32	4426	32.85	2778.0201	6021.6000	6021.6000
31/12/2016	1028243	HLA-DRB1*04:04	ic50	TSVGKGIHTVFGSAF	66	1075.1	1252.11	2847	25	541.8397	1252.1100	1075.1000
31/12/2016	1028243	HLA-DRB1*04:04	ic50	TSVIIDGNCDGRGKS	12	3524.2	5986.11	4998	35.15	2959.1697	4998.0000	3524.2000
31/12/2016	1028243	HLA-DRB1*04:04	ic50	TSWFYDNDNPYRTWH	10000	534.7	2368.39	1611	20.15	2457.1882	1611.0000	2368.3900
31/12/2016	1028243	HLA-DRB1*04:04	ic50	TTPFGQQRVFKEKVD	2993	2073.2	1983.56	5520	37.13	2472.7986	2073.2000	2073.2000
31/12/2016	1028243	HLA-DRB1*04:04	ic50	TTVLDFHPGAGKTRR	3932	1722.5	4340.63	3731	29.65	1046.5935	3731.0000	1722.5000
31/12/2016	1028243	HLA-DRB1*04:04	ic50	TVAVGLHFHEMNNGG	3311	1317	2672.55	3064	26.25	294.7309	2672.5500	1317.0000
31/12/2016	1028243	HLA-DRB1*04:04	ic50	TVEKWLACGVDNFCV	3111	450.8	2075.89	2828	24.89	328.9292	2075.8900	450.8000
31/12/2016	1028243	HLA-DRB1*04:04	ic50	TVFGSAFQGLFGGLNKK	755	661.3	1190.73	664	20.22	389.3828	664.0000	661.3000
31/12/2016	1028243	HLA-DRB1*04:04	ic50	TVMAPDKPSLDISLE	1267	6541.4	3964.85	2584	23.36	2860.2174	3964.8500	3964.8500
31/12/2016	1028243	HLA-DRB1*04:04	ic50	TVMPLLCGIGCAMLH	160	93.3	1512.69	980	10.84	214.5962	980.0000	214.5962
31/12/2016	1028243	HLA-DRB1*04:04	ic50	TVYVGIVTMLSPMLHK	7	11.8	8.59	17	0.05	214.0286	11.8000	11.8000
31/12/2016	1028243	HLA-DRB1*04:04	ic50	TWHYCGSYVTKTSGS	1721	335.7	602.1	629	8.02	346.3474	602.1000	346.3474
31/12/2016	1028243	HLA-DRB1*04:04	ic50	VADDLTAAINKGILV	1636	5728.7	1465.22	699	10.49	265.7463	1465.2200	1465.2200
31/12/2016	1028243	HLA-DRB1*04:04	ic50	VAIDRPAEVRKVCYN	322	8752.1	7514.72	1975	19.27	1015.0322	7514.7200	7514.7200
31/12/2016	1028243	HLA-DRB1*04:04	ic50	VAIKGPLRISASSAA	11	441.8	570.28	678	7.66	325.2627	570.2800	441.8000
31/12/2016	1028243	HLA-DRB1*04:04	ic50	VALDYPSGTSGSPIV	689	4436.1	9653.28	1403	14.75	3794.7447	4436.1000	4436.1000
31/12/2016	1028243	HLA-DRB1*04:04	ic50	VALTLTSYLGLTQPF	41	40.4	403.67	718	4.36	210.6054	403.6700	210.6054
31/12/2016	1028243	HLA-DRB1*04:04	ic50	VAPLYGVEGTKTPVS	163	1343.6	2853.19	1400	14.72	1257.4138	1400.0000	1343.6000
31/12/2016	1028243	HLA-DRB1*04:04	ic50	VASRKASNTILPLMA	42	3478.7	1241.58	1134	25.18	444.0500	1241.5800	1241.5800
31/12/2016	1028243	HLA-DRB1*04:04	ic50	VDFGNSYIAEMETES	6274	337.3	2578.95	1035	15.55	1047.0211	1035.0000	1047.0211
31/12/2016	1028243	HLA-DRB1*04:04	ic50	VDGNPTVDIEEAPEM	8735	10459	11101.24	2992	25.85	8916.5034	10459.0000	10459.0000
31/12/2016	1028243	HLA-DRB1*04:04	ic50	VDRDTARRHLAEGKV	1779	15316.1	11335.25	7633	43.87	3785.4605	11335.2500	11335.2500
31/12/2016	1028243	HLA-DRB1*04:04	ic50	VEFEPPHAATIRVLA	100	2183.5	3160.77	4794	34.36	470.5558	3160.7700	2183.5000
31/12/2016	1028243	HLA-DRB1*04:04	ic50	VEIALGGVMGGLWKY	21	2012.7	2902.7	3298	27.45	416.7347	2902.7000	2012.7000
31/12/2016	1028243	HLA-DRB1*04:04	ic50	VENVRVAYGKCDSAG	279	1680.9	4252.4	4463	33	1081.3405	4252.4000	1680.9000
31/12/2016	1028243	HLA-DRB1*04:04	ic50	VFKEKVDTRAKDPPA	3269	5015.9	7860.43	15399	58.67	2472.7986	7860.4300	5015.9000
31/12/2016	1028243	HLA-DRB1*04:04	ic50	VFSPGRKNGSFIIDG	10000	10579.5	8966.89	26302	69.42	6885.9170	10579.5000	8966.8900
31/12/2016	1028243	HLA-DRB1*04:04	ic50	VGINTRNMTMSMSMI	27	246.1	500.56	2937	23.38	639.2636	500.5600	500.5600
31/12/2016	1028243	HLA-DRB1*04:04	ic50	VIDAMCHATLTYRML	56	286	164.38	503	17.35	209.0285	286.0000	209.0285
31/12/2016	1028243	HLA-DRB1*04:04	ic50	VIGLYGNGILVGDNS	1638	1823.4	1713.16	1639	16.71	228.2358	1713.1600	1713.1600
31/12/2016	1028243	HLA-DRB1*04:04	ic50	VIIMDEAHFLDPASI	82	601.4	473.51	953	10.57	248.9623	601.4000	473.5100
31/12/2016	1028243	HLA-DRB1*04:04	ic50	VIIMDEAHFLDPASIHHHHHH	107	601.4	473.51	953	10.57	248.9623	601.4000	473.5100
31/12/2016	1028243	HLA-DRB1*04:04	ic50	VIPEPGQQRSIQDNQ	10000	12213	14047	23507	67.26	11538.8389	14047.0000	12213.0000
31/12/2016	1028243	HLA-DRB1*04:04	ic50	VIPEWCCRSCTMPPV	583	472.2	3501.28	6198	33.72	834.3963	3501.2800	834.3963
31/12/2016	1028243	HLA-DRB1*04:04	ic50	VIRDLAAMDGGGFYA	1615	259.2	1030.94	449	5.1	763.0304	449.0000	763.0304
31/12/2016	1028243	HLA-DRB1*04:04	ic50	VKEEGKEELQEIPTM	842	9791	12266.73	26464	69.55	11980.4680	12266.7300	11980.4680
31/12/2016	1028243	HLA-DRB1*04:04	ic50	VKFHTQAFSAHGSGR	138	210.6	783.29	1424	14.93	503.5501	783.2900	503.5501
31/12/2016	1028243	HLA-DRB1*04:04	ic50	VKINDKCPSTGEAHL	10000	3362.8	10910	2543	23.13	6772.9693	3362.8000	6772.9693
31/12/2016	1028243	HLA-DRB1*04:04	ic50	VKLEGRVIDLGCGRG	2378	3133.1	4750.94	8040	44.95	852.3012	4750.9400	3133.1000
31/12/2016	1028243	HLA-DRB1*04:04	ic50	VKREACPGTSVIIDG	4777	2064.5	11068.02	3899	30.45	4249.9531	3899.0000	4249.9531
31/12/2016	1028243	HLA-DRB1*04:04	ic50	VKVLRPAPGGKAYMD	22	741	2420.09	76	3.08	1906.9180	741.0000	1906.9180
31/12/2016	1028243	HLA-DRB1*04:04	ic50	VLALGNQEGSLKTAL	34	2695.3	1803.43	138	2.2	768.5010	1803.4300	1803.4300
31/12/2016	1028243	HLA-DRB1*04:04	ic50	VLAPTRVVLSEMKEA	59	1244.5	1180.76	2115	20.27	298.4161	1244.5000	1180.7600
31/12/2016	1028243	HLA-DRB1*04:04	ic50	VLAPYMPDVLEKLEL	256	903.9	2637.1	3142	26.67	381.8297	2637.1000	903.9000
31/12/2016	1028243	HLA-DRB1*04:04	ic50	VLAVGPAYSAHCIGI	81	800.4	1387.92	384	4.34	261.4951	800.4000	800.4000
31/12/2016	1028243	HLA-DRB1*04:04	ic50	VLEKLELLQRRFGGT	99	1189.8	1938.41	1315	13.99	288.2430	1315.0000	1189.8000
31/12/2016	1028243	HLA-DRB1*04:04	ic50	VLIWVGINTRNMTMSK	160	31.6	118.2	522	3.04	226.0268	118.2000	118.2000
31/12/2016	1028243	HLA-DRB1*04:04	ic50	VLNRKTFEREYPTIK	2586	3666.7	2903.14	3640	29.22	1369.6983	3640.0000	2903.1400
31/12/2016	1028243	HLA-DRB1*04:04	ic50	VLTHVKINDKCPSTG	134	1151.5	3139.67	1260	13.49	646.3492	1260.0000	1151.5000
31/12/2016	1028243	HLA-DRB1*04:04	ic50	VLTLGAAMVEIALGGKK	13	385	1091.33	85	3.91	221.3688	385.0000	385.0000
31/12/2016	1028243	HLA-DRB1*04:04	ic50	VLTRLEAWLTEHGCN	41	67.7	406.25	87	7.99	278.7481	87.0000	278.7481
31/12/2016	1028243	HLA-DRB1*04:04	ic50	VLVDEGRKVAIKGPL	2463	15241.2	7960.57	20077	64.14	817.3682	15241.2000	7960.5700
31/12/2016	1028243	HLA-DRB1*04:04	ic50	VMGDTAWDFSSAGGF	1495	2746.7	5101.34	2431	22.39	851.7793	2746.7000	2746.7000
31/12/2016	1028243	HLA-DRB1*04:04	ic50	VNGTWMIHTLEALDY	9	52.8	348.73	63	4.54	212.6869	63.0000	212.6869
31/12/2016	1028243	HLA-DRB1*04:04	ic50	VNMVRRGVRSLSNKI	30	1200.3	609.2	1388	14.62	704.6410	1200.3000	704.6410
31/12/2016	1028243	HLA-DRB1*04:04	ic50	VNMVRRGVRSLSNKIHHHHHH	30	438	123.98	210	2.2	704.6410	210.0000	438.0000
31/12/2016	1028243	HLA-DRB1*04:04	ic50	VNPIASTNDDEVLIE	3432	2865.2	6494.87	1666	16.93	3778.3538	2865.2000	3778.3538
31/12/2016	1028243	HLA-DRB1*04:04	ic50	VNVQTKPSLFKVRNG	84	2361.8	2088.1	1489	15.49	870.2332	2088.1000	2088.1000
31/12/2016	1028243	HLA-DRB1*04:04	ic50	VNWEVIIMDEAHFLD	280	152.8	264.68	795	8.96	255.4459	264.6800	255.4459
31/12/2016	1028243	HLA-DRB1*04:04	ic50	VNWEVIIMDEAHFLDHHHHHH	186	152.8	216.25	795	8.96	284.6290	216.2500	216.2500
31/12/2016	1028243	HLA-DRB1*04:04	ic50	VPLEVKREACPGTSV	386	1717.5	8541.32	1460	17.35	1587.2049	1717.5000	1717.5000
31/12/2016	1028243	HLA-DRB1*04:04	ic50	VPTSWVPQGRTTWSI	8774	1180.8	7972.37	4873	34.67	4921.8217	4873.0000	4921.8217
31/12/2016	1028243	HLA-DRB1*04:04	ic50	VQDPKFWELVDEERK	4190	815.2	4569.2	2318	24.69	972.8378	2318.0000	972.8378
31/12/2016	1028243	HLA-DRB1*04:04	ic50	VQLIAAVPGKNVVNV	11	101.9	358.73	89	1.87	343.6930	101.9000	343.6930
31/12/2016	1028243	HLA-DRB1*04:04	ic50	VQLIRMAEAEMVIHH	24	115.8	70.6	126	1.87	260.4828	115.8000	115.8000
31/12/2016	1028243	HLA-DRB1*04:04	ic50	VQTAVDFGNSYIAEM	2334	837.1	2439.7	1438	15.55	483.6377	1438.0000	837.1000
31/12/2016	1028243	HLA-DRB1*04:04	ic50	VRKDISEWQPSKGWN	126	4868.4	5998.69	4130	31.55	12441.5785	4868.4000	5998.6900
31/12/2016	1028243	HLA-DRB1*04:04	ic50	VRKNRWLLLNVTSED	338	17.7	154.8	99	1.07	272.7258	99.0000	154.8000
31/12/2016	1028243	HLA-DRB1*04:04	ic50	VRKVCYNAVLTHVKI	16	142.5	91.29	1046	11.49	208.4689	142.5000	142.5000
31/12/2016	1028243	HLA-DRB1*04:04	ic50	VRNCDLPVWLSWQVA	171	455.5	1500.52	4176	31.74	236.1952	1500.5200	455.5000
31/12/2016	1028243	HLA-DRB1*04:04	ic50	VRNGKKLIPSWASVK	260	468.7	863.17	479	5.44	1595.0002	479.0000	863.1700
31/12/2016	1028243	HLA-DRB1*04:04	ic50	VRPIDDRFGLALSHL	108	2670.2	1432.09	3654	29.28	470.6504	2670.2000	1432.0900
31/12/2016	1028243	HLA-DRB1*04:04	ic50	VSAISQTEVKEEGKE	5305	3111.5	7124.29	1529	15.82	2121.3310	3111.5000	3111.5000
31/12/2016	1028243	HLA-DRB1*04:04	ic50	VSKGAPCRIPVIVAD	196	3444.7	4624.55	22275	66.21	834.3963	4624.5500	3444.7000
31/12/2016	1028243	HLA-DRB1*04:04	ic50	VSMMIAMEVVLRKRQ	22	42.9	90.79	51	1.02	208.1767	51.0000	90.7900
31/12/2016	1028243	HLA-DRB1*04:04	ic50	VSRGTAKLRWFHERG	438	2740.6	2313	12222	53.87	704.6998	2740.6000	2313.0000
31/12/2016	1028243	HLA-DRB1*04:04	ic50	VSSAVPTSWVPQGRT	6515	514.7	6504.22	1282	13.71	2721.8004	1282.0000	2721.8004
31/12/2016	1028243	HLA-DRB1*04:04	ic50	VSSDQSALSEFIKFA	799	6128.4	2077.44	288	7.05	425.6765	2077.4400	2077.4400
31/12/2016	1028243	HLA-DRB1*04:04	ic50	VSSHNHIPGYKVQTN	3051	1114.1	4712.24	1579	16.74	1891.7964	1579.0000	1891.7964
31/12/2016	1028243	HLA-DRB1*04:04	ic50	VSWEEEAEISGSSAR	10000	14662.6	12868.74	10330	50.3	6560.6875	12868.7400	12868.7400
31/12/2016	1028243	HLA-DRB1*04:04	ic50	VTEGERTVRVLDTVE	560	1289.3	6106.22	2838	34.59	4617.2750	2838.0000	4617.2750
31/12/2016	1028243	HLA-DRB1*04:04	ic50	VTKDTNDNNLYKLHG	3259	6328	7826.4	3563	28.83	4076.6264	6328.0000	6328.0000
31/12/2016	1028243	HLA-DRB1*04:04	ic50	VTKTSGSAASMVNGV	473	5104.4	6896.53	1916	19.65	3639.9708	5104.4000	5104.4000
31/12/2016	1028243	HLA-DRB1*04:04	ic50	VTLEADVILPIGTRS	72	1011.7	1211.33	866	9.69	276.3827	1011.7000	1011.7000
31/12/2016	1028243	HLA-DRB1*04:04	ic50	VTRMAMTDTTPFGQQ	18	14.1	919.84	333	2.81	1074.9503	333.0000	919.8400
31/12/2016	1028243	HLA-DRB1*04:04	ic50	VTYALNTITNLKVQLKK	12	22.5	46.94	37	1.04	228.8918	37.0000	46.9400
31/12/2016	1028243	HLA-DRB1*04:04	ic50	VVLRKRQGPKQMLVG	630	13876.9	4705.41	16127	59.6	1365.5106	13876.9000	4705.4100
31/12/2016	1028243	HLA-DRB1*04:04	ic50	VWKRELNLLDKRQFE	645	120.3	768.76	247	11.02	488.2658	247.0000	488.2658
31/12/2016	1028243	HLA-DRB1*04:04	ic50	VWREMHHLVEFEPPH	500	529.8	1982.21	690	14.39	535.7900	690.0000	535.7900
31/12/2016	1028243	HLA-DRB1*04:04	ic50	VYMDAVFEYTIDCDG	10000	290.1	1965.66	5487	25.74	227.9266	1965.6600	290.1000
31/12/2016	1028243	HLA-DRB1*04:04	ic50	WASHIHLVIHRIRTL	21	729.8	195.09	1305	13.9	199.1962	729.8000	199.1962
31/12/2016	1028243	HLA-DRB1*04:04	ic50	WCCRSCTMPPVSFHG	241	408.2	2029.89	4082	31.3	1137.1416	2029.8900	1137.1416
31/12/2016	1028243	HLA-DRB1*04:04	ic50	WCPDSMEYNCPNLSP	1190	723.6	2826.98	199	3.08	4036.8932	723.6000	2826.9800
31/12/2016	1028243	HLA-DRB1*04:04	ic50	WCYYAAAQKEVSGVK	3022	1757.7	1168.85	2865	25.11	279.7172	1757.7000	1168.8500
31/12/2016	1028243	HLA-DRB1*04:04	ic50	WDTRITEADLDDEQE	10000	6969	10630.12	9787	49.12	6740.2688	9787.0000	6969.0000
31/12/2016	1028243	HLA-DRB1*04:04	ic50	WENVPFCSHHFHELQ	10000	1785	2470.76	12343	54.08	318.8118	2470.7600	1785.0000
31/12/2016	1028243	HLA-DRB1*04:04	ic50	WFLPSIRAANVMAAS	4	67.2	103.42	160	1.6	303.5775	103.4200	103.4200
31/12/2016	1028243	HLA-DRB1*04:04	ic50	WFVRNPFFAVTALTI	21	330.2	164.66	326	7.57	209.0712	326.0000	209.0712
31/12/2016	1028243	HLA-DRB1*04:04	ic50	WKLEGRWDGEEEVQL	10000	7373.7	12918.54	8333	45.72	6576.7806	8333.0000	7373.7000
31/12/2016	1028243	HLA-DRB1*04:04	ic50	WKMLDPRQGLAVLRK	418	1007.7	1896.71	477	6.27	880.7769	1007.7000	1007.7000
31/12/2016	1028243	HLA-DRB1*04:04	ic50	WKTWGKNLVFSPGRK	10000	761.5	2383.94	2531	23.04	1174.3073	2383.9400	1174.3073
31/12/2016	1028243	HLA-DRB1*04:04	ic50	WLACGVDNFCVKVLAK	160	2178.1	2278.3	1605	16.45	260.9278	2178.1000	2178.1000
31/12/2016	1028243	HLA-DRB1*04:04	ic50	WLGARYLEFEALGFLKK	375	426.7	581.14	302	13.8	236.2453	426.7000	426.7000
31/12/2016	1028243	HLA-DRB1*04:04	ic50	WLSWQVAKAGLKTND	806	334.7	858.28	1435	15.03	296.8365	858.2800	334.7000
31/12/2016	1028243	HLA-DRB1*04:04	ic50	WMIHTLEALDYKECE	24	108.7	289.28	77	4.54	222.7742	108.7000	222.7742
31/12/2016	1028243	HLA-DRB1*04:04	ic50	WMTGRMGERQLQKIE	541	11079.2	7111.59	23133	66.96	2208.6788	11079.2000	7111.5900
31/12/2016	1028243	HLA-DRB1*04:04	ic50	WMTTEDMLEVWNRVW	799	969.6	2978.9	1223	13.17	430.8535	1223.0000	969.6000
31/12/2016	1028243	HLA-DRB1*04:04	ic50	WNTDIKTLKFDALSG	1793	926.7	1519.42	1858	18.42	357.3399	1519.4200	926.7000
31/12/2016	1028243	HLA-DRB1*04:04	ic50	WNTGHDWILADKRPT	822	1821.8	4372.59	2870	27.53	798.2206	2870.0000	1821.8000
31/12/2016	1028243	HLA-DRB1*04:04	ic50	WPDLDLKPGAAWTVY	1101	4036.4	4837.88	2301	22.47	1202.1357	4036.4000	4036.4000
31/12/2016	1028243	HLA-DRB1*04:04	ic50	WSIHGKGEWMTTEDM	10000	2552.6	9753.23	6131	39.26	2052.7475	6131.0000	2552.6000
31/12/2016	1028243	HLA-DRB1*04:04	ic50	WVPQGRTTWSIHGKG	14	753.4	6167.57	6234	39.61	4517.4317	6167.5700	4517.4317
31/12/2016	1028243	HLA-DRB1*04:04	ic50	WVSATLEQDKCVTVM	914	2563.1	3684.37	3940	30.66	973.7188	3684.3700	2563.1000
31/12/2016	1028243	HLA-DRB1*04:04	ic50	YAFVGVMYNLWKMKTK	16	16.5	311	232	0.92	216.6303	232.0000	216.6303
31/12/2016	1028243	HLA-DRB1*04:04	ic50	YDNDNPYRTWHYCGS	10000	1535.5	6817	8271	45.57	2088.6760	6817.0000	2088.6760
31/12/2016	1028243	HLA-DRB1*04:04	ic50	YGGSWKLEGRWDGEE	2271	4787.8	11902.61	2489	30.27	4569.3712	4787.8000	4787.8000
31/12/2016	1028243	HLA-DRB1*04:04	ic50	YGIFQSTFLGASQRG	27	162.8	466.15	639	7.23	268.4345	466.1500	268.4345
31/12/2016	1028243	HLA-DRB1*04:04	ic50	YGNGILVGDNSFVSA	20	692.1	634.78	404	4.58	854.8648	634.7800	692.1000
31/12/2016	1028243	HLA-DRB1*04:04	ic50	YGVEGTKTPVSPGEM	136	2291.1	8581.33	2999	25.89	13761.6686	2999.0000	8581.3300
31/12/2016	1028243	HLA-DRB1*04:04	ic50	YKRTDIVEVDRDTAR	5010	1446.8	6216.27	3470	28.36	3828.9821	3470.0000	3828.9821
31/12/2016	1028243	HLA-DRB1*04:04	ic50	YLGYVIRDLAAMDGG	47	36.8	216.57	161	3.08	207.4132	161.0000	207.4132
31/12/2016	1028243	HLA-DRB1*04:04	ic50	YLVGSNMTQRVVIALKK	85	400.9	494.59	3741	29.7	320.3839	494.5900	400.9000
31/12/2016	1028243	HLA-DRB1*04:04	ic50	YMDVISRRDQRGSGQ	1977	6785	5576.02	4333	32.44	1431.3239	5576.0200	5576.0200
31/12/2016	1028243	HLA-DRB1*04:04	ic50	YMPDVLEKLELLQRR	561	1750.6	2002.3	1915	18.82	410.0954	1915.0000	1750.6000
31/12/2016	1028243	HLA-DRB1*04:04	ic50	YPEDPVKLASIVKAS	60	500.7	933.8	1542	15.94	464.0719	933.8000	500.7000
31/12/2016	1028243	HLA-DRB1*04:04	ic50	YPMEIRPRKTHESHL	196	6806.5	7796.14	7348	43.06	5253.5587	7348.0000	6806.5000
31/12/2016	1028243	HLA-DRB1*04:04	ic50	YPSGTSGSPIVNRNG	759	6291.2	17694.79	4812	34.43	14501.7073	6291.2000	14501.7073
31/12/2016	1028243	HLA-DRB1*04:04	ic50	YPWDRIEEVTRMAMT	274	2067.8	2531.59	2025	24.15	1391.5830	2067.8000	2067.8000
31/12/2016	1028243	HLA-DRB1*04:04	ic50	YSDRGWGNGCGLFGK	4734	2663.6	15974.11	13204	55.48	5826.9700	13204.0000	5826.9700
31/12/2016	1028243	HLA-DRB1*04:04	ic50	YTDYLTVMDRYSVDA	1651	109.6	642.08	1060	12.87	332.3624	642.0800	332.3624
31/12/2016	1028243	HLA-DRB1*04:04	ic50	YTIDCDGSILGAAVND	10000	1034.8	2302.09	843	22.44	899.8478	1034.8000	1034.8000
31/12/2016	1028243	HLA-DRB1*04:04	ic50	YYSEPTSENNAHHVC	10000	2886.9	8060.76	2270	21.31	13379.3975	2886.9000	8060.7600
31/12/2016	1028057	HLA-DRB1*04:01	ic50	AKAFAYYIEPQHRDVLQLYA	51	181.8	810.38	795	8.62	334.2153	795.0000	334.2153
31/12/2016	1028057	HLA-DRB1*04:01	ic50	AVDDYAGYLLDKNQSDLVTN	10	141.8	186.49	233	2.39	437.2299	186.4900	186.4900
31/12/2016	1028057	HLA-DRB1*04:01	ic50	DTGGLIDSPSINLDVRKQYK	935	1022.8	1012.57	799	10.94	731.7675	1012.5700	1012.5700
31/12/2016	1028057	HLA-DRB1*04:01	ic50	EAQLNINQEWNKALGLPKYT	43	844.6	682.52	1139	12.1	1358.4779	844.6000	844.6000
31/12/2016	1028057	HLA-DRB1*04:01	ic50	EIMKHIVKIEVKGEEAVKKE	567	1654	2019.99	2511	23.01	372.0727	2019.9900	1654.0000
31/12/2016	1028057	HLA-DRB1*04:01	ic50	EQYTHQDEIYEQVHSKGLYV	237	886.2	659.4	1181	14.94	639.2674	886.2000	659.4000
31/12/2016	1028057	HLA-DRB1*04:01	ic50	EYIRIDAKVVPKSKIDTKIQ	15	402.2	423.38	1498	15.36	591.3702	423.3800	423.3800
31/12/2016	1028057	HLA-DRB1*04:01	ic50	HQSIGSTLYNKIYLYENMNI	55	43.4	533.73	428	4.66	207.9218	428.0000	207.9218
31/12/2016	1028057	HLA-DRB1*04:01	ic50	KELLNRIQVDSSNPLSEKEK	0.08	47.4	338.74	101	1.19	1004.7326	101.0000	338.7400
31/12/2016	1028057	HLA-DRB1*04:01	ic50	KIYLYENMNINNLTATLGAD	0.2	46.7	118.73	182	3.49	220.0053	118.7300	118.7300
31/12/2016	1028057	HLA-DRB1*04:01	ic50	KLITFNVHNRYASNIVESAY	3	195.7	259.78	439	4.78	269.8036	259.7800	259.7800
31/12/2016	1028057	HLA-DRB1*04:01	ic50	LENGKLILQRNIGLEIKDVQI	7	140.9	255.16	290	3.04	258.8100	255.1600	255.1600
31/12/2016	1028057	HLA-DRB1*04:01	ic50	LLFTNQLKEHPTDFSVEFLE	6	1462.3	2719.69	1118	11.89	377.0696	1462.3000	1462.3000
31/12/2016	1028057	HLA-DRB1*04:01	ic50	NKALGLPKYTKLITFNVHNR	10	31.8	61.55	157	2.08	249.8837	61.5500	61.5500
31/12/2016	1028057	HLA-DRB1*04:01	ic50	PEAFNYMDKFNEQEINLSLE	2	190.5	432.98	188	3.05	1372.6445	190.5000	432.9800
31/12/2016	1028057	HLA-DRB1*04:01	ic50	PESRSILLHGPSKGVELRND	22	772.4	490.93	697	7.6	863.7442	697.0000	772.4000
31/12/2016	1028057	HLA-DRB1*04:01	ic50	QHRDVLQLYAPEAFNYMDKF	100	221	238.33	442	5.42	292.8776	238.3300	238.3300
31/12/2016	1028057	HLA-DRB1*04:01	ic50	QNSNEVQEVFAKAFAYYIEP	137	163.9	267.94	1061	12.72	213.2883	267.9400	213.2883
31/12/2016	1028057	HLA-DRB1*04:01	ic50	QSDLIKKVTNYLVDGNGRFV	15	123.2	266.33	145	4.29	446.0933	145.0000	266.3300
31/12/2016	1028057	HLA-DRB1*04:01	ic50	RNKTQEEHLKEIMKHIVKIE	1593	4374.6	2557.08	4776	35.15	452.6623	4374.6000	2557.0800
31/12/2016	1028057	HLA-DRB1*04:01	ic50	SDVLEMYKAIGGKIYIVDGD	305	656.8	547.94	1223	13.76	319.7377	656.8000	547.9400
31/12/2016	1028057	HLA-DRB1*04:01	ic50	SEGFIHEFGHAVDDYAGYLL	46	407.7	412.09	1387	14.41	317.4576	412.0900	407.7000
31/12/2016	1028057	HLA-DRB1*04:01	ic50	SKKFIDIFKEEGSNLTSYGR	0.2	92.7	246.44	97	2.56	2225.4407	97.0000	246.4400
31/12/2016	1028057	HLA-DRB1*04:01	ic50	VENTEKALNVYYEIGKILSR	81	1217.7	771.17	1129	12	221.5393	1129.0000	771.1700
31/12/2016	1028057	HLA-DRB1*04:01	ic50	VLVIQSSEDYVENTEKALNV	29	904.2	1672.18	1291	13.54	577.7732	1291.0000	904.2000
31/12/2016	1028057	HLA-DRB1*04:01	ic50	YGKDALLHEHYVYAKEGYEP	168	1943.8	1257.45	2759	24.63	228.8918	1943.8000	1257.4500
31/12/2016	1028057	HLA-DRB1*04:01	ic50	YLVDGNGRFVFTDITLPNIA	0.3	17.6	112.47	119	1.09	288.2430	112.4700	112.4700
31/12/2016	1028057	HLA-DRB1*04:01	ic50	YVYAKEGYEPVLVIQSSEDY	555	455.5	1008.79	637	6.94	746.8520	637.0000	746.8520
31/12/2016	1028057	HLA-DRB1*04:01	ic50	YYEIGKILSRDILSKINQPY	19	573.5	592.06	543	9.97	289.6681	573.5000	573.5000
31/12/2016	1027578	HLA-DRB1*03:01	ic50	ALSTPFLMEHTMPVT	80	47.6	211.49	338	2.75	342.5522	211.4900	211.4900
31/12/2016	1027578	HLA-DRB1*03:01	ic50	EQSDEEEEEGAQEER	1000	33230.1	32115.97	34482	57.87	19550.4427	33230.1000	32115.9700
31/12/2016	1027578	HLA-DRB1*03:01	ic50	GDILAQAVNHAGIDS	120	5438.4	1393.54	11207	23	479.8639	5438.4000	1393.5400
31/12/2016	1027578	HLA-DRB1*03:01	ic50	LMQKFPKQVMVRIFS	318	4366.3	1753.56	6940	13.89	349.9082	4366.3000	1753.5600
31/12/2016	1027578	HLA-DRB1*03:01	ic50	PEDLDTLSLAIEAAI	1000	4452	5362.02	3379	21.22	247.0678	4452.0000	4452.0000
31/12/2016	1027578	HLA-DRB1*03:01	ic50	PEPDFTIQYRNKIID	21	678	308.44	1623	6.58	335.9936	678.0000	335.9936
31/12/2016	1027578	HLA-DRB1*03:01	ic50	PVSEIEEVAPEEEED	1000	11340.8	19891.16	20447	39.67	13789.1420	19891.1600	13789.1420
31/12/2016	1027578	HLA-DRB1*03:01	ic50	THIDHIFMDILTTCV	36	1132.2	1581.58	1970	3.21	203.5084	1581.5800	1132.2000
31/12/2016	1027578	HLA-DRB1*03:01	ic50	TLSLAIEAAIQDLRN	15	49.2	625.31	498	2.83	248.6577	498.0000	248.6577
31/12/2016	1027578	HLA-DRB1*03:01	ic50	TRRGRVKIDEVSRMF	9	33.6	49.6	95	0.02	1526.6523	49.6000	49.6000
31/12/2016	1027578	HLA-DRB1*03:01	ic50	VKQIKVRVDMVRHRI	4	11.5	22.07	133	0.06	424.2237	22.0700	22.0700
31/12/2016	1027578	HLA-DRB1*03:01	ic50	VKSEPVSEIEEVAPE	1000	11994.9	10402.56	7650	15.43	9984.2376	10402.5600	10402.5600
31/12/2016	1027578	HLA-DRB1*03:01	ic50	VRIFSTNQGGFMLPI	227	2484.3	2981.65	3968	7.41	465.0554	2981.6500	2484.3000
31/12/2016	1027578	HLA-DRB1*03:01	ic50	VRVDMVRHRIKEHML	10	19.1	93.55	403	0.31	361.6682	93.5500	93.5500
31/12/2016	1028242	HLA-DRB1*03:01	ic50	AAAQKEVSGVKGFTL	5473	26361.5	12976.96	18099	35.8	1574.6459	18099.0000	12976.9600
31/12/2016	1028242	HLA-DRB1*03:01	ic50	AAEVLVVLSELPDFL	705	180.8	982.95	197	0.1	239.8864	197.0000	239.8864
31/12/2016	1028242	HLA-DRB1*03:01	ic50	AAHRARANESATILM	513	19881.9	5480.26	6526	34.99	580.8752	6526.0000	5480.2600
31/12/2016	1028242	HLA-DRB1*03:01	ic50	AALHPFALLLVLAGWK	354	12358.8	7941.73	11232	23.04	196.6104	11232.0000	7941.7300
31/12/2016	1028242	HLA-DRB1*03:01	ic50	AASLRKAGKSVVVLNK	19	805.3	308.03	1585	2.47	824.1419	805.3000	805.3000
31/12/2016	1028242	HLA-DRB1*03:01	ic50	AAVPGKNVVNVQTKP	10000	26665	12427.31	29518	52.36	2134.0470	26665.0000	12427.3100
31/12/2016	1028242	HLA-DRB1*03:01	ic50	ACPGTSVIIDGNCDGKK	327	1108	1387.19	978	1.32	2222.2402	1108.0000	1387.1900
31/12/2016	1028242	HLA-DRB1*03:01	ic50	ADVILPIGTRSVETD	1047	6365.7	4172.05	4075	7.66	814.8820	4172.0500	4172.0500
31/12/2016	1028242	HLA-DRB1*03:01	ic50	AEMETESWIVDRQWA	2710	12550	5722.09	15838	32.52	1649.8948	12550.0000	5722.0900
31/12/2016	1028242	HLA-DRB1*03:01	ic50	AEMVIHHQHVQDCDE	444	7931.1	5689.93	6332	12.57	404.2543	6332.0000	5689.9300
31/12/2016	1028242	HLA-DRB1*03:01	ic50	AFKPVLVDEGRKVAI	12	197.1	99.06	296	4.67	614.0266	197.1000	197.1000
31/12/2016	1028242	HLA-DRB1*03:01	ic50	AFSIRPGLLIGFGLR	77	16053.1	5175.34	13405	27.31	246.1337	13405.0000	5175.3400
31/12/2016	1028242	HLA-DRB1*03:01	ic50	AGLKTNDRKWCFEGP	127	1255.5	2469.29	1465	10.25	2006.5099	1465.0000	2006.5099
31/12/2016	1028242	HLA-DRB1*03:01	ic50	AGWLFHVRGARRSGD	2	1463.4	188.48	1339	3.24	339.0253	1339.0000	339.0253
31/12/2016	1028242	HLA-DRB1*03:01	ic50	AHLAEENEGDNACKR	4777	21270.8	17025.99	10936	34.63	13248.0933	17025.9900	17025.9900
31/12/2016	1028242	HLA-DRB1*03:01	ic50	ALAAAGLVGVLAGLAK	454	15782.7	11451	10601	21.73	211.5530	11451.0000	11451.0000
31/12/2016	1028242	HLA-DRB1*03:01	ic50	ALIAAFSIRPGLLIG	364	2677.8	1268.73	4187	12.86	214.8600	2677.8000	1268.7300
31/12/2016	1028242	HLA-DRB1*03:01	ic50	ALVGAALHPFALLLV	806	1135.7	1387.14	4906	9.44	199.3982	1387.1400	1135.7000
31/12/2016	1028242	HLA-DRB1*03:01	ic50	ALYEKKLALYLLLAL	10000	1286.2	1414.15	3127	17.96	196.0497	1414.1500	1286.2000
31/12/2016	1028242	HLA-DRB1*03:01	ic50	AMCRTPFSLAEGIVL	298	10584.8	5083.71	2523	24.86	248.9412	5083.7100	5083.7100
31/12/2016	1028242	HLA-DRB1*03:01	ic50	AMSKVRKDISEWQPS	268	1480	607.4	887	1.15	1738.5258	887.0000	1480.0000
31/12/2016	1028242	HLA-DRB1*03:01	ic50	AMTDTTPFGQQRVFK	372	26012.1	6639.46	19955	38.89	3929.8883	19955.0000	6639.4600
31/12/2016	1028242	HLA-DRB1*03:01	ic50	AMYMALIAAFSIRPGK	11	919.9	961.77	2287	3.89	198.3847	961.7700	919.9000
31/12/2016	1028242	HLA-DRB1*03:01	ic50	ANEAVQDPKFWELVD	129	7766	2343.48	3695	33.79	1321.6840	3695.0000	2343.4800
31/12/2016	1028242	HLA-DRB1*03:01	ic50	ANGKTLGEVWKRELN	1155	5720.5	6866.31	14044	28.52	2225.8707	6866.3100	5720.5000
31/12/2016	1028242	HLA-DRB1*03:01	ic50	ANMWSLMYFHKRDMR	76	1871.2	270.26	2670	4.66	215.8361	1871.2000	270.2600
31/12/2016	1028242	HLA-DRB1*03:01	ic50	ANVMAASLRKAGKSV	8	6099.9	228.03	4755	11.59	283.8124	4755.0000	283.8124
31/12/2016	1028242	HLA-DRB1*03:01	ic50	APCRIPVIVADDLTA	95	875.8	2072.41	1547	19.21	320.5833	1547.0000	875.8000
31/12/2016	1028242	HLA-DRB1*03:01	ic50	AQQSKLAQRRVFHGV	1022	2536.4	683.39	5000	12.33	474.6057	2536.4000	683.3900
31/12/2016	1028242	HLA-DRB1*03:01	ic50	ARANESATILMTATP	222	21604.1	6487.42	6653	34.99	483.7046	6653.0000	6487.4200
31/12/2016	1028242	HLA-DRB1*03:01	ic50	AREKNPRLCTKEEFI	2391	16770	8214.57	26672	48.73	3249.4938	16770.0000	8214.5700
31/12/2016	1028242	HLA-DRB1*03:01	ic50	ARGWAAHRARANESA	991	29919.4	7656.37	17837	35.38	1769.8686	17837.0000	7656.3700
31/12/2016	1028242	HLA-DRB1*03:01	ic50	ARRRLRTLVLAPTRV	84	10469.9	967.75	19061	37.41	294.6709	10469.9000	967.7500
31/12/2016	1028242	HLA-DRB1*03:01	ic50	ASIAARGWAAHRARA	82	28701.1	1004.46	20842	40.3	286.9569	20842.0000	1004.4600
31/12/2016	1028242	HLA-DRB1*03:01	ic50	ASIVKASFEEGKCGL	381	9838.5	8583.47	7153	14.35	1780.3729	8583.4700	8583.4700
31/12/2016	1028242	HLA-DRB1*03:01	ic50	ASLMRGLSSRKRRSH	42	2665.5	161.14	1136	6.62	653.7864	1136.0000	653.7864
31/12/2016	1028242	HLA-DRB1*03:01	ic50	ASMVNGVIKILTYPW	30	3275	3531.33	4692	8.98	226.6275	3531.3300	3275.0000
31/12/2016	1028242	HLA-DRB1*03:01	ic50	ASRENSGGGVEGIGL	10000	45229.8	30191.21	50000	70.94	11508.4217	45229.8000	30191.2100
31/12/2016	1028242	HLA-DRB1*03:01	ic50	ASTNDDEVLIEVNPP	6604	503.1	5075.19	2977	14.12	5477.6649	2977.0000	5075.1900
31/12/2016	1028242	HLA-DRB1*03:01	ic50	ATIRVLALGNQEGSL	372	19270.9	5165.55	13028	26.58	288.8274	13028.0000	5165.5500
31/12/2016	1028242	HLA-DRB1*03:01	ic50	ATPPGTSDEFPHSNG	7389	31669.1	22057.62	37921	61.29	17650.5771	31669.1000	22057.6200
31/12/2016	1028242	HLA-DRB1*03:01	ic50	AVAANELGMLEKTKE	3825	3715.1	4222.82	8529	17.29	326.5810	4222.8200	3715.1000
31/12/2016	1028242	HLA-DRB1*03:01	ic50	AVFEYTIDCDGSILG	182	141.8	950.51	715	6.43	446.1433	715.0000	446.1433
31/12/2016	1028242	HLA-DRB1*03:01	ic50	AVNGKKSAHGSPTFW	10000	35666.7	21269.67	50000	70.94	11779.4977	35666.7000	21269.6700
31/12/2016	1028242	HLA-DRB1*03:01	ic50	AVSGDDCVVRPIDDR	266	123	1652.2	2358	4.04	1597.3960	1652.2000	1597.3960
31/12/2016	1028242	HLA-DRB1*03:01	ic50	AVSMTGVMRGNHYAF	115	2888.7	1212.93	5925	11.68	647.7800	2888.7000	1212.9300
31/12/2016	1028242	HLA-DRB1*03:01	ic50	CAKFTCAKSMSLFEVKK	106	929.6	1083.35	3275	19.84	215.3877	1083.3500	929.6000
31/12/2016	1028242	HLA-DRB1*03:01	ic50	CAVVIIGVLHQNFKD	57	371.7	2135.86	4891	9.41	204.7211	2135.8600	371.7000
31/12/2016	1028242	HLA-DRB1*03:01	ic50	CDERVSSDQSALSEF	40	46.2	435.65	254	2.41	8727.5542	254.0000	435.6500
31/12/2016	1028242	HLA-DRB1*03:01	ic50	CDGSILGAAVNGKKS	13	1633.7	1949.16	5535	10.84	1372.5203	1949.1600	1633.7000
31/12/2016	1028242	HLA-DRB1*03:01	ic50	CEHLEDGIYGIFQST	613	3329.6	7087.16	15699	31.65	825.6061	7087.1600	3329.6000
31/12/2016	1028242	HLA-DRB1*03:01	ic50	CGDGIFIFRDSDDWL	98	680.6	1344.37	724	15.09	409.5936	724.0000	680.6000
31/12/2016	1028242	HLA-DRB1*03:01	ic50	CGLNSVDSLEHEMWR	1074	3057.3	2525.44	7179	15.89	1214.7636	3057.3000	2525.4400
31/12/2016	1028242	HLA-DRB1*03:01	ic50	CGSLIGMTNRATWAS	205	1510.2	1634.84	4436	14.24	427.3808	1634.8400	1510.2000
31/12/2016	1028242	HLA-DRB1*03:01	ic50	CGSYVTKTSGSAASM	549	26353.8	9089.09	11948	24.49	1491.2100	11948.0000	9089.0900
31/12/2016	1028242	HLA-DRB1*03:01	ic50	CGYLMFLGGVKPTHI	1313	4428.3	3801.48	8013	16.2	238.2513	4428.3000	3801.4800
31/12/2016	1028242	HLA-DRB1*03:01	ic50	CKRTYSDRGWGNGCG	10000	30391.1	14797.72	27062	49.26	10375.4870	27062.0000	14797.7200
31/12/2016	1028242	HLA-DRB1*03:01	ic50	CPFSNRVWNSFQIEE	2391	9082.3	6147.32	5149	13.72	1143.6601	6147.3200	6147.3200
31/12/2016	1028242	HLA-DRB1*03:01	ic50	CSCRDQSEAQLALTI	2571	11912.3	5583.87	9608	34.99	1008.4395	9608.0000	5583.8700
31/12/2016	1028242	HLA-DRB1*03:01	ic50	CTDKMFFVKNPTDTG	1231	8262.1	4514.16	3413	7.21	798.0909	4514.1600	4514.1600
31/12/2016	1028242	HLA-DRB1*03:01	ic50	CTKEEFIAKVRSHAA	1274	1702.2	380.86	2251	19.36	836.2852	1702.2000	836.2852
31/12/2016	1028242	HLA-DRB1*03:01	ic50	CVYNMMGKREKKLSE	325	4528.9	1547.29	5471	10.69	577.2393	4528.9000	1547.2900
31/12/2016	1028242	HLA-DRB1*03:01	ic50	CYNAVLTHVKINDKC	3126	3404	2035.92	2841	6.58	248.2308	2841.0000	2035.9200
31/12/2016	1028242	HLA-DRB1*03:01	ic50	DCRTAFKPVLVDEGR	454	6829.5	5170.86	15087	30.51	734.1604	6829.5000	5170.8600
31/12/2016	1028242	HLA-DRB1*03:01	ic50	DDCVVRPIDDRFGLA	305	902.8	2953.77	1210	19.53	1062.5775	1210.0000	1062.5775
31/12/2016	1028242	HLA-DRB1*03:01	ic50	DDEVLIEVNPPFGDS	1046	816.1	712.39	415	4.37	2610.4704	712.3900	816.1000
31/12/2016	1028242	HLA-DRB1*03:01	ic50	DDRFGLALSHLNAMS	30	1988.1	967.67	2470	4.28	266.3981	1988.1000	967.6700
31/12/2016	1028242	HLA-DRB1*03:01	ic50	DEAHFLDPASIAARG	1101	2324.9	1495.8	2720	19.36	610.6530	2324.9000	1495.8000
31/12/2016	1028242	HLA-DRB1*03:01	ic50	DFHPGAGKTRRFLPQ	332	23118.1	3353.01	19884	38.77	1843.9679	19884.0000	3353.0100
31/12/2016	1028242	HLA-DRB1*03:01	ic50	DFLAKKGGEAMDTIS	3428	30401.7	15928.03	34901	58.31	1794.4151	30401.7000	15928.0300
31/12/2016	1028242	HLA-DRB1*03:01	ic50	DGCWYPMEIRPRKTH	383	7008.5	2130.23	5166	17.15	1067.5408	5166.0000	2130.2300
31/12/2016	1028242	HLA-DRB1*03:01	ic50	DGCWYPMEIRPRKTHHHHHHH	87	6051	1437.58	5088	13.57	1287.4508	5088.0000	1437.5800
31/12/2016	1028242	HLA-DRB1*03:01	ic50	DGGGFYADDTAGWDT	55	345.5	1096.13	4956	9.55	3642.3755	1096.1300	1096.1300
31/12/2016	1028242	HLA-DRB1*03:01	ic50	DIDCWCYGVENVRVA	464	8109.3	3353.3	6600	24.94	323.0143	6600.0000	3353.3000
31/12/2016	1028242	HLA-DRB1*03:01	ic50	DIHRLEPVKCDTLLC	35	9201.9	4830.87	24468	45.73	615.5320	9201.9000	4830.8700
31/12/2016	1028242	HLA-DRB1*03:01	ic50	DIVEVDRDTARRHLA	15	15.3	128.41	110	0.82	1457.3906	110.0000	128.4100
31/12/2016	1028242	HLA-DRB1*03:01	ic50	DKCPSTGEAHLAEEN	9173	34600.2	21090.47	50000	70.94	8702.0726	34600.2000	21090.4700
31/12/2016	1028242	HLA-DRB1*03:01	ic50	DKCVTVMAPDKPSLD	1569	3297.4	2507.98	1332	4.31	1930.0011	2507.9800	2507.9800
31/12/2016	1028242	HLA-DRB1*03:01	ic50	DKGIPFMKMNISVIMHHHHHH	59	2176.6	353.75	1212	1.76	242.6478	1212.0000	353.7500
31/12/2016	1028242	HLA-DRB1*03:01	ic50	DKGIPFMKMNISVIMK	38	4416.9	798.75	1226	1.79	230.8586	1226.0000	798.7500
31/12/2016	1028242	HLA-DRB1*03:01	ic50	DLDDEQEILNYMSPH	10000	1883.3	8845.19	7119	28.46	2888.4302	7119.0000	2888.4302
31/12/2016	1028242	HLA-DRB1*03:01	ic50	DLGCGRGGWCYYAAA	1117	34894.2	20200.87	50000	70.94	558.8038	34894.2000	20200.8700
31/12/2016	1028242	HLA-DRB1*03:01	ic50	DLKPGAAWTVYVGIV	6825	28879.3	13186.01	50000	70.94	248.3322	28879.3000	13186.0100
31/12/2016	1028242	HLA-DRB1*03:01	ic50	DLPTHENHGLKTRQE	10000	31068.7	12631.05	31078	54.21	4716.3026	31068.7000	12631.0500
31/12/2016	1028242	HLA-DRB1*03:01	ic50	DLPVWLSWQVAKAGL	10	4057	1959.63	1756	10.92	235.5234	1959.6300	1959.6300
31/12/2016	1028242	HLA-DRB1*03:01	ic50	DLTLPWQSGSGGVWR	2952	37214	18471.02	50000	70.94	6491.9046	37214.0000	18471.0200
31/12/2016	1028242	HLA-DRB1*03:01	ic50	DLVAYGGSWKLEGRW	402	4569.5	4320.62	10077	20.65	836.1173	4569.5000	4320.6200
31/12/2016	1028242	HLA-DRB1*03:01	ic50	DMRLLSLAVSSAVPT	72	1397	1146.2	1808	2.9	231.0471	1397.0000	1146.2000
31/12/2016	1028242	HLA-DRB1*03:01	ic50	DMRLLSLAVSSAVPTHHHHHH	20	320.9	1025.98	1791	2.9	231.0471	1025.9800	320.9000
31/12/2016	1028242	HLA-DRB1*03:01	ic50	DNSFVSAISQTEVKE	512	707.9	5294.39	1666	14.96	1850.5522	1666.0000	1850.5522
31/12/2016	1028242	HLA-DRB1*03:01	ic50	DPRQGLAVLRKVKRV	15	306.4	451.78	2128	4.37	245.6596	451.7800	306.4000
31/12/2016	1028242	HLA-DRB1*03:01	ic50	DPRQGLAVLRKVKRVHHHHHH	18	169	172.06	1434	2.99	274.3639	172.0600	172.0600
31/12/2016	1028242	HLA-DRB1*03:01	ic50	DQGCSSALGSGPYGA	10000	40123.8	25895.86	50000	70.94	3584.7292	40123.8000	25895.8600
31/12/2016	1028242	HLA-DRB1*03:01	ic50	DQRGSGQVVTYALNT	3060	25084.3	15389.98	30625	53.7	714.2058	25084.3000	15389.9800
31/12/2016	1028242	HLA-DRB1*03:01	ic50	DQVVMTSLALVGAALK	21	993.3	3441.59	665	2.71	211.3818	993.3000	993.3000
31/12/2016	1028242	HLA-DRB1*03:01	ic50	DRDFIEGVHGGTWVS	10000	23545.2	16705.92	21766	41.77	3624.5815	21766.0000	16705.9200
31/12/2016	1028242	HLA-DRB1*03:01	ic50	DRYSVDADLQLGELI	77	46.7	329.1	436	2.71	587.7019	329.1000	329.1000
31/12/2016	1028242	HLA-DRB1*03:01	ic50	DSGKVIPEWCCRSCT	1479	8525.4	3464.83	8566	17.38	1013.0358	8525.4000	3464.8300
31/12/2016	1028242	HLA-DRB1*03:01	ic50	DTAGWDTRITEADLD	554	2284.2	7812.61	1938	31.22	3024.4973	2284.2000	3024.4973
31/12/2016	1028242	HLA-DRB1*03:01	ic50	DTGHGTVVMQVKVSK	112	5624.4	2766.1	1055	1.44	443.4196	2766.1000	2766.1000
31/12/2016	1028242	HLA-DRB1*03:01	ic50	DVALSEQGEFKLLSE	346	3400.9	3978.26	3542	6.53	1063.8791	3542.0000	3400.9000
31/12/2016	1028242	HLA-DRB1*03:01	ic50	DVPYLTKRQDKLCGS	2440	6445.7	4077.66	1949	19.53	866.5689	4077.6600	4077.6600
31/12/2016	1028242	HLA-DRB1*03:01	ic50	EAKYWCPDSMEYNCP	1766	21806.6	6608.07	15215	30.77	1137.6939	15215.0000	6608.0700
31/12/2016	1028242	HLA-DRB1*03:01	ic50	EAMDTISVFLHSEEG	128	3838.7	5312.41	8729	17.9	389.6334	5312.4100	3838.7000
31/12/2016	1028242	HLA-DRB1*03:01	ic50	ECEWPLTHTIGTSVE	10000	11395.5	8157.18	13201	26.91	1910.4093	11395.5000	8157.1800
31/12/2016	1028242	HLA-DRB1*03:01	ic50	EDHWASRENSGGGVE	5423	34079.6	23966.49	50000	70.94	16141.3516	34079.6000	23966.4900
31/12/2016	1028242	HLA-DRB1*03:01	ic50	EDMLEVWNRVWITNN	1341	6296.6	4769.12	5282	10.27	365.8143	5282.0000	4769.1200
31/12/2016	1028242	HLA-DRB1*03:01	ic50	EEAEISGSSARYDVA	129	10253.8	7409.76	6921	26.16	6215.5044	7409.7600	7409.7600
31/12/2016	1028242	HLA-DRB1*03:01	ic50	EEGKCGLNSVDSLEH	1592	3561.9	4005.17	3717	15.89	1290.1948	3717.0000	3561.9000
31/12/2016	1028242	HLA-DRB1*03:01	ic50	EEGSRAYRNALSMMP	269	10284.5	1584.46	5504	10.77	408.8184	5504.0000	1584.4600
31/12/2016	1028242	HLA-DRB1*03:01	ic50	EENEGDNACKRTYSD	236	16453.3	13038.18	10754	34.99	7039.5134	13038.1800	13038.1800
31/12/2016	1028242	HLA-DRB1*03:01	ic50	EEPDDIDCWCYGVEN	8294	29535	18135.95	50000	70.94	2236.7975	29535.0000	18135.9500
31/12/2016	1028242	HLA-DRB1*03:01	ic50	EEQEQWKTANEAVQD	10000	25605	16249.01	23575	44.45	9516.5750	23575.0000	16249.0100
31/12/2016	1028242	HLA-DRB1*03:01	ic50	EERVERIKSEYMTSW	221	2940	2988.4	11735	24.05	2017.4841	2988.4000	2940.0000
31/12/2016	1028242	HLA-DRB1*03:01	ic50	EFIAKVRSHAAIGAY	102	2516	513.93	5383	10.5	352.1911	2516.0000	513.9300
31/12/2016	1028242	HLA-DRB1*03:01	ic50	EFKLLSEEKVPWDQV	95	364.3	1364.59	1293	11.65	1076.9838	1293.0000	1076.9838
31/12/2016	1028242	HLA-DRB1*03:01	ic50	EFPHSNGEIEDVQTD	9295	31956.5	19729.12	50000	70.94	15034.8566	31956.5000	19729.1200
31/12/2016	1028242	HLA-DRB1*03:01	ic50	EGPEEHEILNDSGET	1225	29895.4	17574.01	22870	43.46	10198.4617	22870.0000	17574.0100
31/12/2016	1028242	HLA-DRB1*03:01	ic50	EGRKVAIKGPLRISA	978	2650.4	643.23	2018	8.21	472.5952	2018.0000	643.2300
31/12/2016	1028242	HLA-DRB1*03:01	ic50	EGSSIGKLFTQTMKG	3512	10808.8	6508.23	15221	30.78	822.4114	10808.8000	6508.2300
31/12/2016	1028242	HLA-DRB1*03:01	ic50	EHEILNDSGETVKCR	49	1117.1	457.89	493	2.41	5567.8209	493.0000	1117.1000
31/12/2016	1028242	HLA-DRB1*03:01	ic50	EIGAVALDYPSGTSG	28	2374.7	439.58	767	1.97	1019.6165	767.0000	1019.6165
31/12/2016	1028242	HLA-DRB1*03:01	ic50	EKPMNVQSLGWNIIT	766	20338.8	7897.77	24654	45.99	351.9038	20338.8000	7897.7700
31/12/2016	1028242	HLA-DRB1*03:01	ic50	ELNLLDKRQFELYKR	63	314.4	508.14	668	2.46	428.2242	508.1400	428.2242
31/12/2016	1028242	HLA-DRB1*03:01	ic50	ELQLKDGRRIVVPCR	218	421.8	789.21	1168	6.71	525.7962	789.2100	525.7962
31/12/2016	1028242	HLA-DRB1*03:01	ic50	ELQMSWLPLCVRLER	75	2253.9	847.28	3706	6.87	224.7845	2253.9000	847.2800
31/12/2016	1028242	HLA-DRB1*03:01	ic50	EMGANLCVERVLDCR	110	303.4	2869.2	2699	10.25	303.2042	2699.0000	303.4000
31/12/2016	1028242	HLA-DRB1*03:01	ic50	EMTYKNKVVKVLRPA	112	3577.8	1289.95	7336	14.76	480.6479	3577.8000	1289.9500
31/12/2016	1028242	HLA-DRB1*03:01	ic50	EQEILNYMSPHHKKL	83	3488.1	834.37	7368	14.83	460.7104	3488.1000	834.3700
31/12/2016	1028242	HLA-DRB1*03:01	ic50	EQEILNYMSPHHKKLHHHHHH	634	3488.1	695.13	6307	12.52	460.7104	3488.1000	695.1300
31/12/2016	1028242	HLA-DRB1*03:01	ic50	ERGYVKLEGRVIDLG	86	210	576.39	1439	8.26	596.1252	576.3900	576.3900
31/12/2016	1028242	HLA-DRB1*03:01	ic50	ERIKSEYMTSWFYDN	182	7353.8	4417.95	14735	29.83	595.5518	7353.8000	4417.9500
31/12/2016	1028242	HLA-DRB1*03:01	ic50	ERKLHQQGRCRTCVY	65	15210.9	661.22	19803	38.63	894.3786	15210.9000	894.3786
31/12/2016	1028242	HLA-DRB1*03:01	ic50	ERLAVMGDTAWDFSS	26	81	483.3	292	1.11	585.0386	292.0000	483.3000
31/12/2016	1028242	HLA-DRB1*03:01	ic50	ERTVRVLDTVEKWLA	94	1532.7	780.27	1467	2.26	357.5054	1467.0000	780.2700
31/12/2016	1028242	HLA-DRB1*03:01	ic50	ERVLDCRTAFKPVLV	154	124.8	585.91	1100	5.85	328.3182	585.9100	328.3182
31/12/2016	1028242	HLA-DRB1*03:01	ic50	ESATILMTATPPGTS	28	3970.3	975.65	3234	5.87	656.2614	3234.0000	975.6500
31/12/2016	1028242	HLA-DRB1*03:01	ic50	ETDKGPLDKEAIEER	10000	3826.9	10485.05	5272	28.23	12022.2860	5272.0000	10485.0500
31/12/2016	1028242	HLA-DRB1*03:01	ic50	EVDISVVVQDPKNVY	71	49.2	160.8	22	0.04	1043.8365	49.2000	160.8000
31/12/2016	1028242	HLA-DRB1*03:01	ic50	EVWNRVWITNNPHMQ	237	2983.8	1312.05	2065	8.98	729.0848	2065.0000	1312.0500
31/12/2016	1028242	HLA-DRB1*03:01	ic50	FCVKVLAPYMPDVLE	1134	8527.4	4600.65	9894	20.27	212.0801	8527.4000	4600.6500
31/12/2016	1028242	HLA-DRB1*03:01	ic50	FEALGFLNEDHWASR	377	1030.6	965.53	1613	13.04	702.5856	1030.6000	965.5300
31/12/2016	1028242	HLA-DRB1*03:01	ic50	FEVDQTKIQYVIRAQ	16	211.1	822.05	2487	8.3	350.7568	822.0500	350.7568
31/12/2016	1028242	HLA-DRB1*03:01	ic50	FFFLFNILTGKKITA	1280	1328.2	659.47	3255	5.91	198.1419	1328.2000	659.4700
31/12/2016	1028242	HLA-DRB1*03:01	ic50	FFFLFNILTGKKITAHHHHHH	179	651.2	534.58	3255	5.91	198.1419	651.2000	534.5800
31/12/2016	1028242	HLA-DRB1*03:01	ic50	FFMSPKGISRMSMAM	34	3815.3	1177.19	1677	2.66	655.1549	1677.0000	1177.1900
31/12/2016	1028242	HLA-DRB1*03:01	ic50	FHGSDGCWYPMEIRP	10000	21530.9	11647.31	46217	68.26	1803.9645	21530.9000	11647.3100
31/12/2016	1028242	HLA-DRB1*03:01	ic50	FHKRDMRLLSLAVSS	15	205.4	119.07	1419	2.15	242.3463	205.4000	205.4000
31/12/2016	1028242	HLA-DRB1*03:01	ic50	FHKRDMRLLSLAVSSHHHHHH	19	205.4	119.07	1362	2.05	269.9214	205.4000	205.4000
31/12/2016	1028242	HLA-DRB1*03:01	ic50	FHVRGARRSGDVLWD	267	4501.6	3505.64	4276	8.11	2088.7239	4276.0000	3505.6400
31/12/2016	1028242	HLA-DRB1*03:01	ic50	FIGYGKATLECQVQTKK	104	2753.8	9138.2	13063	26.64	352.3611	9138.2000	2753.8000
31/12/2016	1028242	HLA-DRB1*03:01	ic50	FILATDIAEMGANLC	5	399.2	372.67	725	4.67	244.6588	399.2000	372.6700
31/12/2016	1028242	HLA-DRB1*03:01	ic50	FKDTSMQKTIPLVAL	35	6852.4	893.79	2013	14.24	363.2853	2013.0000	893.7900
31/12/2016	1028242	HLA-DRB1*03:01	ic50	FLATRIFGRRSIPVN	92	1824.9	890.32	4804	15.15	239.8617	1824.9000	890.3200
31/12/2016	1028242	HLA-DRB1*03:01	ic50	FLDPASIAARGWAAH	480	11715.8	3984.42	19429	38.02	310.8522	11715.8000	3984.4200
31/12/2016	1028242	HLA-DRB1*03:01	ic50	FLHSEEGSRAYRNAL	582	4775.2	3925.58	1751	20	5263.8304	3925.5800	4775.2000
31/12/2016	1028242	HLA-DRB1*03:01	ic50	FLQRSVSTVCSRISRHHHHHH	245	2227.5	700.78	4569	8.73	521.2277	2227.5000	700.7800
31/12/2016	1028242	HLA-DRB1*03:01	ic50	FNILTGKKITAHLKR	21	1041.5	690.43	3478	6.39	265.5507	1041.5000	690.4300
31/12/2016	1028242	HLA-DRB1*03:01	ic50	FRELVRNCDLPVWLS	70	165	530.03	760	4.01	393.5486	530.0300	393.5486
31/12/2016	1028242	HLA-DRB1*03:01	ic50	FRHLAREKNPRLCTK	130	4991.1	452.83	3163	8.98	988.2708	3163.0000	988.2708
31/12/2016	1028242	HLA-DRB1*03:01	ic50	FTLGRDGHEKPMNVQ	200	2828.1	4486.75	2886	5.13	4527.6967	2886.0000	4486.7500
31/12/2016	1028242	HLA-DRB1*03:01	ic50	FTQTMKGVERLAVMG	5	8651.5	203.19	7096	14.23	560.1557	7096.0000	560.1557
31/12/2016	1028242	HLA-DRB1*03:01	ic50	FTVNQTSRLLMRRMR	2	137.9	27.64	335	6.18	305.0064	137.9000	137.9000
31/12/2016	1028242	HLA-DRB1*03:01	ic50	FYADDTAGWDTRITE	231	1037.5	3843.08	1962	6.71	1629.5836	1962.0000	1629.5836
31/12/2016	1028242	HLA-DRB1*03:01	ic50	GAAMVEIALGGVMGG	115	11513.9	13915.99	6675	13.3	338.2460	11513.9000	11513.9000
31/12/2016	1028242	HLA-DRB1*03:01	ic50	GADQGCAINFGKREL	5481	23855	8384.56	30414	53.44	618.2211	23855.0000	8384.5600
31/12/2016	1028242	HLA-DRB1*03:01	ic50	GAFLVRNGKKLIPSW	11	22.9	100.42	338	0.53	304.5123	100.4200	100.4200
31/12/2016	1028242	HLA-DRB1*03:01	ic50	GAGKTRRFLPQILAEHHHHHH	67	3812.6	285.8	6653	20.56	319.4768	3812.6000	319.4768
31/12/2016	1028242	HLA-DRB1*03:01	ic50	GAMLVGQVTLLDLLK	58	1017.2	3646.34	1868	3.03	205.3022	1868.0000	1017.2000
31/12/2016	1028242	HLA-DRB1*03:01	ic50	GAMRVTKDTNDNNLY	299	9920.1	3168.27	1149	17.15	6058.9734	3168.2700	6058.9734
31/12/2016	1028242	HLA-DRB1*03:01	ic50	GARRSGDVLWDIPTP	736	12905.8	6543.82	28568	51.2	2972.7298	12905.8000	6543.8200
31/12/2016	1028242	HLA-DRB1*03:01	ic50	GAYLEEQEQWKTANE	2821	28292.3	9867.33	14949	32.52	3570.5190	14949.0000	9867.3300
31/12/2016	1028242	HLA-DRB1*03:01	ic50	GCAINFGKRELKCGD	15	384.3	1295.74	4852	9.32	564.7464	1295.7400	564.7464
31/12/2016	1028242	HLA-DRB1*03:01	ic50	GCGLFGKGSIVACAK	936	19139.8	6152.51	35408	58.84	423.1146	19139.8000	6152.5100
31/12/2016	1028242	HLA-DRB1*03:01	ic50	GCNRLKRMAVSGDDC	326	13868.6	2233.47	35713	59.18	772.5820	13868.6000	2233.4700
31/12/2016	1028242	HLA-DRB1*03:01	ic50	GCSSALGSGPYGALG	10000	31017.3	22442.32	30868	53.98	2119.2929	30868.0000	22442.3200
31/12/2016	1028242	HLA-DRB1*03:01	ic50	GDNACKRTYSDRGWG	10000	26286.3	11598.64	45859	67.98	6463.8469	26286.3000	11598.6400
31/12/2016	1028242	HLA-DRB1*03:01	ic50	GDSYIIVGRGDSRLT	8	1002.9	1117.64	831	1.14	928.3201	1002.9000	1002.9000
31/12/2016	1028242	HLA-DRB1*03:01	ic50	GDSYYYSEPTSENNA	10000	6693.7	12130.26	5562	10.9	13022.9416	6693.7000	12130.2600
31/12/2016	1028242	HLA-DRB1*03:01	ic50	GEMRLRDDQRKVFRE	13	9.8	143.7	76	0.4	4728.5457	76.0000	143.7000
31/12/2016	1028242	HLA-DRB1*03:01	ic50	GETVKCRAPGGAKKP	10000	40974.9	15932.68	50000	70.94	11616.6399	40974.9000	15932.6800
31/12/2016	1028242	HLA-DRB1*03:01	ic50	GFLNEDHWASRENSG	21	1016.7	927.58	2174	13.04	2969.0926	1016.7000	1016.7000
31/12/2016	1028242	HLA-DRB1*03:01	ic50	GGKAYMDVISRRDQR	5	358.2	74.47	326	11.53	1283.7780	326.0000	358.2000
31/12/2016	1028242	HLA-DRB1*03:01	ic50	GGTVIRNPLSRNSTH	260	3157.8	895.17	2716	7.76	4168.3233	2716.0000	3157.8000
31/12/2016	1028242	HLA-DRB1*03:01	ic50	GGVFHTMWHVTRGAF	118	5614	1876.83	9336	19.09	271.9480	5614.0000	1876.8300
31/12/2016	1028242	HLA-DRB1*03:01	ic50	GIAQSASVLSFMDKG	70	2776.2	1779.97	2778	7.21	329.1308	2776.2000	1779.9700
31/12/2016	1028242	HLA-DRB1*03:01	ic50	GIVTMLSPMLHHWIK	48	1830.9	108.29	1372	3.95	209.6200	1372.0000	209.6200
31/12/2016	1028242	HLA-DRB1*03:01	ic50	GKAKGSRAIWYMWLG	1301	20114.5	5322.42	12309	34.99	288.3607	12309.0000	5322.4200
31/12/2016	1028242	HLA-DRB1*03:01	ic50	GKATLECQVQTAVDFKK	2206	7171	3076.75	3453	20.56	398.8032	3453.0000	3076.7500
31/12/2016	1028242	HLA-DRB1*03:01	ic50	GKCDSAGRSRRSRRA	298	3152.5	2283.51	742	34.99	13610.2440	2283.5100	3152.5000
31/12/2016	1028242	HLA-DRB1*03:01	ic50	GKEELQEIPTMLKKG	123	656.6	1006.04	2411	5.69	2369.0626	1006.0400	1006.0400
31/12/2016	1028242	HLA-DRB1*03:01	ic50	GKEFIRCLALPFRGY	80	1572	667.8	1186	1.7	212.8174	1186.0000	667.8000
31/12/2016	1028242	HLA-DRB1*03:01	ic50	GKGEWMTTEDMLEVW	10000	3484.2	3344.06	2404	28.68	643.7587	3344.0600	3344.0600
31/12/2016	1028242	HLA-DRB1*03:01	ic50	GKNLVFSPGRKNGSF	370	13322.4	1566.68	6151	12.18	7309.8353	6151.0000	7309.8353
31/12/2016	1028242	HLA-DRB1*03:01	ic50	GKNVVNVQTKPSLFK	69	2551	562.15	2084	3.45	550.6501	2084.0000	562.1500
31/12/2016	1028242	HLA-DRB1*03:01	ic50	GKSTRSTTDSGKVIP	10000	24285.5	10552.19	8942	34.99	9944.3557	10552.1900	10552.1900
31/12/2016	1028242	HLA-DRB1*03:01	ic50	GKTFSVGTGNCTTNI	10000	30425	18084.61	50000	70.94	4602.2257	30425.0000	18084.6100
31/12/2016	1028242	HLA-DRB1*03:01	ic50	GKVDTGVAVSRGTAK	845	3320.3	7198.68	2801	18.81	3244.0122	3320.3000	3320.3000
31/12/2016	1028242	HLA-DRB1*03:01	ic50	GLAFQEMENFLGPIA	487	11371	6708.57	10234	20.97	574.9508	10234.0000	6708.5700
31/12/2016	1028242	HLA-DRB1*03:01	ic50	GLALSHLNAMSKVRK	49	5716.8	577.53	3396	6.21	285.5503	3396.0000	577.5300
31/12/2016	1028242	HLA-DRB1*03:01	ic50	GLAVLRKVKRVVASL	14	432.3	195.45	1472	2.27	226.7056	432.3000	226.7056
31/12/2016	1028242	HLA-DRB1*03:01	ic50	GLCAFLATRIFGRRS	13	227.5	542.28	1802	8.7	203.4672	542.2800	227.5000
31/12/2016	1028242	HLA-DRB1*03:01	ic50	GLFGGLNWITKVIMG	10000	2872.3	3067.15	5965	11.77	246.8404	3067.1500	2872.3000
31/12/2016	1028242	HLA-DRB1*03:01	ic50	GLHFHEMNNGGDAMY	3189	20810.5	13115.01	16299	32.72	2996.8522	16299.0000	13115.0100
31/12/2016	1028242	HLA-DRB1*03:01	ic50	GLKTRQEKWMTGRMG	1024	30629.5	10046.16	42757	65.56	6934.9447	30629.5000	10046.1600
31/12/2016	1028242	HLA-DRB1*03:01	ic50	GLRTLWSPRERLVLT	7	154.8	54.62	326	4.37	586.9518	154.8000	154.8000
31/12/2016	1028242	HLA-DRB1*03:01	ic50	GMVIFFMSPKGISRM	7	810.3	374.06	525	0.55	295.6290	525.0000	374.0600
31/12/2016	1028242	HLA-DRB1*03:01	ic50	GNCTTNILEAKYWCP	500	7223.1	5785.53	17380	34.57	328.8623	7223.1000	5785.5300
31/12/2016	1028242	HLA-DRB1*03:01	ic50	GNGWMIKETACLSKA	23	847.4	220.11	1701	10.81	409.7875	847.4000	409.7875
31/12/2016	1028242	HLA-DRB1*03:01	ic50	GNQEGSLKTALTGAM	1532	10917.2	11212.17	3248	5.9	793.8663	10917.2000	10917.2000
31/12/2016	1028242	HLA-DRB1*03:01	ic50	GPAYSAHCIGITDRD	1480	27116.8	15253.55	48037	69.62	401.6615	27116.8000	15253.5500
31/12/2016	1028242	HLA-DRB1*03:01	ic50	GPLDKEAIEERVERI	108	1553.2	3770.92	1514	25.95	6724.8794	1553.2000	3770.9200
31/12/2016	1028242	HLA-DRB1*03:01	ic50	GPLIEGNTSLLWNGP	61	662.3	1127.32	1388	11.56	778.6906	1127.3200	778.6906
31/12/2016	1028242	HLA-DRB1*03:01	ic50	GPLRISASSAAQRRG	3	503.3	235.07	724	0.86	2411.9871	503.3000	503.3000
31/12/2016	1028242	HLA-DRB1*03:01	ic50	GQEKYTDYLTVMDRY	1802	3560.1	3431.18	12972	33.35	366.2624	3560.1000	3431.1800
31/12/2016	1028242	HLA-DRB1*03:01	ic50	GQQRVFKEKVDTRAK	15	729.1	622.98	1308	13.72	3952.9440	729.1000	729.1000
31/12/2016	1028242	HLA-DRB1*03:01	ic50	GRKNGSFIIDGKSRK	7	28.6	89.16	44	0.21	1989.2675	44.0000	89.1600
31/12/2016	1028242	HLA-DRB1*03:01	ic50	GRRGAAEVLVVLSEL	800	24177.5	9638.46	29191	51.98	275.0745	24177.5000	9638.4600
31/12/2016	1028242	HLA-DRB1*03:01	ic50	GRTTWSIHGKGEWMT	10000	23385.5	13480	16887	33.72	1668.6332	16887.0000	13480.0000
31/12/2016	1028242	HLA-DRB1*03:01	ic50	GRWDGEEEVQLIAAV	2471	6393.5	10733.67	10590	34.76	2338.8019	10590.0000	6393.5000
31/12/2016	1028242	HLA-DRB1*03:01	ic50	GSFIIDGKSRKECPF	9	9.6	56.87	47	0.21	2639.6386	47.0000	56.8700
31/12/2016	1028242	HLA-DRB1*03:01	ic50	GSGGVWREMHHLVEF	868	799.3	1641.66	4626	18.24	404.6670	1641.6600	799.3000
31/12/2016	1028242	HLA-DRB1*03:01	ic50	GSHEVNGTWMIHTLE	5509	14011.5	8611.93	26882	49.03	459.9420	14011.5000	8611.9300
31/12/2016	1028242	HLA-DRB1*03:01	ic50	GSLKTALTGAMRVTK	10	2896.9	1187.25	2377	4.08	334.4112	2377.0000	1187.2500
31/12/2016	1028242	HLA-DRB1*03:01	ic50	GSRAIWYMWLGARYL	23	18408.8	2767.09	9969	20.42	198.3441	9969.0000	2767.0900
31/12/2016	1028242	HLA-DRB1*03:01	ic50	GTKTPVSPGEMRLRD	609	14426.7	6757.59	9341	25.58	9442.0988	9341.0000	9442.0988
31/12/2016	1028242	HLA-DRB1*03:01	ic50	GTSDEFPHSNGEIED	10000	33162.3	23751.46	29267	52.07	16944.8604	29267.0000	23751.4600
31/12/2016	1028242	HLA-DRB1*03:01	ic50	GTVVMQVKVSKGAPC	52	5469.7	2037.38	1157	1.64	662.0450	2037.3800	2037.3800
31/12/2016	1028242	HLA-DRB1*03:01	ic50	GVAQGGVFHTMWHVT	1320	23935.9	10135.36	50000	70.94	327.5153	23935.9000	10135.3600
31/12/2016	1028242	HLA-DRB1*03:01	ic50	GVDNFCVKVLAPYMP	335	7200.6	5574.93	6000	11.84	223.3537	6000.0000	5574.9300
31/12/2016	1028242	HLA-DRB1*03:01	ic50	GVEGIGLQYLGYVIRK	135	6965.8	4745.34	12445	25.45	212.7651	6965.8000	4745.3400
31/12/2016	1028242	HLA-DRB1*03:01	ic50	GVKGFTLGRDGHEKP	1423	3072.5	8151.53	2703	4.72	3678.4857	3072.5000	3678.4857
31/12/2016	1028242	HLA-DRB1*03:01	ic50	GVKPTHISYIMLIFF	10000	5356	2521.61	5760	11.33	197.1735	5356.0000	2521.6100
31/12/2016	1028242	HLA-DRB1*03:01	ic50	GVLAGLAFQEMENFL	849	7513.7	5491.72	11846	24.28	313.0107	7513.7000	5491.7200
31/12/2016	1028242	HLA-DRB1*03:01	ic50	GVMYNLWKMKTGRRG	277	11308.7	454.54	3821	7.11	269.4611	3821.0000	454.5400
31/12/2016	1028242	HLA-DRB1*03:01	ic50	GVTLVRKNRWLLLNV	263	11.4	57.79	291	0.52	217.8176	57.7900	57.7900
31/12/2016	1028242	HLA-DRB1*03:01	ic50	GWGNGCGLFGKGSIV	10000	24529.5	19279.01	50000	70.94	913.6625	24529.5000	19279.0100
31/12/2016	1028242	HLA-DRB1*03:01	ic50	GWNDWENVPFCSHHF	10000	27634.2	14939.78	50000	70.94	1280.7969	27634.2000	14939.7800
31/12/2016	1028242	HLA-DRB1*03:01	ic50	GYKVQTNGPWMQVPL	849	603.2	1402.96	1940	12.86	1447.0193	1402.9600	1402.9600
31/12/2016	1028242	HLA-DRB1*03:01	ic50	HAAIGAYLEEQEQWK	2310	4960.4	8481.55	11746	32.29	799.7213	8481.5500	4960.4000
31/12/2016	1028242	HLA-DRB1*03:01	ic50	HDWILADKRPTAWFL	2	12	16.43	151	0.22	415.9240	16.4300	16.4300
31/12/2016	1028242	HLA-DRB1*03:01	ic50	HDWILADKRPTAWFLHHHHHH	13	12	16.43	151	0.22	266.1945	16.4300	16.4300
31/12/2016	1028242	HLA-DRB1*03:01	ic50	HEMNNGGDAMYMALI	1145	13107.2	6822.39	15972	32.15	653.1196	13107.2000	6822.3900
31/12/2016	1028242	HLA-DRB1*03:01	ic50	HENHGLKTRQEKWMT	2759	23052.4	9905.41	18257	36.07	4279.7767	18257.0000	9905.4100
31/12/2016	1028242	HLA-DRB1*03:01	ic50	HGGTWVSATLEQDKC	1196	6735	9064.64	7935	16.03	1494.1266	7935.0000	6735.0000
31/12/2016	1028242	HLA-DRB1*03:01	ic50	HGLDVKFHTQAFSAH	597	3818.4	4641.6	10777	22.1	569.8397	4641.6000	3818.4000
31/12/2016	1028242	HLA-DRB1*03:01	ic50	HGSPTFWMGSHEVNG	2011	29800.5	13533.34	21081	40.67	3484.1560	21081.0000	13533.3400
31/12/2016	1028242	HLA-DRB1*03:01	ic50	HGVAKNPVVDGNPTV	4173	14341.4	7650.74	4604	8.8	6970.8719	7650.7400	7650.7400
31/12/2016	1028242	HLA-DRB1*03:01	ic50	HHFHELQLKDGRRIV	66	2292.2	1042.72	1359	18.81	311.9904	1359.0000	1042.7200
31/12/2016	1028242	HLA-DRB1*03:01	ic50	HLAEGKVDTGVAVSR	17	2113.3	4209.28	3325	18.08	4562.9541	3325.0000	4209.2800
31/12/2016	1028242	HLA-DRB1*03:01	ic50	HMQDKTMVKKWRDVP	656	4899	2984.07	5529	11.59	1118.1865	4899.0000	2984.0700
31/12/2016	1028242	HLA-DRB1*03:01	ic50	HTMWHVTRGAFLVRN	5	3040.4	688.98	6046	11.94	244.4345	3040.4000	688.9800
31/12/2016	1028242	HLA-DRB1*03:01	ic50	HTMWHVTRGAFLVRNHHHHHH	53	3040.4	430.33	6046	11.94	244.4345	3040.4000	430.3300
31/12/2016	1028242	HLA-DRB1*03:01	ic50	HVCWLEASMLLDNME	1126	684.8	2284.28	2562	15.89	210.0047	2284.2800	684.8000
31/12/2016	1028242	HLA-DRB1*03:01	ic50	HVGAKQENWNTDIKT	10000	29124	16997.83	23455	44.28	8039.9729	23455.0000	16997.8300
31/12/2016	1028242	HLA-DRB1*03:01	ic50	HVQDCDESVLTRLEA	194	912.5	3725.94	4721	19.65	1697.8408	3725.9400	1697.8408
31/12/2016	1028242	HLA-DRB1*03:01	ic50	HVSCRVKLSALTLKG	39	3782.3	655.14	2445	4.22	248.2041	2445.0000	655.1400
31/12/2016	1028242	HLA-DRB1*03:01	ic50	HVTRGAFLVRNGKKL	376	13599.4	1255.25	10158	20.82	372.8603	10158.0000	1255.2500
31/12/2016	1028242	HLA-DRB1*03:01	ic50	IALLVLAVGPAYSAH	17	5673.4	2100.22	833	1.77	199.0743	2100.2200	2100.2200
31/12/2016	1028242	HLA-DRB1*03:01	ic50	IAMEVVLRKRQGPKQ	4	2820.2	434.74	1037	3.67	258.2059	1037.0000	434.7400
31/12/2016	1028242	HLA-DRB1*03:01	ic50	IDGKSRKECPFSNRV	5385	23358.5	17220.89	50000	70.94	8087.7117	23358.5000	17220.8900
31/12/2016	1028242	HLA-DRB1*03:01	ic50	IEDVQTDIPSEPWNT	289	227.5	4713.05	633	1.25	8951.3030	633.0000	4713.0500
31/12/2016	1028242	HLA-DRB1*03:01	ic50	IFIFRDSDDWLNKYS	40	161	680.03	637	6.97	353.1986	637.0000	353.1986
31/12/2016	1028242	HLA-DRB1*03:01	ic50	IGCAMLHWSLILPGI	45	901.3	4065.15	2237	3.79	198.6673	2237.0000	901.3000
31/12/2016	1028242	HLA-DRB1*03:01	ic50	IGGPVSSHNHIPGYK	6522	21724.4	15300.16	17055	34.01	5579.5244	17055.0000	15300.1600
31/12/2016	1028242	HLA-DRB1*03:01	ic50	IGITDRDFIEGVHGG	1348	263.4	2540.12	2704	6.71	1173.3579	2540.1200	1173.3579
31/12/2016	1028242	HLA-DRB1*03:01	ic50	IGKLFTQTMKGVERL	48	4433.1	2663.37	3319	6.05	650.8570	3319.0000	2663.3700
31/12/2016	1028242	HLA-DRB1*03:01	ic50	IGLQYLGYVIRDLAA	15	89.9	1519.96	5094	6.18	210.2696	1519.9600	210.2696
31/12/2016	1028242	HLA-DRB1*03:01	ic50	IGMTNRATWASHIHL	921	8885.3	3847.99	10202	20.91	246.1616	8885.3000	3847.9900
31/12/2016	1028242	HLA-DRB1*03:01	ic50	IGRNPNRDGDSYYYS	1347	8855.8	8875.58	5767	18.62	13125.2590	8855.8000	8875.5800
31/12/2016	1028242	HLA-DRB1*03:01	ic50	IHAVPFGLVSMMIAMKK	54	5058.9	2340.64	2143	3.59	205.5961	2340.6400	2340.6400
31/12/2016	1028242	HLA-DRB1*03:01	ic50	IHHQHVQDCDESVLT	866	1391.7	4595.37	2197	6.18	3119.4986	2197.0000	3119.4986
31/12/2016	1028242	HLA-DRB1*03:01	ic50	IHLVIHRIRTLIGQE	44	113.4	104.01	871	1.77	199.0323	113.4000	113.4000
31/12/2016	1028242	HLA-DRB1*03:01	ic50	IHLVIHRIRTLIGQEHHHHHH	60	113.4	104.01	871	1.77	199.0323	113.4000	113.4000
31/12/2016	1028242	HLA-DRB1*03:01	ic50	IHRIRTLIGQEKYTD	82	6954.5	2040.09	15114	30.58	347.5744	6954.5000	2040.0900
31/12/2016	1028242	HLA-DRB1*03:01	ic50	IHRIRTLIGQEKYTDHHHHHH	139	3548.4	2040.09	9873	20.23	347.5744	3548.4000	2040.0900
31/12/2016	1028242	HLA-DRB1*03:01	ic50	IIEECEHLEDGIYGI	6276	2869.8	8852.75	5723	29.6	1357.7506	5723.0000	2869.8000
31/12/2016	1028242	HLA-DRB1*03:01	ic50	IIGVLHQNFKDTSMQ	13	446.6	2384.56	5014	9.67	421.4436	2384.5600	446.6000
31/12/2016	1028242	HLA-DRB1*03:01	ic50	IITFKDKTDIHRLEP	696	407.9	1252.16	2390	8.98	444.4256	1252.1600	444.4256
31/12/2016	1028242	HLA-DRB1*03:01	ic50	IIVGRGDSRLTYQWH	8	313.8	308.81	898	10.63	1201.2303	313.8000	313.8000
31/12/2016	1028242	HLA-DRB1*03:01	ic50	IKTLKFDALSGSQEV	16	7899	170.49	12692	25.93	356.8491	7899.0000	356.8491
31/12/2016	1028242	HLA-DRB1*03:01	ic50	ILGAAVNGKKSAHGS	1077	7051.7	4765.25	14266	28.94	1432.9272	7051.7000	4765.2500
31/12/2016	1028242	HLA-DRB1*03:01	ic50	ILMTATPPGTSDEFP	790	11012.1	4782.76	7550	15.22	1923.7757	7550.0000	4782.7600
31/12/2016	1028242	HLA-DRB1*03:01	ic50	ILVGDNSFVSAISQT	5	273.2	296.54	2597	4.52	449.7163	296.5400	296.5400
31/12/2016	1028242	HLA-DRB1*03:01	ic50	ILVTVNPIASTNDDE	1878	3811.3	2192.29	2943	5.25	319.4075	2943.0000	2192.2900
31/12/2016	1028242	HLA-DRB1*03:01	ic50	INAIFEENEVDISVV	772	2650.8	3862.8	2854	22.22	2862.3718	2854.0000	2862.3718
31/12/2016	1028242	HLA-DRB1*03:01	ic50	INKGILVTVNPIAST	50	1716.4	750.46	1595	2.49	409.4865	1595.0000	750.4600
31/12/2016	1028242	HLA-DRB1*03:01	ic50	IPVIVADDLTAAINK	44	11.2	79.15	427	0.46	256.1828	79.1500	79.1500
31/12/2016	1028242	HLA-DRB1*03:01	ic50	IRDGLQYGWKTWGKN	233	21000.8	6988.02	48898	70.22	1279.0712	21000.8000	6988.0200
31/12/2016	1028242	HLA-DRB1*03:01	ic50	IRNPLSRNSTHEMYY	25	3836.6	2626.57	3960	7.76	3904.0461	3836.6000	3836.6000
31/12/2016	1028242	HLA-DRB1*03:01	ic50	IRPRKTHESHLVRSW	11	18977.5	778.98	13931	28.31	1866.9050	13931.0000	1866.9050
31/12/2016	1028242	HLA-DRB1*03:01	ic50	ISASSAAQRRGRIGR	49	3230	2860.52	2351	14.24	2415.9561	2860.5200	2860.5200
31/12/2016	1028242	HLA-DRB1*03:01	ic50	ISEWQPSKGWNDWEN	1093	37859	20300.13	50000	70.94	11275.6517	37859.0000	20300.1300
31/12/2016	1028242	HLA-DRB1*03:01	ic50	ISGSSARYDVALSEQ	58	361.6	2145.61	732	11.6	1666.6500	732.0000	1666.6500
31/12/2016	1028242	HLA-DRB1*03:01	ic50	ISRRDQRGSGQVVTY	1097	18021.3	8413.55	12498	25.56	12755.4550	12498.0000	12755.4550
31/12/2016	1028242	HLA-DRB1*03:01	ic50	ITAHLKRLWKMLDPR	1633	2246.2	700.71	3542	6.53	209.0221	2246.2000	700.7100
31/12/2016	1028242	HLA-DRB1*03:01	ic50	ITEADLDDEQEILNY	4342	488	6736.13	1875	13.88	4294.9441	1875.0000	4294.9441
31/12/2016	1028242	HLA-DRB1*03:01	ic50	IVDRQWAQDLTLPWQ	235	633.2	1371.68	998	11.41	619.7847	998.0000	633.2000
31/12/2016	1028242	HLA-DRB1*03:01	ic50	IVLASAALGPLIEGN	485	2763.7	4262.67	2274	3.87	214.0810	2763.7000	2763.7000
31/12/2016	1028242	HLA-DRB1*03:01	ic50	IWYMWLGARYLEFEAHHHHHH	406	383.3	1127.55	3120	6.66	200.2951	1127.5500	383.3000
31/12/2016	1028242	HLA-DRB1*03:01	ic50	KAQGKTLGVNMVRRG	346	10228.1	3780.44	7512	15.13	979.4272	7512.0000	3780.4400
31/12/2016	1028242	HLA-DRB1*03:01	ic50	KASFEEGKCGLNSVD	5083	24461.9	18854.47	50000	70.94	8218.2031	24461.9000	18854.4700
31/12/2016	1028242	HLA-DRB1*03:01	ic50	KCRAPGGAKKPLRPR	2395	28353.3	12707.41	21997	42.14	10682.1496	21997.0000	12707.4100
31/12/2016	1028242	HLA-DRB1*03:01	ic50	KDGRRIVVPCREQDE	6924	5227.4	8720.52	4956	9.55	7508.2198	5227.4000	7508.2198
31/12/2016	1028242	HLA-DRB1*03:01	ic50	KDKTDIHRLEPVKCD	1300	5160.5	3828.76	12356	25.28	2042.2296	5160.5000	3828.7600
31/12/2016	1028242	HLA-DRB1*03:01	ic50	KEAFHGLDVKFHTQA	35	2133.9	1507.97	5282	22.22	437.6180	2133.9000	1507.9700
31/12/2016	1028242	HLA-DRB1*03:01	ic50	KEAIEERVERIKSEY	348	6842.9	3787.77	1636	34.83	7231.5470	3787.7700	6842.9000
31/12/2016	1028242	HLA-DRB1*03:01	ic50	KEFIRCLALPFRGYL	25	1903.4	580.48	1120	1.57	203.0936	1120.0000	580.4800
31/12/2016	1028242	HLA-DRB1*03:01	ic50	KEVSGVKGFTLGRDG	1665	19550.2	11441.09	21150	40.78	1568.3293	19550.2000	11441.0900
31/12/2016	1028242	HLA-DRB1*03:01	ic50	KFAEGRRGAAEVLVVK	10000	14841.8	9694.83	16589	33.22	1188.5453	14841.8000	9694.8300
31/12/2016	1028242	HLA-DRB1*03:01	ic50	KFDALSGSQEVEFIG	10000	1683.6	9672.1	6170	18.08	3251.0541	6170.0000	3251.0541
31/12/2016	1028242	HLA-DRB1*03:01	ic50	KFWELVDEERKLHQQ	183	30.7	474.83	405	1.8	2208.9227	405.0000	474.8300
31/12/2016	1028242	HLA-DRB1*03:01	ic50	KGIHTVFGSAFQGLF	3929	1090.3	3841.38	1227	12.86	309.5807	1227.0000	1090.3000
31/12/2016	1028242	HLA-DRB1*03:01	ic50	KIERWFVRNPFFAVT	291	524.8	847.19	4734	10.25	279.3265	847.1900	524.8000
31/12/2016	1028242	HLA-DRB1*03:01	ic50	KILTYPWDRIEEVTR	268	644.1	1537.14	2079	9.47	307.8171	1537.1400	644.1000
31/12/2016	1028242	HLA-DRB1*03:01	ic50	KKAGLVGVLAGLAFQEMD	105	4752.7	6960.18	6221	12.33	238.1349	6221.0000	4752.7000
31/12/2016	1028242	HLA-DRB1*03:01	ic50	KKCDESVLTRLEAWLTE	922	3053	3671.99	8984	23.05	301.6000	3671.9900	3053.0000
31/12/2016	1028242	HLA-DRB1*03:01	ic50	KKDMQSEAQLALTIISL	130	918.3	732.88	1477	18.75	220.6022	918.3000	732.8800
31/12/2016	1028242	HLA-DRB1*03:01	ic50	KKDNQVAYLIIGILTLV	10000	16950.6	6613.15	2831	5.02	196.6505	6613.1500	6613.1500
31/12/2016	1028242	HLA-DRB1*03:01	ic50	KKDQVVMTSLALVGAALK	37	993.3	3441.59	665	2.71	211.3818	993.3000	993.3000
31/12/2016	1028242	HLA-DRB1*03:01	ic50	KKEGNTSLLWNGPMAVS	799	531.4	235.82	466	2.66	393.0547	466.0000	393.0547
31/12/2016	1028242	HLA-DRB1*03:01	ic50	KKFEENEVDISVVVQDP	923	1363.5	3206.44	2371	8.84	2599.2438	2371.0000	2599.2438
31/12/2016	1028242	HLA-DRB1*03:01	ic50	KKFGKGSIVACAKFTCA	73	10594.9	4010.54	19524	38.17	217.4170	10594.9000	4010.5400
31/12/2016	1028242	HLA-DRB1*03:01	ic50	KKFILATDIAEMGANLC	36	194.8	254.63	544	4.67	269.3674	254.6300	254.6300
31/12/2016	1028242	HLA-DRB1*03:01	ic50	KKGAAWTVYVGIVTMLSK	171	10149.6	5696.03	4641	8.87	205.6800	5696.0300	5696.0300
31/12/2016	1028242	HLA-DRB1*03:01	ic50	KKGGEAMDTISVFLH	65	7739.7	2965.53	3431	17.9	318.3659	3431.0000	2965.5300
31/12/2016	1028242	HLA-DRB1*03:01	ic50	KKGLNWITKVIMGAVLI	112	2045.2	1698.03	4938	9.51	217.4725	2045.2000	1698.0300
31/12/2016	1028242	HLA-DRB1*03:01	ic50	KKGMTTVLDFHPGAG	27	13036.3	2144.17	3788	22.89	1198.7063	3788.0000	2144.1700
31/12/2016	1028242	HLA-DRB1*03:01	ic50	KKIEGVHGGTWVSATLE	4262	22684.7	19415.07	50000	70.94	2077.1202	22684.7000	19415.0700
31/12/2016	1028242	HLA-DRB1*03:01	ic50	KKIGESSSSSVTEGERT	10000	18103.2	11470.34	3121	18.62	16230.6824	11470.3400	16230.6824
31/12/2016	1028242	HLA-DRB1*03:01	ic50	KKITKVIMGAVLIWVGI	10000	18686.1	3757.48	2740	4.8	200.0503	3757.4800	3757.4800
31/12/2016	1028242	HLA-DRB1*03:01	ic50	KKKCDTLLCDIGESSSS	127	5311.1	1426.53	1249	1.83	976.9029	1426.5300	1426.5300
31/12/2016	1028242	HLA-DRB1*03:01	ic50	KKKGTMRASALILIEAG	268	3189.1	951.56	2291	3.9	214.5962	2291.0000	951.5600
31/12/2016	1028242	HLA-DRB1*03:01	ic50	KKKKLALYLLLALSLAS	10000	935.4	4473.71	470	2.22	196.2096	935.4000	935.4000
31/12/2016	1028242	HLA-DRB1*03:01	ic50	KKKVPWDQVVMTSLALV	102	740.7	697.12	692	2.71	217.4725	697.1200	697.1200
31/12/2016	1028242	HLA-DRB1*03:01	ic50	KKLALSLASVAMCRTPF	11	842.5	1951.52	1128	7.21	215.2119	1128.0000	842.5000
31/12/2016	1028242	HLA-DRB1*03:01	ic50	KKLAQAVMEMTYKNK	172	10554	2437.57	6876	29.6	387.3346	6876.0000	2437.5700
31/12/2016	1028242	HLA-DRB1*03:01	ic50	KKLGMLLMTGGVTLVRK	13	2829.9	2289.82	2057	3.4	225.2775	2289.8200	2289.8200
31/12/2016	1028242	HLA-DRB1*03:01	ic50	KKLIPSWASVKEDLV	36	2946.1	583.96	1545	7.08	1146.1331	1545.0000	1146.1331
31/12/2016	1028242	HLA-DRB1*03:01	ic50	KKLLCDIGESSSSSVTE	190	3207.6	837.48	1001	1.73	2389.6693	1001.0000	2389.6693
31/12/2016	1028242	HLA-DRB1*03:01	ic50	KKLTIAYLVGSNMTQRV	6	1073.2	828.03	1139	2.71	247.1428	1073.2000	828.0300
31/12/2016	1028242	HLA-DRB1*03:01	ic50	KKLVGGVVLLGAMLVGQ	10000	5181.2	7819.79	1227	1.79	200.7864	5181.2000	5181.2000
31/12/2016	1028242	HLA-DRB1*03:01	ic50	KKLVSGWNSITVMPLLC	1981	6729.8	3409.13	4871	9.36	271.7413	4871.0000	3409.1300
31/12/2016	1028242	HLA-DRB1*03:01	ic50	KKMNISVIMLLVSGWNS	348	4716.4	3049.71	527	0.55	211.1655	3049.7100	3049.7100
31/12/2016	1028242	HLA-DRB1*03:01	ic50	KKMTTTFTNYMVDMFLA	29	3061.3	2766.88	3029	14.38	212.9396	3029.0000	2766.8800
31/12/2016	1028242	HLA-DRB1*03:01	ic50	KKMVALTLTSYLGLTQP	133	2858	2809.02	1983	4.37	203.6334	2809.0200	2809.0200
31/12/2016	1028242	HLA-DRB1*03:01	ic50	KKNGGDAMYMALIAAFS	285	20134.3	9916.35	4074	7.66	203.0561	9916.3500	9916.3500
31/12/2016	1028242	HLA-DRB1*03:01	ic50	KKPDFILATDIAEMG	66	692.1	802.81	567	4.67	343.6724	692.1000	692.1000
31/12/2016	1028242	HLA-DRB1*03:01	ic50	KKPDKPSLDISLETVAID	243	542.8	2336.32	1499	14.76	405.5768	1499.0000	542.8000
31/12/2016	1028242	HLA-DRB1*03:01	ic50	KKPFALLLVLAGWLFHV	10000	5725.8	5312.87	3809	7.09	196.0096	5312.8700	5312.8700
31/12/2016	1028242	HLA-DRB1*03:01	ic50	KKPFMKMNISVIMLLVS	106	1725.7	429.4	438	0.43	201.8545	438.0000	429.4000
31/12/2016	1028242	HLA-DRB1*03:01	ic50	KKPIAVGGLLMMLVSVA	42	12367.9	3646.22	2208	3.73	201.2402	3646.2200	3646.2200
31/12/2016	1028242	HLA-DRB1*03:01	ic50	KKPLRPRWCDERVSS	302	9029.9	5684.63	10284	21.07	6672.9172	9029.9000	6672.9172
31/12/2016	1028242	HLA-DRB1*03:01	ic50	KKPTGKVTLEADVILPI	95	135.9	261.19	295	1.01	252.7302	261.1900	252.7302
31/12/2016	1028242	HLA-DRB1*03:01	ic50	KKPVKLASIVKASFEEG	32	903.1	917.5	2835	5.03	302.8449	917.5000	903.1000
31/12/2016	1028242	HLA-DRB1*03:01	ic50	KKSAHGSPTFWMGSH	10000	41924.3	15540.91	50000	70.94	2792.1954	41924.3000	15540.9100
31/12/2016	1028242	HLA-DRB1*03:01	ic50	KKSALTLKGTSYKICTD	219	5423	2275.03	8985	18.32	480.8823	5423.0000	2275.0300
31/12/2016	1028242	HLA-DRB1*03:01	ic50	KKSGARSNVTFTVNQTS	1596	22917.1	6048.74	9794	20.06	2161.4213	9794.0000	6048.7400
31/12/2016	1028242	HLA-DRB1*03:01	ic50	KKSRMSMAMGTMAGCGY	169	13616.6	6435.9	9562	19.57	405.2013	9562.0000	6435.9000
31/12/2016	1028242	HLA-DRB1*03:01	ic50	KKTHISYIMLIFFVLMV	10000	5307.1	2822.89	1799	2.89	195.8896	2822.8900	2822.8900
31/12/2016	1028242	HLA-DRB1*03:01	ic50	KKTLLDLLKLTVAVGLH	170	532.4	1937.95	570	4.01	203.6753	570.0000	532.4000
31/12/2016	1028242	HLA-DRB1*03:01	ic50	KKTRNMTMSMSMILVGV	23	413.3	1052.47	498	2.46	218.9327	498.0000	413.3000
31/12/2016	1028242	HLA-DRB1*03:01	ic50	KKVGQVTLLDLLKLTVA	94	698.8	2579.51	593	9.61	199.3983	698.8000	698.8000
31/12/2016	1028242	HLA-DRB1*03:01	ic50	KKWIKVEYGNLSLSGIA	50	494	244.23	3228	5.86	527.9463	494.0000	494.0000
31/12/2016	1028242	HLA-DRB1*03:01	ic50	KKWKYLNAVSLCILTIN	10000	1118.8	1319.22	2412	11.59	199.8053	1319.2200	1118.8000
31/12/2016	1028242	HLA-DRB1*03:01	ic50	KKWNSITVMPLLCGIGC	156	8320	3341.1	10447	21.41	216.8518	8320.0000	3341.1000
31/12/2016	1028242	HLA-DRB1*03:01	ic50	KKWRDVPYLTKRQDK	1521	1722.7	2460.01	6452	19.53	1419.1102	2460.0100	1722.7000
31/12/2016	1028242	HLA-DRB1*03:01	ic50	KLAQRRVFHGVAKNP	4037	21097.5	3639.52	38497	61.81	423.5318	21097.5000	3639.5200
31/12/2016	1028242	HLA-DRB1*03:01	ic50	KLGEVSWEEEAEISG	1761	4806.7	10481.19	6346	31.47	6939.5321	6346.0000	6939.5321
31/12/2016	1028242	HLA-DRB1*03:01	ic50	KNKVVKVLRPAPGGK	1888	3126.5	1376.01	8225	16.64	1413.9077	3126.5000	1413.9077
31/12/2016	1028242	HLA-DRB1*03:01	ic50	KNLIPSSASPWSWPD	1015	17130.6	5654.64	4240	8.03	6594.4055	5654.6400	6594.4055
31/12/2016	1028242	HLA-DRB1*03:01	ic50	KNPTDTGHGTVVMQV	3359	31775.2	17142.63	50000	70.94	2016.6606	31775.2000	17142.6300
31/12/2016	1028242	HLA-DRB1*03:01	ic50	KNPVVDGNPTVDIEE	1693	1114.7	4137.53	3870	12.33	7509.7521	3870.0000	4137.5300
31/12/2016	1028242	HLA-DRB1*03:01	ic50	KNPVVDGNPTVDIEEHHHHHH	1710	952.7	3759.43	3870	12.33	4750.1784	3759.4300	3759.4300
31/12/2016	1028242	HLA-DRB1*03:01	ic50	KQENWNTDIKTLKFD	36	32.4	478.2	239	1.91	1255.3793	239.0000	478.2000
31/12/2016	1028242	HLA-DRB1*03:01	ic50	KRVPMALQHFGWEVM	768	16712.8	8634.14	28426	51.02	317.6431	16712.8000	8634.1400
31/12/2016	1028242	HLA-DRB1*03:01	ic50	KRVVASLMRGLSSRK	191	4177.9	578.54	2143	4.77	332.2347	2143.0000	578.5400
31/12/2016	1028242	HLA-DRB1*03:01	ic50	KSVVVLNRKTFEREY	14	20.3	158.26	166	0.68	481.7476	158.2600	158.2600
31/12/2016	1028242	HLA-DRB1*03:01	ic50	KTFEREYPTIKQKKP	109	1112.8	2402.92	4700	21.83	7624.0084	2402.9200	2402.9200
31/12/2016	1028242	HLA-DRB1*03:01	ic50	KTFEREYPTIKQKKPHHHHHH	352	1112.8	2378.99	4700	21.83	5098.0063	2378.9900	2378.9900
31/12/2016	1028242	HLA-DRB1*03:01	ic50	KTHESHLVRSWVTAG	582	8610.3	2431.14	3054	5.5	573.6898	3054.0000	2431.1400
31/12/2016	1028242	HLA-DRB1*03:01	ic50	KTKNKTNWKQTWTFK	10000	21793.8	6984.47	38426	61.75	1993.6460	21793.8000	6984.4700
31/12/2016	1028242	HLA-DRB1*03:01	ic50	KTLGVNMVRRGVRSL	9	51.3	179.25	783	1.14	566.1521	179.2500	179.2500
31/12/2016	1028242	HLA-DRB1*03:01	ic50	KTMVKKWRDVPYLTK	629	1074.5	840.22	2263	11.59	542.8019	1074.5000	840.2200
31/12/2016	1028242	HLA-DRB1*03:01	ic50	KVDTRAKDPPAGTRK	1395	26319.9	17014.2	15821	31.87	15534.1743	17014.2000	17014.2000
31/12/2016	1028242	HLA-DRB1*03:01	ic50	KVERQWIPSVCFSTL	872	7353.1	4353.75	8248	16.7	466.1591	7353.1000	4353.7500
31/12/2016	1028242	HLA-DRB1*03:01	ic50	KVPWDQVVMTSLALV	659	2003	1625.9	1105	2.71	217.4725	1625.9000	1625.9000
31/12/2016	1028242	HLA-DRB1*03:01	ic50	KVRSHAAIGAYLEEQ	1912	19164.8	6446.28	26631	48.68	493.3665	19164.8000	6446.2800
31/12/2016	1028242	HLA-DRB1*03:01	ic50	KWCFEGPEEHEILND	132	13519.7	11528.07	42213	65.09	4872.2121	13519.7000	11528.0700
31/12/2016	1028242	HLA-DRB1*03:01	ic50	KYSYYPEDPVKLASI	1061	1072.5	3085.69	1985	21.43	1605.7205	1985.0000	1605.7205
31/12/2016	1028242	HLA-DRB1*03:01	ic50	LAAMDGGGFYADDTA	58	25784	8700.06	12098	24.8	616.5053	12098.0000	8700.0600
31/12/2016	1028242	HLA-DRB1*03:01	ic50	LADKRPTAWFLPSIR	294	8441.5	2666.98	19818	38.65	718.4464	8441.5000	2666.9800
31/12/2016	1028242	HLA-DRB1*03:01	ic50	LAECARRRLRTLVLA	223	2945.1	391.11	6874	27.7	232.2796	2945.1000	391.1100
31/12/2016	1028242	HLA-DRB1*03:01	ic50	LAEGIVLASAALGPL	76	766.3	1562.36	793	1.59	246.0860	793.0000	766.3000
31/12/2016	1028242	HLA-DRB1*03:01	ic50	LASVAMCRTPFSLAE	88	3604.5	2037.18	6888	13.76	241.2653	3604.5000	2037.1800
31/12/2016	1028242	HLA-DRB1*03:01	ic50	LASVAMCRTPFSLAEHHHHHH	37	3043	1732.29	6888	13.76	241.2653	3043.0000	1732.2900
31/12/2016	1028242	HLA-DRB1*03:01	ic50	LDKRQFELYKRTDIV	3158	1020	2762.4	4959	15.89	381.5182	2762.4000	1020.0000
31/12/2016	1028242	HLA-DRB1*03:01	ic50	LDYKECEWPLTHTIG	5969	21551.1	10436.6	50000	70.94	923.4083	21551.1000	10436.6000
31/12/2016	1028242	HLA-DRB1*03:01	ic50	LEASMLLDNMEVRGG	30	106	177.24	159	1.38	390.6799	159.0000	177.2400
31/12/2016	1028242	HLA-DRB1*03:01	ic50	LEAWLTEHGCNRLKR	104	7353.8	452.05	3858	19.53	838.0483	3858.0000	838.0483
31/12/2016	1028242	HLA-DRB1*03:01	ic50	LECQVQTAVDFGNSY	1353	11334.3	5008.53	3734	20.56	605.4419	5008.5300	5008.5300
31/12/2016	1028242	HLA-DRB1*03:01	ic50	LEHEMWRSRADEINA	254	11032.7	5208.26	2912	11.41	2525.3845	5208.2600	5208.2600
31/12/2016	1028242	HLA-DRB1*03:01	ic50	LELKKLGEVSWEEEA	3399	20302.8	14573.37	50000	70.94	513.2036	20302.8000	14573.3700
31/12/2016	1028242	HLA-DRB1*03:01	ic50	LELLQRRFGGTVIRN	108	14227.5	7388.78	35151	58.57	402.9359	14227.5000	7388.7800
31/12/2016	1028242	HLA-DRB1*03:01	ic50	LEPVKCDTLLCDIGE	569	2331.3	2586.75	6311	12.53	373.8339	2586.7500	2331.3000
31/12/2016	1028242	HLA-DRB1*03:01	ic50	LFGKKNLIPSSASPW	1270	22425.6	6593.22	3895	12.14	726.1132	6593.2200	6593.2200
31/12/2016	1028242	HLA-DRB1*03:01	ic50	LFKVRNGGEIGAVAL	718	19442	11118.55	38485	61.79	1364.5898	19442.0000	11118.5500
31/12/2016	1028242	HLA-DRB1*03:01	ic50	LGGVMGGLWKYLNAV	778	13051.6	8864.54	30017	52.97	298.7824	13051.6000	8864.5400
31/12/2016	1028242	HLA-DRB1*03:01	ic50	LGLTQPFLGLCAFLA	10000	11954.1	11593.49	15040	30.42	203.3049	11954.1000	11593.4900
31/12/2016	1028242	HLA-DRB1*03:01	ic50	LGMLLMTGGVTLVRK	16	2829.9	2289.82	2057	3.4	225.2775	2289.8200	2289.8200
31/12/2016	1028242	HLA-DRB1*03:01	ic50	LGWNIITFKDKTDIH	512	961.8	2082.26	2657	8.98	400.9934	2082.2600	961.8000
31/12/2016	1028242	HLA-DRB1*03:01	ic50	LHGGHVSCRVKLSAL	81	4061.4	2231	7229	14.51	313.1384	4061.4000	2231.0000
31/12/2016	1028242	HLA-DRB1*03:01	ic50	LHQNFKDTSMQKTIP	175	2964.6	1306.47	4922	9.47	4304.1805	2964.6000	2964.6000
31/12/2016	1028242	HLA-DRB1*03:01	ic50	LIEVNPPFGDSYIIV	1477	7779	4429.44	17398	34.6	844.6922	7779.0000	4429.4400
31/12/2016	1028242	HLA-DRB1*03:01	ic50	LIGFGLRTLWSPRER	39	6129.3	758.58	13584	27.65	223.0930	6129.3000	758.5800
31/12/2016	1028242	HLA-DRB1*03:01	ic50	LKGTSYKICTDKMFF	53	5001	1997.8	7550	25.58	319.3327	5001.0000	1997.8000
31/12/2016	1028242	HLA-DRB1*03:01	ic50	LKRLWKMLDPRQGLA	116	2039.8	398.29	748	1.42	442.5152	748.0000	442.5152
31/12/2016	1028242	HLA-DRB1*03:01	ic50	LKRLWKMLDPRQGLAHHHHHH	30	805.1	358.25	748	1.42	442.5152	748.0000	442.5152
31/12/2016	1028242	HLA-DRB1*03:01	ic50	LKRMAVSGDDCVVRP	157	75.1	870.66	804	2.99	1891.7884	804.0000	870.6600
31/12/2016	1028242	HLA-DRB1*03:01	ic50	LLCGIGCAMLHWSLIK	10000	9797.8	7363.96	8420	17.06	202.0223	8420.0000	7363.9600
31/12/2016	1028242	HLA-DRB1*03:01	ic50	LLKLTVAVGLHFHEM	8	1298.4	1521.26	1947	4.01	207.1120	1521.2600	1298.4000
31/12/2016	1028242	HLA-DRB1*03:01	ic50	LLMRRMRRPTGKVTL	84	9245.5	920.29	9842	20.17	326.9279	9245.5000	920.2900
31/12/2016	1028242	HLA-DRB1*03:01	ic50	LLTSGMVIFFMSPKGK	10000	18702.7	3702.31	3337	6.1	209.4984	3702.3100	3702.3100
31/12/2016	1028242	HLA-DRB1*03:01	ic50	LLVLAGWLFHVRGAR	10000	6241.6	1046.23	1413	4.37	196.7308	1413.0000	1046.2300
31/12/2016	1028242	HLA-DRB1*03:01	ic50	LMTGGVTLVRKNRWL	290	630.3	537.29	2876	5.11	329.3918	630.3000	537.2900
31/12/2016	1028242	HLA-DRB1*03:01	ic50	LMVVVIPEPGQQRSI	8	4796.6	1029.68	1267	1.99	440.8921	1267.0000	1029.6800
31/12/2016	1028242	HLA-DRB1*03:01	ic50	LNDSGETVKCRAPGG	6094	21148.5	19614.82	28648	51.32	12302.8176	21148.5000	19614.8200
31/12/2016	1028242	HLA-DRB1*03:01	ic50	LNTITNLKVQLIRMA	28	493.8	321.81	1050	6.07	214.0731	493.8000	321.8100
31/12/2016	1028242	HLA-DRB1*03:01	ic50	LNYMSPHHKKLAQAV	598	8776.3	2038.9	8000	16.17	670.5730	8000.0000	2038.9000
31/12/2016	1028242	HLA-DRB1*03:01	ic50	LPIGTRSVETDKGPL	1253	16806.9	13283.81	9835	20.16	7036.6387	13283.8100	13283.8100
31/12/2016	1028242	HLA-DRB1*03:01	ic50	LPQILAECARRRLRT	4	84.9	11.55	295	4.39	337.5649	84.9000	84.9000
31/12/2016	1028242	HLA-DRB1*03:01	ic50	LPQILAECARRRLRTHHHHHH	16	84.9	11.55	295	4.39	337.5649	84.9000	84.9000
31/12/2016	1028242	HLA-DRB1*03:01	ic50	LQEIPTMLKKGMTTV	636	16076.9	4611.31	10510	21.54	465.6838	10510.0000	4611.3100
31/12/2016	1028242	HLA-DRB1*03:01	ic50	LQYGWKTWGKNLVFS	301	22555	3343.7	25755	47.49	795.6699	22555.0000	3343.7000
31/12/2016	1028242	HLA-DRB1*03:01	ic50	LRDDQRKVFRELVRN	36	37.5	841.91	228	0.68	1810.6055	228.0000	841.9100
31/12/2016	1028242	HLA-DRB1*03:01	ic50	LRKVKRVVASLMRGLHHHHHH	40	922.2	284.7	1964	3.2	255.8693	922.2000	284.7000
31/12/2016	1028242	HLA-DRB1*03:01	ic50	LRLGKEFIRCLALPF	184	771.4	1124.93	1046	1.99	220.9628	1046.0000	771.4000
31/12/2016	1028242	HLA-DRB1*03:01	ic50	LRLSSLMPCQAPRKS	169	10500.1	2408.52	7763	15.67	265.4210	7763.0000	2408.5200
31/12/2016	1028242	HLA-DRB1*03:01	ic50	LRTLVLAPTRVVLSE	4	113.1	62.33	629	1.99	211.3818	113.1000	113.1000
31/12/2016	1028242	HLA-DRB1*03:01	ic50	LSEEKVPWDQVVMTS	908	1591.6	1838.82	742	3.67	1964.5713	1591.6000	1838.8200
31/12/2016	1028242	HLA-DRB1*03:01	ic50	LSEFGKAKGSRAIWY	310	13727.7	3866.77	6685	25.58	628.1448	6685.0000	3866.7700
31/12/2016	1028242	HLA-DRB1*03:01	ic50	LSEMKEAFHGLDVKF	632	7164.3	8079.79	12708	25.96	1123.2035	8079.7900	7164.3000
31/12/2016	1028242	HLA-DRB1*03:01	ic50	LSFMDKGIPFMKMNI	141	917.5	899.47	4021	8.98	435.6270	917.5000	899.4700
31/12/2016	1028242	HLA-DRB1*03:01	ic50	LSGSQEVEFIGYGKA	10000	8293.3	14310.39	18328	36.19	925.3941	14310.3900	8293.3000
31/12/2016	1028242	HLA-DRB1*03:01	ic50	LSLAVSSAVPTSWVP	121	1643.4	3450.06	2586	13.57	402.4427	2586.0000	1643.4000
31/12/2016	1028242	HLA-DRB1*03:01	ic50	LSPREEPDDIDCWCY	4948	28805.6	20571.87	50000	70.94	9094.9598	28805.6000	20571.8700
31/12/2016	1028242	HLA-DRB1*03:01	ic50	LSRNSTHEMYYVSGA	695	9298.5	4797.69	10570	21.67	906.3245	9298.5000	4797.6900
31/12/2016	1028242	HLA-DRB1*03:01	ic50	LTAAINKGILVTVNP	197	21555.3	4905.82	10376	21.27	230.6250	10376.0000	4905.8200
31/12/2016	1028242	HLA-DRB1*03:01	ic50	LTAAINKGILVTVNPHHHHHH	188	1043.5	199.22	3439	6.71	230.6250	1043.5000	230.6250
31/12/2016	1028242	HLA-DRB1*03:01	ic50	LTEHGCNRLKRMAVS	24	4755.5	249.89	12903	28.57	763.8044	4755.5000	763.8044
31/12/2016	1028242	HLA-DRB1*03:01	ic50	LTKRQDKLCGSLIGM	1838	19804.6	5607.54	47730	69.39	919.1815	19804.6000	5607.5400
31/12/2016	1028242	HLA-DRB1*03:01	ic50	LTPVTMAEVRLAAMFKK	11	70	216.84	867	3.79	222.6269	216.8400	216.8400
31/12/2016	1028242	HLA-DRB1*03:01	ic50	LTSYLGLTQPFLGLC	930	2139.5	5388.3	5416	10.57	223.9026	5388.3000	2139.5000
31/12/2016	1028242	HLA-DRB1*03:01	ic50	LTVMDRYSVDADLQL	493	179.8	810.49	607	7.5	396.8135	607.0000	396.8135
31/12/2016	1028242	HLA-DRB1*03:01	ic50	LVDEERKLHQQGRCR	223	272	3079.98	1378	9.73	4048.4981	1378.0000	3079.9800
31/12/2016	1028242	HLA-DRB1*03:01	ic50	LVVLSELPDFLAKKG	186	38.6	469.28	222	0.11	238.2280	222.0000	238.2280
31/12/2016	1028242	HLA-DRB1*03:01	ic50	LWDIPTPKIIEECEH	1254	19219.7	10966.1	22894	43.49	724.6325	19219.7000	10966.1000
31/12/2016	1028242	HLA-DRB1*03:01	ic50	LWSPRERLVLTLGAA	244	10068.9	5876.38	15797	31.83	355.1776	10068.9000	5876.3800
31/12/2016	1028242	HLA-DRB1*03:01	ic50	MAFQEMENFLGPIAV	10000	15736.7	7791.84	14828	30.02	502.5258	14828.0000	7791.8400
31/12/2016	1028242	HLA-DRB1*03:01	ic50	MAKKGGEAMDTISVF	4823	22353.4	6256.69	3805	25.58	1889.1393	6256.6900	6256.6900
31/12/2016	1028242	HLA-DRB1*03:01	ic50	MAMGTMAGCGYLMFLK	359	17469.7	12840.09	26786	48.88	203.8413	17469.7000	12840.0900
31/12/2016	1028242	HLA-DRB1*03:01	ic50	MASHIHLVIHRIRTL	13	304.4	100.54	1191	1.97	199.5626	304.4000	199.5626
31/12/2016	1028242	HLA-DRB1*03:01	ic50	MCHATLTYRMLEPTR	90	2130.9	373.33	2870	14.41	223.7773	2130.9000	373.3300
31/12/2016	1028242	HLA-DRB1*03:01	ic50	MEADVILPIGTRSVE	16	3185	1653.16	1624	2.55	327.5958	1653.1600	1653.1600
31/12/2016	1028242	HLA-DRB1*03:01	ic50	MERRFTSHLPVAQRG	1870	5640	2458.07	2618	15.86	1227.5059	2618.0000	2458.0700
31/12/2016	1028242	HLA-DRB1*03:01	ic50	MEYLGHNAAGQWLEF	3592	10977	8476.23	24901	46.34	557.8919	10977.0000	8476.2300
31/12/2016	1028242	HLA-DRB1*03:01	ic50	MFFVKNPTDTGHGTV	1123	8036.6	4614.11	4012	7.51	1025.2520	4614.1100	4614.1100
31/12/2016	1028242	HLA-DRB1*03:01	ic50	MFFVKNPTDTGHGTVHHHHHH	1737	8036.6	4614.11	4012	7.51	1025.2520	4614.1100	4614.1100
31/12/2016	1028242	HLA-DRB1*03:01	ic50	MFLGGVKPTHISYIM	1249	3270.5	2993.64	14038	28.51	708.5423	3270.5000	2993.6400
31/12/2016	1028242	HLA-DRB1*03:01	ic50	MGGLWKYLNAVSLCI	262	4158.5	3364.97	2519	10.87	203.0147	3364.9700	3364.9700
31/12/2016	1028242	HLA-DRB1*03:01	ic50	MGGLWKYLNAVSLCIHHHHHH	385	1580.4	1248.51	2519	10.87	208.2138	1580.4000	1248.5100
31/12/2016	1028242	HLA-DRB1*03:01	ic50	MHHLVEFEPPHAATI	1856	2083.9	2288.98	8756	17.83	991.9075	2288.9800	2083.9000
31/12/2016	1028242	HLA-DRB1*03:01	ic50	MIPSWASVKEDLVAY	231	5037.1	3076.35	5141	9.95	706.8197	5037.1000	3076.3500
31/12/2016	1028242	HLA-DRB1*03:01	ic50	MKGVERLAVMGDTAW	210	21203	3712.78	31110	54.25	565.4590	21203.0000	3712.7800
31/12/2016	1028242	HLA-DRB1*03:01	ic50	MKVVNRWLFRHLARE	143	3484.8	283.99	6676	13.3	204.5496	3484.8000	283.9900
31/12/2016	1028242	HLA-DRB1*03:01	ic50	MLEKTKEDLFGKKNL	622	1037.7	5085.97	5299	21.05	1887.2126	5085.9700	1887.2126
31/12/2016	1028242	HLA-DRB1*03:01	ic50	MLGARYLEFEALGFL	775	2271	6564.39	7030	14.09	231.2074	6564.3900	2271.0000
31/12/2016	1028242	HLA-DRB1*03:01	ic50	MLHHWIKVEYGNLSL	42	1433.8	317.26	3208	7.76	275.7492	1433.8000	317.2600
31/12/2016	1028242	HLA-DRB1*03:01	ic50	MLHWSLILPGIKAQQ	46	664.8	1941.54	4633	8.85	208.4321	1941.5400	664.8000
31/12/2016	1028242	HLA-DRB1*03:01	ic50	MLLDNMEVRGGMVAP	6	304.5	653.83	466	1.38	388.6368	466.0000	388.6368
31/12/2016	1028242	HLA-DRB1*03:01	ic50	MLMTGGVTLVRKNRW	5	1266	895.39	2420	4.17	255.7927	1266.0000	895.3900
31/12/2016	1028242	HLA-DRB1*03:01	ic50	MLSPMLHHWIKVEYG	1017	13972.1	3935.32	16596	33.23	230.8772	13972.1000	3935.3200
31/12/2016	1028242	HLA-DRB1*03:01	ic50	MMFLSLGVGADQGCAR	50	3108.5	4343.78	945	4.29	219.9727	3108.5000	3108.5000
31/12/2016	1028242	HLA-DRB1*03:01	ic50	MMGKREKKLSEFGKA	725	15188.8	8137.79	13062	26.64	2298.5705	13062.0000	8137.7900
31/12/2016	1028242	HLA-DRB1*03:01	ic50	MMIHTLEALDYKECE	35	1678.2	1649.16	3681	6.82	220.9628	1678.2000	1649.1600
31/12/2016	1028242	HLA-DRB1*03:01	ic50	MMLVSVAGRVDGLELK	99	758	2203.7	1973	3.36	242.2729	1973.0000	758.0000
31/12/2016	1028242	HLA-DRB1*03:01	ic50	MMTGRMGERQLQKIE	68	8879.7	4576.27	8917	18.17	1554.2071	8879.7000	4576.2700
31/12/2016	1028242	HLA-DRB1*03:01	ic50	MPRSIGGPVSSHNHI	10000	22472.4	20999.84	50000	70.94	11515.4706	22472.4000	20999.8400
31/12/2016	1028242	HLA-DRB1*03:01	ic50	MQVKVSKGAPCRIPV	25	3487.7	2999.99	9981	20.45	1526.8491	3487.7000	2999.9900
31/12/2016	1028242	HLA-DRB1*03:01	ic50	MRSMPFLRKTRWTFL	151	73.9	260.29	1268	3.96	240.4745	260.2900	240.4745
31/12/2016	1028242	HLA-DRB1*03:01	ic50	MSGRKAQGKTLGVNM	3259	37903.2	14246.9	50000	70.94	3266.5956	37903.2000	14246.9000
31/12/2016	1028242	HLA-DRB1*03:01	ic50	MSIHGKGEWMTTEDM	5543	27042.4	15586.38	47699	69.37	1420.6954	27042.4000	15586.3800
31/12/2016	1028242	HLA-DRB1*03:01	ic50	MSNPLTSPISCSYSL	714	11392.2	8952.74	6817	15.77	1338.7606	8952.7400	8952.7400
31/12/2016	1028242	HLA-DRB1*03:01	ic50	MTLKGTSYKICTDKM	300	18766.9	6639.32	27026	49.22	515.8296	18766.9000	6639.3200
31/12/2016	1028242	HLA-DRB1*03:01	ic50	MTSLALVGAALHPFA	191	1472.8	1403.36	5549	10.87	208.7243	1472.8000	1403.3600
31/12/2016	1028242	HLA-DRB1*03:01	ic50	MVLAGWLFHVRGARR	119	3081.2	202.82	1312	4.37	197.9801	1312.0000	202.8200
31/12/2016	1028242	HLA-DRB1*03:01	ic50	MVTMLSPMLHHWIKV	188	3967.3	343.06	3734	6.93	212.7651	3734.0000	343.0600
31/12/2016	1028242	HLA-DRB1*03:01	ic50	MWRSRADEINAIFEE	473	4455.7	2778.01	3222	11.41	1218.5190	3222.0000	2778.0100
31/12/2016	1028242	HLA-DRB1*03:01	ic50	MYGIFQSTFLGASQR	2487	2861.7	6234.73	6323	12.55	257.5393	6234.7300	2861.7000
31/12/2016	1028242	HLA-DRB1*03:01	ic50	MYKECEWPLTHTIGT	2139	15721.5	10326.52	31410	54.59	1151.9979	15721.5000	10326.5200
31/12/2016	1028242	HLA-DRB1*03:01	ic50	MYMWLGARYLEFEAL	434	309.7	2452.17	2912	6.66	203.9286	2452.1700	309.7000
31/12/2016	1028242	HLA-DRB1*03:01	ic50	MYMWLGARYLEFEALHHHHHH	1280	309.7	1209.99	2912	6.66	203.9286	1209.9900	309.7000
31/12/2016	1028242	HLA-DRB1*03:01	ic50	MYYVSGARSNVTFTVK	742	5292.3	2781.32	4694	8.98	793.3800	4694.0000	2781.3200
31/12/2016	1028242	HLA-DRB1*03:01	ic50	NALSMMPEAMTIVML	132	7396.1	4150.39	6872	15.89	263.1702	6872.0000	4150.3900
31/12/2016	1028242	HLA-DRB1*03:01	ic50	NAVSLCILTINAVASKK	14	2594.8	664.04	2313	3.95	202.1845	2313.0000	664.0400
31/12/2016	1028242	HLA-DRB1*03:01	ic50	NCPNLSPREEPDDID	10000	25536.7	25892.78	20903	40.4	13783.5161	25536.7000	25536.7000
31/12/2016	1028242	HLA-DRB1*03:01	ic50	NELGMLEKTKEDLFG	2657	381.7	5360.04	2049	3.38	2500.6934	2049.0000	2500.6934
31/12/2016	1028242	HLA-DRB1*03:01	ic50	NFGKRELKCGDGIFI	502	28495.7	12603.61	50000	70.94	507.3709	28495.7000	12603.6100
31/12/2016	1028242	HLA-DRB1*03:01	ic50	NFLGPIAVGGLLMML	118	15346.2	5721.35	10068	20.63	205.5952	10068.0000	5721.3500
31/12/2016	1028242	HLA-DRB1*03:01	ic50	NGPMAVSMTGVMRGN	4	3923.4	1925.18	3679	6.82	837.7063	3679.0000	1925.1800
31/12/2016	1028242	HLA-DRB1*03:01	ic50	NGVIKILTYPWDRIE	6	2634	1399.02	3339	10.87	234.0841	2634.0000	1399.0200
31/12/2016	1028242	HLA-DRB1*03:01	ic50	NHIPGYKVQTNGPWM	526	24696.7	10535.99	50000	70.94	1446.5914	24696.7000	10535.9900
31/12/2016	1028242	HLA-DRB1*03:01	ic50	NKIKQKTKQIGNRPG	10000	10426.8	4372.97	9374	19.18	8395.1127	9374.0000	8395.1127
31/12/2016	1028242	HLA-DRB1*03:01	ic50	NKTKNKTNWKQTWTF	1489	25982.9	8509.12	38952	62.24	2020.3695	25982.9000	8509.1200
31/12/2016	1028242	HLA-DRB1*03:01	ic50	NLCVERVLDCRTAFK	83	51.8	478.91	395	2.96	307.9427	395.0000	307.9427
31/12/2016	1028242	HLA-DRB1*03:01	ic50	NLWKMKTGRRGSANG	592	16533.3	1590.23	6722	13.4	2214.0934	6722.0000	2214.0934
31/12/2016	1028242	HLA-DRB1*03:01	ic50	NLYKLHGGHVSCRVK	28	10746.3	3807.45	25567	47.25	831.1799	10746.3000	3807.4500
31/12/2016	1028242	HLA-DRB1*03:01	ic50	NLYKLHGGHVSCRVKHHHHHH	49	6764.8	2562.1	16990	33.89	831.1799	6764.8000	2562.1000
31/12/2016	1028242	HLA-DRB1*03:01	ic50	NMEVRGGMVAPLYGV	66	4579.8	7561.61	8450	17.12	332.4461	7561.6100	4579.8000
31/12/2016	1028242	HLA-DRB1*03:01	ic50	NNAHHVCWLEASMLL	1388	2076.2	2126.59	2623	20.27	200.5405	2126.5900	2076.2000
31/12/2016	1028242	HLA-DRB1*03:01	ic50	NPFFAVTALTIAYLVKK	51	3030.4	2784.48	2077	8.34	196.5703	2784.4800	2784.4800
31/12/2016	1028242	HLA-DRB1*03:01	ic50	NPPFGDSYIIVGRGD	2302	11465.9	7723.01	18120	35.84	1250.1698	11465.9000	7723.0100
31/12/2016	1028242	HLA-DRB1*03:01	ic50	NPRLCTKEEFIAKVR	133	4370.9	3762.73	17162	34.18	981.4378	4370.9000	3762.7300
31/12/2016	1028242	HLA-DRB1*03:01	ic50	NRVWNSFQIEEFGTGE	3095	10251.8	5747.28	5030	13.72	1448.2191	5747.2800	5747.2800
31/12/2016	1028242	HLA-DRB1*03:01	ic50	NRWLFRHLAREKNPR	315	5597.5	563.54	7251	14.56	355.4494	5597.5000	563.5400
31/12/2016	1028242	HLA-DRB1*03:01	ic50	NSFQIEEFGTGVFTT	991	15206.6	9957.31	16556	33.17	1586.8288	15206.6000	9957.3100
31/12/2016	1028242	HLA-DRB1*03:01	ic50	NSGGGVEGIGLQYLG	10000	25115.8	12751.76	28326	50.9	954.8311	25115.8000	12751.7600
31/12/2016	1028242	HLA-DRB1*03:01	ic50	NSYIAEMETESWIVD	1742	5555.3	7160.85	7854	28.23	969.0991	7160.8500	5555.3000
31/12/2016	1028242	HLA-DRB1*03:01	ic50	NVQSLGWNIITFKDK	372	9661.5	3194.7	4832	12.86	309.3282	4832.0000	3194.7000
31/12/2016	1028242	HLA-DRB1*03:01	ic50	NVYQRGTHPFSRIRD	1319	16602.8	1835.82	23682	44.61	3373.3709	16602.8000	3373.3709
31/12/2016	1028242	HLA-DRB1*03:01	ic50	PCREQDELIGRGRVS	82	18119.3	7062.05	14432	34.99	9080.9113	14432.0000	9080.9113
31/12/2016	1028242	HLA-DRB1*03:01	ic50	PDKPSLDISLETVAID	155	542.8	2336.32	1499	14.76	405.5768	1499.0000	542.8000
31/12/2016	1028242	HLA-DRB1*03:01	ic50	PEMPALYEKKLALYL	51	504.4	679.2	1612	14.14	211.8986	679.2000	504.4000
31/12/2016	1028242	HLA-DRB1*03:01	ic50	PFCSHHFHELQLKDG	2303	10672.5	6553.67	25981	47.81	333.9939	10672.5000	6553.6700
31/12/2016	1028242	HLA-DRB1*03:01	ic50	PFSRIRDGLQYGWKT	1156	5363.9	3202.6	18390	36.31	1365.5468	5363.9000	3202.6000
31/12/2016	1028242	HLA-DRB1*03:01	ic50	PGGAKKPLRPRWCDE	2886	32940.2	16788.36	48701	70.08	8968.5799	32940.2000	16788.3600
31/12/2016	1028242	HLA-DRB1*03:01	ic50	PGIKAQQSKLAQRRV	30	8047.6	342.63	3992	20	2017.1834	3992.0000	2017.1834
31/12/2016	1028242	HLA-DRB1*03:01	ic50	PGQQRSIQDNQVAYL	57	40.5	638.76	504	2.39	502.9363	504.0000	502.9363
31/12/2016	1028242	HLA-DRB1*03:01	ic50	PIVNRNGEVIGLYGN	217	7338	5267.88	11988	24.57	1092.9226	7338.0000	5267.8800
31/12/2016	1028242	HLA-DRB1*03:01	ic50	PKGISRMSMAMGTMA	158	13145.3	2870.44	8587	18.62	372.7842	8587.0000	2870.4400
31/12/2016	1028242	HLA-DRB1*03:01	ic50	PKQMLVGGVVLLGAMK	20	7567.5	8509.95	2358	4.04	238.9604	7567.5000	7567.5000
31/12/2016	1028242	HLA-DRB1*03:01	ic50	PLTHTIGTSVEESEM	10000	4203.5	9908.2	2643	24.97	3789.3984	4203.5000	4203.5000
31/12/2016	1028242	HLA-DRB1*03:01	ic50	PNRDGDSYYYSEPTS	8271	14799	14055.97	17835	35.38	11018.7594	14799.0000	14055.9700
31/12/2016	1028242	HLA-DRB1*03:01	ic50	PPAGTRKIMKVVNRW	172	24898.2	4868.81	19655	38.39	646.1275	19655.0000	4868.8100
31/12/2016	1028242	HLA-DRB1*03:01	ic50	PPHAATIRVLALGNQ	5297	18338.4	4775.99	15692	31.64	249.5780	15692.0000	4775.9900
31/12/2016	1028242	HLA-DRB1*03:01	ic50	PSELQMSWLPLCVRL	23	3517.6	1092.44	3965	7.41	213.5479	3517.6000	1092.4400
31/12/2016	1028242	HLA-DRB1*03:01	ic50	PSEPWNTGHDWILAD	34	5973.5	5960	10908	33.13	1319.1436	5973.5000	5960.0000
31/12/2016	1028242	HLA-DRB1*03:01	ic50	PSSASPWSWPDLDLK	4792	20539.6	13030.28	26432	48.41	1774.0178	20539.6000	13030.2800
31/12/2016	1028242	HLA-DRB1*03:01	ic50	PSWASVKEDLVAYGG	72	547.1	520.12	1529	2.36	993.9336	547.1000	547.1000
31/12/2016	1028242	HLA-DRB1*03:01	ic50	PTMLKKGMTTVLDFH	105	11933.9	5744.67	7881	15.93	342.2728	7881.0000	5744.6700
31/12/2016	1028242	HLA-DRB1*03:01	ic50	PTRVVNWEVIIMDEA	21	2260.2	1137.55	2853	5.07	299.1596	2260.2000	1137.5500
31/12/2016	1028242	HLA-DRB1*03:01	ic50	PTSENNAHHVCWLEA	7372	29271.9	15665.84	50000	70.94	488.9664	29271.9000	15665.8400
31/12/2016	1028242	HLA-DRB1*03:01	ic50	PTVDIEEAPEMPALY	1454	6115.7	5393.32	3100	13.04	3550.6458	5393.3200	5393.3200
31/12/2016	1028242	HLA-DRB1*03:01	ic50	PVNEALAAAGLVGVL	580	24666.8	14136.8	21978	42.11	227.3991	21978.0000	14136.8000
31/12/2016	1028242	HLA-DRB1*03:01	ic50	PVSPGEMRLRDDQRK	364	15263.9	5255.92	13727	27.92	8419.5739	13727.0000	8419.5739
31/12/2016	1028242	HLA-DRB1*03:01	ic50	PWMQVPLEVKREACP	518	5670.8	5882.93	3713	20.48	945.0145	5670.8000	5670.8000
31/12/2016	1028242	HLA-DRB1*03:01	ic50	PWQSGSGGVWREMHH	9307	27843.1	17453.12	50000	70.94	2585.3734	27843.1000	17453.1200
31/12/2016	1028242	HLA-DRB1*03:01	ic50	QAVMEMTYKNKVVKV	15	1126.8	96.45	3123	6.68	376.7222	1126.8000	376.7222
31/12/2016	1028242	HLA-DRB1*03:01	ic50	QDELIGRGRVSPGNG	2341	3395	10422.16	12297	25.17	9767.3908	10422.1600	9767.3908
31/12/2016	1028242	HLA-DRB1*03:01	ic50	QDKLCGSLIGMTNRA	1502	3528.3	5444.15	4681	11.59	884.4338	4681.0000	3528.3000
31/12/2016	1028242	HLA-DRB1*03:01	ic50	QDPKNVYQRGTHPFS	1049	17651.8	2629.01	28746	51.44	5259.2263	17651.8000	5259.2263
31/12/2016	1028242	HLA-DRB1*03:01	ic50	QEMENFLGPIAVGGL	3464	22191	14125.49	50000	70.94	843.7739	22191.0000	14125.4900
31/12/2016	1028242	HLA-DRB1*03:01	ic50	QEVEFIGYGKATLECKK	2083	405	5763.79	4989	10.25	494.0113	4989.0000	494.0113
31/12/2016	1028242	HLA-DRB1*03:01	ic50	QFELYKRTDIVEVDR	632	1603.8	2927.37	3526	13.04	373.3552	2927.3700	1603.8000
31/12/2016	1028242	HLA-DRB1*03:01	ic50	QGFIFFFLFNILTGK	120	22092.3	8972.72	11201	22.99	196.4500	11201.0000	8972.7200
31/12/2016	1028242	HLA-DRB1*03:01	ic50	QIGNRPGPSRGVQGF	2365	30420.1	22404.95	29556	52.41	16772.8655	29556.0000	22404.9500
31/12/2016	1028242	HLA-DRB1*03:01	ic50	QKTKQIGNRPGPSRG	1675	23429.9	18695.21	10181	20.86	14838.4075	18695.2100	18695.2100
31/12/2016	1028242	HLA-DRB1*03:01	ic50	QMRSMPFLRKTRWTF	98	142	288.25	1352	6.43	303.2677	288.2500	288.2500
31/12/2016	1028242	HLA-DRB1*03:01	ic50	QPFLGLCAFLATRIFK	90	605.3	1783.66	3830	15.15	198.5860	1783.6600	605.3000
31/12/2016	1028242	HLA-DRB1*03:01	ic50	QPSKGWNDWENVPFC	722	31561.7	17131.69	41016	64.1	3489.8480	31561.7000	17131.6900
31/12/2016	1028242	HLA-DRB1*03:01	ic50	QRKVFRELVRNCDLP	232	1800.1	2501.18	9261	18.93	758.5239	2501.1800	1800.1000
31/12/2016	1028242	HLA-DRB1*03:01	ic50	QRMFTREELIHFPEF	21	372.4	948.03	4079	11.85	385.1390	948.0300	385.1390
31/12/2016	1028242	HLA-DRB1*03:01	ic50	QRRFGGTVIRNPLSR	466	6865.4	4087.96	5125	30.39	1246.6972	5125.0000	4087.9600
31/12/2016	1028242	HLA-DRB1*03:01	ic50	QSALSEFIKFAEGRR	494	1361.1	1804.19	2997	24.26	402.4689	1804.1900	1361.1000
31/12/2016	1028242	HLA-DRB1*03:01	ic50	QSTFLGASQRGVGVA	210	6615.2	4024.8	4385	8.33	1629.9646	4385.0000	4024.8000
31/12/2016	1028242	HLA-DRB1*03:01	ic50	QTDIPSEPWNTGHDW	3560	38136.9	24664.42	38686	62.01	12408.7570	38136.9000	24664.4200
31/12/2016	1028242	HLA-DRB1*03:01	ic50	QTKIQYVIRAQLHVG	19	94.3	173.69	1879	3.05	228.6724	173.6900	173.6900
31/12/2016	1028242	HLA-DRB1*03:01	ic50	QTSRLLMRRMRRPTG	74	1443.7	226.92	688	0.79	335.7102	688.0000	335.7102
31/12/2016	1028242	HLA-DRB1*03:01	ic50	QVAKAGLKTNDRKWC	288	9461.2	3941.92	13964	28.38	1865.9209	9461.2000	3941.9200
31/12/2016	1028242	HLA-DRB1*03:01	ic50	QWAQDLTLPWQSGSG	6503	3148.6	2755.89	3155	11.41	558.3032	3148.6000	2755.8900
31/12/2016	1028242	HLA-DRB1*03:01	ic50	QWHKEGSSIGKLFTQ	10000	24825.9	12789.89	12699	26.03	4365.2398	12789.8900	12789.8900
31/12/2016	1028242	HLA-DRB1*03:01	ic50	QWHKEGSSIGKLFTQHHHHHH	5526	3733.6	1580.03	9774	20.02	542.5804	3733.6000	1580.0300
31/12/2016	1028242	HLA-DRB1*03:01	ic50	QWKTANEAVQDPKFW	654	26056.6	11877.4	31217	54.37	4483.5517	26056.6000	11877.4000
31/12/2016	1028242	HLA-DRB1*03:01	ic50	QYVIRAQLHVGAKQE	66	8368.6	956.17	10693	21.93	242.7422	8368.6000	956.1700
31/12/2016	1028242	HLA-DRB1*03:01	ic50	RAKDPPAGTRKIMKV	2103	26514.5	10657.18	28257	50.81	1310.3685	26514.5000	10657.1800
31/12/2016	1028242	HLA-DRB1*03:01	ic50	RAQLHVGAKQENWNT	149	16992.9	11691.24	50000	70.94	2305.3753	16992.9000	11691.2400
31/12/2016	1028242	HLA-DRB1*03:01	ic50	RAYRNALSMMPEAMT	325	10490.4	682.45	4732	9.06	555.7157	4732.0000	682.4500
31/12/2016	1028242	HLA-DRB1*03:01	ic50	RCRTCVYNMMGKREK	106	3692.2	1315.19	5741	11.29	464.2614	3692.2000	1315.1900
31/12/2016	1028242	HLA-DRB1*03:01	ic50	RDGHEKPMNVQSLGW	1383	37809	17303.45	50000	70.94	3961.0283	37809.0000	17303.4500
31/12/2016	1028242	HLA-DRB1*03:01	ic50	RDSDDWLNKYSYYPE	9799	12145.9	10118.7	28005	50.48	1036.4530	12145.9000	10118.7000
31/12/2016	1028242	HLA-DRB1*03:01	ic50	REKKLSEFGKAKGSR	2868	15852.7	9939.66	26849	48.97	10407.0239	15852.7000	10407.0239
31/12/2016	1028242	HLA-DRB1*03:01	ic50	RELKCGDGIFIFRDS	43	5018.1	4773.41	17668	35.06	387.1765	5018.1000	4773.4100
31/12/2016	1028242	HLA-DRB1*03:01	ic50	RERLVLTLGAAMVEI	47	4559.1	3323.36	1270	4.37	228.0046	3323.3600	3323.3600
31/12/2016	1028242	HLA-DRB1*03:01	ic50	REYPTIKQKKPDFIL	263	909.7	1986.42	3805	15.89	765.6769	1986.4200	909.7000
31/12/2016	1028242	HLA-DRB1*03:01	ic50	RGDSRLTYQWHKEGS	450	27761	6865.19	45949	68.05	1731.8248	27761.0000	6865.1900
31/12/2016	1028242	HLA-DRB1*03:01	ic50	RGGMVAPLYGVEGTK	4993	27430.8	17408.04	46485	68.47	938.2895	27430.8000	17408.0400
31/12/2016	1028242	HLA-DRB1*03:01	ic50	RGLSSRKRRSHDVLT	10000	6337.1	2072.98	3323	29.15	8077.2288	3323.0000	6337.1000
31/12/2016	1028242	HLA-DRB1*03:01	ic50	RGNHYAFVGVMYNLW	279	18065.1	12149.31	33080	56.42	214.4212	18065.1000	12149.3100
31/12/2016	1028242	HLA-DRB1*03:01	ic50	RGTHPFSRIRDGLQY	4274	4224.3	4398.92	11946	32.76	1349.1853	4398.9200	4224.3000
31/12/2016	1028242	HLA-DRB1*03:01	ic50	RIEEVTRMAMTDTTP	18	8947.6	1999.1	9894	20.27	1574.1000	8947.6000	1999.1000
31/12/2016	1028242	HLA-DRB1*03:01	ic50	RIFGRRSIPVNEALA	446	5788.8	4763.09	12908	26.36	965.8039	5788.8000	4763.0900
31/12/2016	1028242	HLA-DRB1*03:01	ic50	RIVVPCREQDELIGR	1252	4767.8	5906.02	5467	10.68	1603.5717	5467.0000	4767.8000
31/12/2016	1028242	HLA-DRB1*03:01	ic50	RKAGKSVVVLNRKTF	597	1006	554.77	2498	4.33	309.0174	1006.0000	554.7700
31/12/2016	1028242	HLA-DRB1*03:01	ic50	RLGKEFIRCLALPFR	57	1384.1	843.68	1145	1.62	230.5004	1145.0000	843.6800
31/12/2016	1028242	HLA-DRB1*03:01	ic50	RLTYQWHKEGSSIGK	10000	26383.2	9356.71	17447	34.69	1296.1976	17447.0000	9356.7100
31/12/2016	1028242	HLA-DRB1*03:01	ic50	RMAEAEMVIHHQHVQ	785	11703	5061.16	12035	24.67	359.1579	11703.0000	5061.1600
31/12/2016	1028242	HLA-DRB1*03:01	ic50	RMLEPTRVVNWEVII	256	11049.5	3879.85	12183	24.95	503.7423	11049.5000	3879.8500
31/12/2016	1028242	HLA-DRB1*03:01	ic50	RMRRPTGKVTLEADV	223	31898.8	12192.76	44975	67.29	5678.3004	31898.8000	12192.7600
31/12/2016	1028242	HLA-DRB1*03:01	ic50	RNGEVIGLYGNGILV	1639	4051.2	8078.13	7168	14.39	245.6320	7168.0000	4051.2000
31/12/2016	1028242	HLA-DRB1*03:01	ic50	RNGGEIGAVALDYPS	221	6489.4	13091.33	8224	21.69	1201.9429	8224.0000	6489.4000
31/12/2016	1028242	HLA-DRB1*03:01	ic50	RPAEVRKVCYNAVLT	116	15520.9	3851.57	34744	58.16	304.7573	15520.9000	3851.5700
31/12/2016	1028242	HLA-DRB1*03:01	ic50	RPAPGGKAYMDVISR	865	36624.1	6593.36	50000	70.94	1043.8365	36624.1000	6593.3600
31/12/2016	1028242	HLA-DRB1*03:01	ic50	RPGPSRGVQGFIFFF	10000	25449.2	14585.83	50000	70.94	378.9225	25449.2000	14585.8300
31/12/2016	1028242	HLA-DRB1*03:01	ic50	RPRWCDERVSSDQSA	2524	5533.2	7857.03	5684	32.92	13299.8115	5684.0000	7857.0300
31/12/2016	1028242	HLA-DRB1*03:01	ic50	RPTAWFLPSIRAANV	4	1348.1	687.6	1239	10.25	248.1560	1239.0000	687.6000
31/12/2016	1028242	HLA-DRB1*03:01	ic50	RQEKWMTGRMGERQL	8349	24362.6	6899.89	11471	23.52	3660.2567	11471.0000	6899.8900
31/12/2016	1028242	HLA-DRB1*03:01	ic50	RQLQKIERWFVRNPF	12	1077.9	721.77	4788	9.18	629.7276	1077.9000	721.7700
31/12/2016	1028242	HLA-DRB1*03:01	ic50	RRAIDLPTHENHGLK	10000	3726.3	6436.52	12769	31.1	2152.6188	6436.5200	3726.3000
31/12/2016	1028242	HLA-DRB1*03:01	ic50	RRGRIGRNPNRDGDS	993	19202	14931.21	11400	23.38	17868.0002	14931.2100	17868.0002
31/12/2016	1028242	HLA-DRB1*03:01	ic50	RRGSANGKTLGEVWK	3034	36393	21673.9	50000	70.94	3358.9467	36393.0000	21673.9000
31/12/2016	1028242	HLA-DRB1*03:01	ic50	RRGVRSLSNKIKQKT	554	5243.8	616.97	2842	15.15	2248.9111	2842.0000	2248.9111
31/12/2016	1028242	HLA-DRB1*03:01	ic50	RRGVRSLSNKIKQKTHHHHHH	1703	5243.8	616.97	2842	15.15	3126.5185	2842.0000	3126.5185
31/12/2016	1028242	HLA-DRB1*03:01	ic50	RRSIPVNEALAAAGL	528	2141.1	3043.64	5341	17.32	459.7713	3043.6400	2141.1000
31/12/2016	1028242	HLA-DRB1*03:01	ic50	RRVFHGVAKNPVVDG	63	6674.2	2393.97	11019	22.61	2218.6157	6674.2000	2393.9700
31/12/2016	1028242	HLA-DRB1*03:01	ic50	RSHDVLTVQFLILGM	10000	3375.4	6698.7	4957	9.61	201.2786	4957.0000	3375.4000
31/12/2016	1028242	HLA-DRB1*03:01	ic50	RSIQDNQVAYLIIGIK	27	67.7	412.06	940	3.69	218.0504	412.0600	218.0504
31/12/2016	1028242	HLA-DRB1*03:01	ic50	RSLSNKIKQKTKQIG	10000	8006.7	3504.23	4765	9.13	4113.4023	4765.0000	4113.4023
31/12/2016	1028242	HLA-DRB1*03:01	ic50	RSTTDSGKVIPEWCC	2856	20128.2	11971.06	20529	39.81	2688.1653	20128.2000	11971.0600
31/12/2016	1028242	HLA-DRB1*03:01	ic50	RSWVTAGEIHAVPFG	268	7363	6704.43	10951	22.46	438.8547	7363.0000	6704.4300
31/12/2016	1028242	HLA-DRB1*03:01	ic50	RTKGTMRASALILIE	48	4511.7	1175.02	2315	3.95	225.4586	2315.0000	1175.0200
31/12/2016	1028242	HLA-DRB1*03:01	ic50	RTLIGQEKYTDYLTV	465	757.7	3317.86	4758	9.12	851.7880	3317.8600	851.7880
31/12/2016	1028242	HLA-DRB1*03:01	ic50	RVAYGKCDSAGRSRR	973	3632.6	3559.6	3254	15.15	2607.7434	3559.6000	3559.6000
31/12/2016	1028242	HLA-DRB1*03:01	ic50	RVDGLELKKLGEVSW	2288	16999.7	10211.97	18681	36.77	597.2210	16999.7000	10211.9700
31/12/2016	1028242	HLA-DRB1*03:01	ic50	RVKLSALTLKGTSYK	61	7381.3	989.95	5424	10.59	361.0878	5424.0000	989.9500
31/12/2016	1028242	HLA-DRB1*03:01	ic50	RVLDTVEKWLACGVD	225	4235.2	4072.2	3654	24.36	408.3554	4072.2000	4072.2000
31/12/2016	1028242	HLA-DRB1*03:01	ic50	RVSPGNGWMIKETAC	777	27986.9	17488.28	50000	70.94	2765.5317	27986.9000	17488.2800
31/12/2016	1028242	HLA-DRB1*03:01	ic50	RVWITNNPHMQDKTM	464	1024.5	628.91	1701	8.98	1896.4266	1024.5000	1024.5000
31/12/2016	1028242	HLA-DRB1*03:01	ic50	RWFHERGYVKLEGRV	665	19944.8	4493.06	37207	60.62	750.2121	19944.8000	4493.0600
31/12/2016	1028242	HLA-DRB1*03:01	ic50	RWLLLNVTSEDLGKT	250	980.2	1664.56	1672	4.7	291.4366	1664.5600	980.2000
31/12/2016	1028242	HLA-DRB1*03:01	ic50	RYLEFEALGFLNEDH	1159	8659	8177.06	23274	44.02	285.1475	8659.0000	8177.0600
31/12/2016	1028242	HLA-DRB1*03:01	ic50	SAALGPLIEGNTSLL	1073	2290.5	4640.14	1363	11.56	758.2144	2290.5000	2290.5000
31/12/2016	1028242	HLA-DRB1*03:01	ic50	SAAQRRGRIGRNPNR	429	35064.5	15928.2	18606	36.65	5529.2751	18606.0000	15928.2000
31/12/2016	1028242	HLA-DRB1*03:01	ic50	SAFQGLFGGLNWITK	1040	15185.9	14001.78	32070	55.32	324.7331	15185.9000	14001.7800
31/12/2016	1028242	HLA-DRB1*03:01	ic50	SAGRSRRSRRAIDLP	1245	6271.2	3069.57	1803	34.99	5746.1982	3069.5700	5746.1982
31/12/2016	1028242	HLA-DRB1*03:01	ic50	SAHCIGITDRDFIEG	99	47.5	1131.82	994	2.74	453.3265	994.0000	453.3265
31/12/2016	1028242	HLA-DRB1*03:01	ic50	SAHGSGREVIDAMCH	809	12875.1	13058.51	37797	61.17	1592.4255	13058.5100	12875.1000
31/12/2016	1028242	HLA-DRB1*03:01	ic50	SARYDVALSEQGEFK	63	853.3	2608.75	1232	4.77	1394.4253	1232.0000	1394.4253
31/12/2016	1028242	HLA-DRB1*03:01	ic50	SASVLSFMDKGIPFM	1130	654.5	1218.55	1739	8.98	314.3621	1218.5500	654.5000
31/12/2016	1028242	HLA-DRB1*03:01	ic50	SCRDQSEAQLALTII	446	13368.7	6119.31	9287	34.99	446.5989	9287.0000	6119.3100
31/12/2016	1028242	HLA-DRB1*03:01	ic50	SCTMPPVSFHGSDGC	2089	28217.4	19193.05	50000	70.94	1311.0934	28217.4000	19193.0500
31/12/2016	1028242	HLA-DRB1*03:01	ic50	SDQGCSSALGSGPYG	10000	40965.2	26473.8	50000	70.94	7277.7362	40965.2000	26473.8000
31/12/2016	1028242	HLA-DRB1*03:01	ic50	SEDLGKTFSVGTGNC	10000	24686.6	19716.1	27175	49.43	4687.5726	24686.6000	19716.1000
31/12/2016	1028242	HLA-DRB1*03:01	ic50	SEFIKFAEGRRGAAE	161	1071.8	512.72	2790	15.15	2361.1117	1071.8000	1071.8000
31/12/2016	1028242	HLA-DRB1*03:01	ic50	SELPDFLAKKGGEAM	736	16308	9115.58	22538	42.99	1106.3850	16308.0000	9115.5800
31/12/2016	1028242	HLA-DRB1*03:01	ic50	SELQMSWLPLCVRLE	37	4288	1118.85	3844	7.16	222.5348	3844.0000	1118.8500
31/12/2016	1028242	HLA-DRB1*03:01	ic50	SEMFMPRSIGGPVSS	1155	19184.1	14008.6	19923	38.83	2011.4291	19184.1000	14008.6000
31/12/2016	1028242	HLA-DRB1*03:01	ic50	SEQGEFKLLSEEKVP	2070	7947.8	4634.07	9074	21.69	1740.3264	7947.8000	4634.0700
31/12/2016	1028242	HLA-DRB1*03:01	ic50	SEYMTSWFYDNDNPY	655	1301.5	3115.24	273	15.12	850.7485	1301.5000	1301.5000
31/12/2016	1028242	HLA-DRB1*03:01	ic50	SGARSNVTFTVNQTS	2638	24341.2	6048.74	9794	20.06	2161.4213	9794.0000	6048.7400
31/12/2016	1028242	HLA-DRB1*03:01	ic50	SGDVLWDIPTPKIIE	13	8.5	58.98	51	0.31	901.5039	51.0000	58.9800
31/12/2016	1028242	HLA-DRB1*03:01	ic50	SGQVVTYALNTITNLKK	368	582.5	832.09	2079	7.74	208.5960	832.0900	582.5000
31/12/2016	1028242	HLA-DRB1*03:01	ic50	SGREVIDAMCHATLT	412	4671.2	2901.76	8336	29.12	407.9255	4671.2000	2901.7600
31/12/2016	1028242	HLA-DRB1*03:01	ic50	SGSAASMVNGVIKIL	486	12642.8	7552.21	5581	10.93	216.2772	7552.2100	7552.2100
31/12/2016	1028242	HLA-DRB1*03:01	ic50	SHLNAMSKVRKDISE	274	3585.2	1412.86	4639	8.87	965.8039	3585.2000	1412.8600
31/12/2016	1028242	HLA-DRB1*03:01	ic50	SHLVRSWVTAGEIHA	116	4272.2	3558.1	2775	4.88	379.6545	3558.1000	3558.1000
31/12/2016	1028242	HLA-DRB1*03:01	ic50	SIRAANVMAASLRKA	14	3124.8	165.34	3582	6.61	230.9243	3124.8000	230.9243
31/12/2016	1028242	HLA-DRB1*03:01	ic50	SIVACAKFTCAKSMS	168	17172.5	4939.49	39448	62.71	210.5195	17172.5000	4939.4900
31/12/2016	1028242	HLA-DRB1*03:01	ic50	SKAYANMWSLMYFHK	179	15712	4541.55	5924	21.22	204.9256	5924.0000	4541.5500
31/12/2016	1028242	HLA-DRB1*03:01	ic50	SLDISLETVAIDRPA	133	306.1	2086.14	2341	10.47	527.7771	2086.1400	527.7771
31/12/2016	1028242	HLA-DRB1*03:01	ic50	SLETVAIDRPAEVRK	21	60.2	205.85	159	0.41	969.8244	159.0000	205.8500
31/12/2016	1028242	HLA-DRB1*03:01	ic50	SLETVAIDRPAEVRKHHHHHH	37	31	197.14	158	0.41	1005.3569	158.0000	197.1400
31/12/2016	1028242	HLA-DRB1*03:01	ic50	SLGVGADQGCAINFG	58	2747.3	2514.26	2778	4.88	1671.0526	2747.3000	2514.2600
31/12/2016	1028242	HLA-DRB1*03:01	ic50	SLILPGIKAQQSKLA	4	4108.9	968.12	3402	6.23	428.8203	3402.0000	968.1200
31/12/2016	1028242	HLA-DRB1*03:01	ic50	SLLWNGPMAVSMTGVK	135	612.6	304.65	1334	2.66	368.3610	612.6000	368.3610
31/12/2016	1028242	HLA-DRB1*03:01	ic50	SLMYFHKRDMRLLSL	4	39.1	24.53	463	2.32	223.8099	39.1000	39.1000
31/12/2016	1028242	HLA-DRB1*03:01	ic50	SMPFLRKTRWTFLLS	84	52	192.79	1201	2.96	234.4703	192.7900	192.7900
31/12/2016	1028242	HLA-DRB1*03:01	ic50	SMQKTIPLVALTLTS	38	11401.3	1144.93	5157	14.24	245.6320	5157.0000	1144.9300
31/12/2016	1028242	HLA-DRB1*03:01	ic50	SMSLFEVDQTKIQYV	10	35.5	251.27	819	2.11	419.4039	251.2700	251.2700
31/12/2016	1028242	HLA-DRB1*03:01	ic50	SNGEIEDVQTDIPSE	1628	6406.6	10680.27	2765	28.23	11012.1908	6406.6000	10680.2700
31/12/2016	1028242	HLA-DRB1*03:01	ic50	SNMTQRVVIALLVLAKK	11	5483.3	2935.07	889	1.15	197.4547	2935.0700	2935.0700
31/12/2016	1028242	HLA-DRB1*03:01	ic50	SNVTFTVNQTSRLLM	12	50.3	34.82	287	2.88	277.8530	50.3000	50.3000
31/12/2016	1028242	HLA-DRB1*03:01	ic50	SPHHKKLAQAVMEMT	353	13652	4939.22	9844	29.6	466.4447	9844.0000	4939.2200
31/12/2016	1028242	HLA-DRB1*03:01	ic50	SPWSWPDLDLKPGAA	2713	13931.7	5638.69	6444	33.35	3212.1490	6444.0000	5638.6900
31/12/2016	1028242	HLA-DRB1*03:01	ic50	SQTEVKEEGKEELQE	296	10860.2	9244.51	2371	20.9	17582.2794	9244.5100	10860.2000
31/12/2016	1028242	HLA-DRB1*03:01	ic50	SRGVQGFIFFFLFNIKK	10000	14573.2	5862.85	29804	52.74	196.5302	14573.2000	5862.8500
31/12/2016	1028242	HLA-DRB1*03:01	ic50	SRKECPFSNRVWNSF	4831	14159.6	11093.67	27095	49.31	1364.6982	14159.6000	11093.6700
31/12/2016	1028242	HLA-DRB1*03:01	ic50	SRKRRSHDVLTVQFL	302	6599.9	2826.55	9206	34.99	304.7573	6599.9000	2826.5500
31/12/2016	1028242	HLA-DRB1*03:01	ic50	SRMSMAMGTMAGCGY	147	22158.8	11066.46	15221	30.78	405.2013	15221.0000	11066.4600
31/12/2016	1028242	HLA-DRB1*03:01	ic50	SRRSRRAIDLPTHEN	10000	5740.1	5765.78	5149	34.99	4203.4580	5740.1000	5740.1000
31/12/2016	1028242	HLA-DRB1*03:01	ic50	STGEAHLAEENEGDN	10000	35335.6	23716.53	38077	61.44	11401.1441	35335.6000	23716.5300
31/12/2016	1028242	HLA-DRB1*03:01	ic50	STHEMYYVSGARSNV	694	11433.2	3339.54	7434	14.97	745.2232	7434.0000	3339.5400
31/12/2016	1028242	HLA-DRB1*03:01	ic50	SVAGRVDGLELKKLG	14	4761.1	1754.47	5596	30.75	604.7934	4761.1000	1754.4700
31/12/2016	1028242	HLA-DRB1*03:01	ic50	SVDSLEHEMWRSRAD	624	8978	2958.96	17352	34.52	1881.2128	8978.0000	2958.9600
31/12/2016	1028242	HLA-DRB1*03:01	ic50	SVEESEMFMPRSIGG	10000	13396.7	7986.79	22093	42.28	2066.2478	13396.7000	7986.7900
31/12/2016	1028242	HLA-DRB1*03:01	ic50	SVGTGNCTTNILEAK	6548	22202.2	9728.35	32512	55.8	1254.3547	22202.2000	9728.3500
31/12/2016	1028242	HLA-DRB1*03:01	ic50	SVKEDLVAYGGSWKL	232	1153.3	686.29	4279	8.11	606.2234	1153.3000	686.2900
31/12/2016	1028242	HLA-DRB1*03:01	ic50	SVVVQDPKNVYQRGT	10	39.9	85.5	23	0.04	1192.1729	39.9000	85.5000
31/12/2016	1028242	HLA-DRB1*03:01	ic50	SYKICTDKMFFVKNP	16	43.8	362.34	1239	2.58	252.8588	362.3400	252.8588
31/12/2016	1028242	HLA-DRB1*03:01	ic50	TACLSKAYANMWSLM	1719	2904.7	3114.16	9569	28.68	248.6577	3114.1600	2904.7000
31/12/2016	1028242	HLA-DRB1*03:01	ic50	TAGEIHAVPFGLVSM	433	10211.6	3774.22	23347	44.12	332.4461	10211.6000	3774.2200
31/12/2016	1028242	HLA-DRB1*03:01	ic50	TALTGAMRVTKDTND	68	5511.8	2710.35	5706	11.59	359.1882	5511.8000	2710.3500
31/12/2016	1028242	HLA-DRB1*03:01	ic50	TARRHLAEGKVDTGV	2903	17500.6	12586.17	17636	35.01	3060.8363	17500.6000	12586.1700
31/12/2016	1028242	HLA-DRB1*03:01	ic50	TAWDFSSAGGFFTSV	1346	14314.4	8995.17	14523	29.42	1131.5892	14314.4000	8995.1700
31/12/2016	1028242	HLA-DRB1*03:01	ic50	TCAKSMSLFEVDQTKKK	20	259	755.54	490	8.98	398.2462	490.0000	398.2462
31/12/2016	1028242	HLA-DRB1*03:01	ic50	TDIAEMGANLCVERV	223	2787.3	5792.86	5541	10.85	330.1993	5541.0000	2787.3000
31/12/2016	1028242	HLA-DRB1*03:01	ic50	TESWIVDRQWAQDLT	1234	13.6	468.75	283	0.68	769.7980	283.0000	468.7500
31/12/2016	1028242	HLA-DRB1*03:01	ic50	TFWMGSHEVNGTWMI	630	20347.4	11270.68	21077	40.67	768.0414	20347.4000	11270.6800
31/12/2016	1028242	HLA-DRB1*03:01	ic50	TGKKITAHLKRLWKM	898	435.7	233.24	1761	13	217.3838	435.7000	233.2400
31/12/2016	1028242	HLA-DRB1*03:01	ic50	TGVAVSRGTAKLRWF	9	448.3	342.08	1835	13.2	474.2212	448.3000	448.3000
31/12/2016	1028242	HLA-DRB1*03:01	ic50	TGVMRGNHYAFVGVM	33	3207.1	1914.63	6869	13.72	431.5426	3207.1000	1914.6300
31/12/2016	1028242	HLA-DRB1*03:01	ic50	TIGTSVEESEMFMPR	1094	1068.6	5540.48	5155	21.38	5252.7916	5155.0000	5252.7916
31/12/2016	1028242	HLA-DRB1*03:01	ic50	TIKQKKPDFILATDI	464	1255.9	1421.93	7194	15.89	955.2208	1421.9300	1255.9000
31/12/2016	1028242	HLA-DRB1*03:01	ic50	TILPLMALLTPVTMA	130	5898.4	3435.38	5140	9.95	205.3860	5140.0000	3435.3800
31/12/2016	1028242	HLA-DRB1*03:01	ic50	TINAVASRKASNTIL	192	12037.6	2019.03	2841	21.69	724.9748	2841.0000	2019.0300
31/12/2016	1028242	HLA-DRB1*03:01	ic50	TIPLVALTLTSYLGLK	52	2474.2	3681.26	1921	4.37	201.0326	2474.2000	2474.2000
31/12/2016	1028242	HLA-DRB1*03:01	ic50	TISVFLHSEEGSRAY	34	2044.4	1436.77	566	10.92	1387.6135	1436.7700	1436.7700
31/12/2016	1028242	HLA-DRB1*03:01	ic50	TKEDLFGKKNLIPSS	2995	14728.4	5106.37	16756	33.51	1636.3233	14728.4000	5106.3700
31/12/2016	1028242	HLA-DRB1*03:01	ic50	TKPSLFKVRNGGEIG	3451	20035	12289.58	35190	58.61	1547.9821	20035.0000	12289.5800
31/12/2016	1028242	HLA-DRB1*03:01	ic50	TLEALDYKECEWPLT	3051	16789.6	9217.24	7256	31.13	862.9263	9217.2400	9217.2400
31/12/2016	1028242	HLA-DRB1*03:01	ic50	TLEQDKCVTVMAPDK	112	1188.7	1815.77	7198	14.45	1017.5935	1815.7700	1188.7000
31/12/2016	1028242	HLA-DRB1*03:01	ic50	TLGEVWKRELNLLDK	591	833.2	2428.41	2108	18.66	612.6499	2108.0000	833.2000
31/12/2016	1028242	HLA-DRB1*03:01	ic50	TLTYRMLEPTRVVNW	404	2645.5	504.39	4923	9.47	377.8218	2645.5000	504.3900
31/12/2016	1028242	HLA-DRB1*03:01	ic50	TLVSAVAANELGMLED	329	1693.6	2517.06	4492	8.58	293.3510	2517.0600	1693.6000
31/12/2016	1028242	HLA-DRB1*03:01	ic50	TMAEVRLAAMFFCAVKK	477	3815.8	3055.82	7721	15.58	200.8686	3815.8000	3055.8200
31/12/2016	1028242	HLA-DRB1*03:01	ic50	TMAGCGYLMFLGGVK	483	26156.3	12926.93	27043	49.24	207.1955	26156.3000	12926.9300
31/12/2016	1028242	HLA-DRB1*03:01	ic50	TNDNNLYKLHGGHVS	1895	30811	9210.46	48603	70	1012.9791	30811.0000	9210.4600
31/12/2016	1028242	HLA-DRB1*03:01	ic50	TNDRKWCFEGPEEHE	3091	17584.7	14649.25	19991	38.94	9752.5677	17584.7000	14649.2500
31/12/2016	1028242	HLA-DRB1*03:01	ic50	TNILEAKYWCPDSME	1112	19664.1	9836.63	28272	50.83	355.4677	19664.1000	9836.6300
31/12/2016	1028242	HLA-DRB1*03:01	ic50	TNLKVQLIRMAEAEM	310	2944.7	1124.86	6802	13.58	281.7352	2944.7000	1124.8600
31/12/2016	1028242	HLA-DRB1*03:01	ic50	TNNPHMQDKTMVKKW	27	1585.5	1790.27	2432	26.21	1468.5995	1790.2700	1585.5000
31/12/2016	1028242	HLA-DRB1*03:01	ic50	TPFSLAEGIVLASAA	302	8610.9	5985.08	2493	7.76	238.4246	5985.0800	5985.0800
31/12/2016	1028242	HLA-DRB1*03:01	ic50	TQAFSAHGSGREVID	2562	15934.4	11496.19	10008	29.6	3812.4312	11496.1900	11496.1900
31/12/2016	1028242	HLA-DRB1*03:01	ic50	TRKIMKVVNRWLFRH	12	683.4	124.52	2485	4.31	206.2312	683.4000	206.2312
31/12/2016	1028242	HLA-DRB1*03:01	ic50	TRKIMKVVNRWLFRHHHHHH	144	651	115.66	2485	4.31	212.3329	651.0000	212.3329
31/12/2016	1028242	HLA-DRB1*03:01	ic50	TRRFLPQILAECARR	56	7389.3	1958.65	4351	16.6	273.1350	4351.0000	1958.6500
31/12/2016	1028242	HLA-DRB1*03:01	ic50	TRSVETDKGPLDKEA	67	1524.9	2724.82	1958	8.21	13598.6893	1958.0000	2724.8200
31/12/2016	1028242	HLA-DRB1*03:01	ic50	TRVVLSEMKEAFHGL	17	39.4	411.4	272	2.34	473.4640	272.0000	411.4000
31/12/2016	1028242	HLA-DRB1*03:01	ic50	TSGSPIVNRNGEVIG	4506	9429.9	8562.78	6827	13.63	2321.4243	8562.7800	8562.7800
31/12/2016	1028242	HLA-DRB1*03:01	ic50	TSVIIDGNCDGRGKS	56	1011.4	1393.99	988	1.34	2520.1593	1011.4000	1393.9900
31/12/2016	1028242	HLA-DRB1*03:01	ic50	TSWFYDNDNPYRTWH	22	189.8	594.22	251	7.77	2387.2733	251.0000	594.2200
31/12/2016	1028242	HLA-DRB1*03:01	ic50	TTPFGQQRVFKEKVD	944	11370.4	4101.11	10738	22.02	2107.0032	10738.0000	4101.1100
31/12/2016	1028242	HLA-DRB1*03:01	ic50	TTVLDFHPGAGKTRR	328	11320.8	2329.1	9665	22.89	1228.2580	9665.0000	2329.1000
31/12/2016	1028242	HLA-DRB1*03:01	ic50	TVAVGLHFHEMNNGG	1028	10813.8	9363.19	9708	19.88	348.3558	9708.0000	9363.1900
31/12/2016	1028242	HLA-DRB1*03:01	ic50	TVEKWLACGVDNFCV	1971	14623.9	8933.87	25685	47.41	304.2639	14623.9000	8933.8700
31/12/2016	1028242	HLA-DRB1*03:01	ic50	TVFGSAFQGLFGGLNKK	4247	2187.1	10181.96	1286	17.32	455.6450	2187.1000	2187.1000
31/12/2016	1028242	HLA-DRB1*03:01	ic50	TVMAPDKPSLDISLE	66	1578.7	1171.51	1552	4.31	2666.4626	1552.0000	1578.7000
31/12/2016	1028242	HLA-DRB1*03:01	ic50	TVMPLLCGIGCAMLH	145	12940.2	10992.71	18531	36.53	214.9916	12940.2000	10992.7100
31/12/2016	1028242	HLA-DRB1*03:01	ic50	TVYVGIVTMLSPMLHHHHHH	117	1064.5	85.61	718	0.85	215.0363	718.0000	215.0363
31/12/2016	1028242	HLA-DRB1*03:01	ic50	VADDLTAAINKGILV	1441	6327.4	2388.51	2334	4.77	244.4092	2388.5100	2388.5100
31/12/2016	1028242	HLA-DRB1*03:01	ic50	VAIDRPAEVRKVCYN	15	152.4	1669.45	484	0.49	949.8922	484.0000	949.8922
31/12/2016	1028242	HLA-DRB1*03:01	ic50	VALDYPSGTSGSPIV	526	7305.8	5325.99	2359	4.04	3767.0330	5325.9900	5325.9900
31/12/2016	1028242	HLA-DRB1*03:01	ic50	VALTLTSYLGLTQPF	1080	6381.7	8247.44	3862	14.38	211.4666	6381.7000	6381.7000
31/12/2016	1028242	HLA-DRB1*03:01	ic50	VAPLYGVEGTKTPVS	6966	24285.5	14815.99	21883	41.95	1432.4926	21883.0000	14815.9900
31/12/2016	1028242	HLA-DRB1*03:01	ic50	VASRKASNTILPLMA	774	15085.3	4751.15	12040	28.13	545.1692	12040.0000	4751.1500
31/12/2016	1028242	HLA-DRB1*03:01	ic50	VDFGNSYIAEMETES	5621	7840.1	11183.58	5325	10.37	789.8250	7840.1000	7840.1000
31/12/2016	1028242	HLA-DRB1*03:01	ic50	VDGNPTVDIEEAPEM	2267	8763.6	10058.56	4079	13.04	7995.7811	8763.6000	8763.6000
31/12/2016	1028242	HLA-DRB1*03:01	ic50	VDRDTARRHLAEGKV	1071	430.2	2228.59	1506	12.89	2361.3470	1506.0000	2228.5900
31/12/2016	1028242	HLA-DRB1*03:01	ic50	VEFEPPHAATIRVLA	1589	15438.3	5666.7	15829	31.88	538.6095	15438.3000	5666.7000
31/12/2016	1028242	HLA-DRB1*03:01	ic50	VEIALGGVMGGLWKY	308	15247.9	12836.75	15364	31.04	396.1268	15247.9000	12836.7500
31/12/2016	1028242	HLA-DRB1*03:01	ic50	VENVRVAYGKCDSAG	7379	15720.7	10283.82	21074	40.66	1097.8167	15720.7000	10283.8200
31/12/2016	1028242	HLA-DRB1*03:01	ic50	VFKEKVDTRAKDPPA	2921	1985.3	2163.28	2725	13.72	2503.3137	2163.2800	2163.2800
31/12/2016	1028242	HLA-DRB1*03:01	ic50	VFSPGRKNGSFIIDG	461	25173.7	11357.72	36485	59.92	6068.8722	25173.7000	11357.7200
31/12/2016	1028242	HLA-DRB1*03:01	ic50	VGINTRNMTMSMSMI	79	649.9	1557.35	2138	3.99	728.7862	1557.3500	728.7862
31/12/2016	1028242	HLA-DRB1*03:01	ic50	VIDAMCHATLTYRML	9	2937.4	192.07	8399	17.02	205.6007	2937.4000	205.6007
31/12/2016	1028242	HLA-DRB1*03:01	ic50	VIGLYGNGILVGDNS	153	7364.4	4983.77	15240	30.81	222.1706	7364.4000	4983.7700
31/12/2016	1028242	HLA-DRB1*03:01	ic50	VIIMDEAHFLDPASI	13	41.9	99.5	114	0.99	240.4745	99.5000	99.5000
31/12/2016	1028242	HLA-DRB1*03:01	ic50	VIIMDEAHFLDPASIHHHHHH	48	41.9	99.5	114	0.99	240.4745	99.5000	99.5000
31/12/2016	1028242	HLA-DRB1*03:01	ic50	VIPEPGQQRSIQDNQ	50	23408.6	7394.46	4087	19.53	12610.4834	7394.4600	12610.4834
31/12/2016	1028242	HLA-DRB1*03:01	ic50	VIPEWCCRSCTMPPV	697	4881.1	8241.1	16473	33.02	680.6144	8241.1000	4881.1000
31/12/2016	1028242	HLA-DRB1*03:01	ic50	VIRDLAAMDGGGFYA	164	179.9	1221.24	422	1.73	556.5268	422.0000	556.5268
31/12/2016	1028242	HLA-DRB1*03:01	ic50	VKEEGKEELQEIPTM	1923	17748.1	14260.16	6838	20.9	10824.8112	14260.1600	14260.1600
31/12/2016	1028242	HLA-DRB1*03:01	ic50	VKFHTQAFSAHGSGR	861	29499.2	9358.53	37930	61.3	589.9855	29499.2000	9358.5300
31/12/2016	1028242	HLA-DRB1*03:01	ic50	VKINDKCPSTGEAHL	766	4706.8	6394.25	6635	13.21	6293.2063	6394.2500	6293.2063
31/12/2016	1028242	HLA-DRB1*03:01	ic50	VKLEGRVIDLGCGRG	462	1864.9	2436.12	2234	8.34	659.0126	2234.0000	1864.9000
31/12/2016	1028242	HLA-DRB1*03:01	ic50	VKREACPGTSVIIDG	174	31602.4	18689.95	50000	70.94	3391.5675	31602.4000	18689.9500
31/12/2016	1028242	HLA-DRB1*03:01	ic50	VKVLRPAPGGKAYMD	42	15476.3	5078.66	11693	23.96	2997.8147	11693.0000	5078.6600
31/12/2016	1028242	HLA-DRB1*03:01	ic50	VLALGNQEGSLKTAL	8542	18723.7	6214.59	12029	24.65	1088.8888	12029.0000	6214.5900
31/12/2016	1028242	HLA-DRB1*03:01	ic50	VLAPTRVVLSEMKEA	65	3488.4	2870.04	2026	6.71	307.7583	2870.0400	2870.0400
31/12/2016	1028242	HLA-DRB1*03:01	ic50	VLAPYMPDVLEKLEL	493	1798.2	639.2	813	3.98	435.4493	813.0000	639.2000
31/12/2016	1028242	HLA-DRB1*03:01	ic50	VLAVGPAYSAHCIGI	10000	19391.3	10949.5	39108	62.4	265.3126	19391.3000	10949.5000
31/12/2016	1028242	HLA-DRB1*03:01	ic50	VLEKLELLQRRFGGT	10	4879	1422.65	4108	8.98	300.8624	4108.0000	1422.6500
31/12/2016	1028242	HLA-DRB1*03:01	ic50	VLIWVGINTRNMTMSK	71	77.3	202.64	699	3.31	236.3137	202.6400	202.6400
31/12/2016	1028242	HLA-DRB1*03:01	ic50	VLNRKTFEREYPTIK	722	1512.7	2729.18	4668	8.93	1201.7206	2729.1800	1512.7000
31/12/2016	1028242	HLA-DRB1*03:01	ic50	VLTHVKINDKCPSTG	44	601	1237.4	2111	3.52	793.8663	1237.4000	793.8663
31/12/2016	1028242	HLA-DRB1*03:01	ic50	VLTLGAAMVEIALGGKK	373	5634.5	8107.47	7222	14.5	223.4120	7222.0000	5634.5000
31/12/2016	1028242	HLA-DRB1*03:01	ic50	VLTRLEAWLTEHGCN	789	20120.6	6960.55	27081	49.29	297.4436	20120.6000	6960.5500
31/12/2016	1028242	HLA-DRB1*03:01	ic50	VLVDEGRKVAIKGPL	1856	412	733.16	868	4.67	621.2571	733.1600	621.2571
31/12/2016	1028242	HLA-DRB1*03:01	ic50	VNMVRRGVRSLSNKIHHHHHH	27	159.8	173.55	886	1.15	693.2905	173.5500	173.5500
31/12/2016	1028242	HLA-DRB1*03:01	ic50	VNPIASTNDDEVLIE	1743	529.7	4340.3	1662	14.56	3448.2582	1662.0000	3448.2582
31/12/2016	1028242	HLA-DRB1*03:01	ic50	VNVQTKPSLFKVRNG	56	3887.8	995.05	3210	5.82	794.2101	3210.0000	995.0500
31/12/2016	1028242	HLA-DRB1*03:01	ic50	VNWEVIIMDEAHFLD	43	26.3	69.22	37	0.99	245.6320	37.0000	69.2200
31/12/2016	1028242	HLA-DRB1*03:01	ic50	VNWEVIIMDEAHFLDHHHHHH	41	12.6	55.25	36	0.6	276.9515	36.0000	55.2500
31/12/2016	1028242	HLA-DRB1*03:01	ic50	VPLEVKREACPGTSV	367	19858.5	10861.6	19617	38.33	1430.2972	19617.0000	10861.6000
31/12/2016	1028242	HLA-DRB1*03:01	ic50	VPTSWVPQGRTTWSI	2170	25835.4	11507.01	37678	61.05	3959.4115	25835.4000	11507.0100
31/12/2016	1028242	HLA-DRB1*03:01	ic50	VQDPKFWELVDEERK	938	6752.9	6454.94	10731	30	1219.2651	6752.9000	6454.9400
31/12/2016	1028242	HLA-DRB1*03:01	ic50	VQLIAAVPGKNVVNV	10	416.3	1023.15	1444	2.21	398.7624	1023.1500	416.3000
31/12/2016	1028242	HLA-DRB1*03:01	ic50	VQLIRMAEAEMVIHH	48	15.3	57.08	326	0.82	254.4056	57.0800	57.0800
31/12/2016	1028242	HLA-DRB1*03:01	ic50	VRKDISEWQPSKGWN	836	8780.3	3894.74	2712	4.74	12857.4147	3894.7400	8780.3000
31/12/2016	1028242	HLA-DRB1*03:01	ic50	VRKNRWLLLNVTSED	476	606.7	1058.97	1116	4.7	279.2040	1058.9700	606.7000
31/12/2016	1028242	HLA-DRB1*03:01	ic50	VRKVCYNAVLTHVKI	8	1406.7	123.46	2373	7.21	205.4284	1406.7000	205.4284
31/12/2016	1028242	HLA-DRB1*03:01	ic50	VRKVCYNAVLTHVKIHHHHHH	30	1406.7	123.46	1658	6.07	205.4284	1406.7000	205.4284
31/12/2016	1028242	HLA-DRB1*03:01	ic50	VRNCDLPVWLSWQVA	60	18049.8	5177.58	33674	57.03	248.6577	18049.8000	5177.5800
31/12/2016	1028242	HLA-DRB1*03:01	ic50	VRNGKKLIPSWASVK	95	11386.8	1265.71	1641	2.58	1970.2735	1641.0000	1970.2735
31/12/2016	1028242	HLA-DRB1*03:01	ic50	VRPIDDRFGLALSHL	80	5860.7	3825.2	3214	19.53	550.3130	3825.2000	3825.2000
31/12/2016	1028242	HLA-DRB1*03:01	ic50	VSAISQTEVKEEGKE	1769	6526.2	11236.95	8943	19.53	3104.2546	8943.0000	6526.2000
31/12/2016	1028242	HLA-DRB1*03:01	ic50	VSKGAPCRIPVIVAD	23	16220.4	10987.24	39443	62.7	696.4968	16220.4000	10987.2400
31/12/2016	1028242	HLA-DRB1*03:01	ic50	VSMMIAMEVVLRKRQ	5	235.8	57.76	279	2.71	206.0997	235.8000	206.0997
31/12/2016	1028242	HLA-DRB1*03:01	ic50	VSRGTAKLRWFHERG	5345	2257	1204.85	6058	17.15	650.0947	2257.0000	1204.8500
31/12/2016	1028242	HLA-DRB1*03:01	ic50	VSSAVPTSWVPQGRT	2307	19676.7	12439.41	16273	32.67	3550.5012	16273.0000	12439.4100
31/12/2016	1028242	HLA-DRB1*03:01	ic50	VSSDQSALSEFIKFA	263	129.2	2252.2	742	2.41	421.7878	742.0000	421.7878
31/12/2016	1028242	HLA-DRB1*03:01	ic50	VSSHNHIPGYKVQTN	2996	23074.1	12871.38	40149	63.35	1840.4182	23074.1000	12871.3800
31/12/2016	1028242	HLA-DRB1*03:01	ic50	VSWEEEAEISGSSAR	10000	11719.5	17446.32	7490	31.47	7297.0177	11719.5000	11719.5000
31/12/2016	1028242	HLA-DRB1*03:01	ic50	VTEGERTVRVLDTVE	868	2589.2	7586.61	4174	15.15	3450.1986	4174.0000	3450.1986
31/12/2016	1028242	HLA-DRB1*03:01	ic50	VTKDTNDNNLYKLHG	441	7414.6	3785.51	2926	17.15	2513.4829	3785.5100	3785.5100
31/12/2016	1028242	HLA-DRB1*03:01	ic50	VTLEADVILPIGTRS	7	370.3	187.23	325	1.01	259.0711	325.0000	259.0711
31/12/2016	1028242	HLA-DRB1*03:01	ic50	VTRMAMTDTTPFGQQ	21	3455.4	1379.94	3067	6.71	936.8216	3067.0000	1379.9400
31/12/2016	1028242	HLA-DRB1*03:01	ic50	VTYALNTITNLKVQLKK	149	605	197.91	1106	10.25	222.4440	605.0000	222.4440
31/12/2016	1028242	HLA-DRB1*03:01	ic50	VVLRKRQGPKQMLVG	274	7546.2	2889.17	5659	11.12	1570.4720	5659.0000	2889.1700
31/12/2016	1028242	HLA-DRB1*03:01	ic50	VWKRELNLLDKRQFE	164	377.3	653.42	702	2.46	521.3341	653.4200	521.3341
31/12/2016	1028242	HLA-DRB1*03:01	ic50	VYMDAVFEYTIDCDG	16	577.4	1455.01	1215	1.77	225.5660	1215.0000	577.4000
31/12/2016	1028242	HLA-DRB1*03:01	ic50	WASHIHLVIHRIRTL	18	304.6	100.41	1191	1.97	199.5626	304.6000	199.5626
31/12/2016	1028242	HLA-DRB1*03:01	ic50	WCCRSCTMPPVSFHG	710	10165	8372.77	21833	41.88	741.5432	10165.0000	8372.7700
31/12/2016	1028242	HLA-DRB1*03:01	ic50	WCPDSMEYNCPNLSP	630	4287.6	3746.31	4832	9.28	4642.5002	4287.6000	4287.6000
31/12/2016	1028242	HLA-DRB1*03:01	ic50	WCYGVENVRVAYGKC	316	1059.1	2213.33	2179	6.07	320.7111	2179.0000	1059.1000
31/12/2016	1028242	HLA-DRB1*03:01	ic50	WCYYAAAQKEVSGVK	550	11248.5	3261.73	8947	18.24	288.9453	8947.0000	3261.7300
31/12/2016	1028242	HLA-DRB1*03:01	ic50	WDTRITEADLDDEQE	3607	7563.4	12304.48	7439	31.05	4443.4630	7563.4000	7563.4000
31/12/2016	1028242	HLA-DRB1*03:01	ic50	WENVPFCSHHFHELQ	10000	16014.1	6809.71	26600	48.64	368.3610	16014.1000	6809.7100
31/12/2016	1028242	HLA-DRB1*03:01	ic50	WFLPSIRAANVMAAS	4	1058.5	319.85	1450	2.22	275.2529	1058.5000	319.8500
31/12/2016	1028242	HLA-DRB1*03:01	ic50	WFVRNPFFAVTALTI	760	7536.1	1601.23	8538	17.32	208.5172	7536.1000	1601.2300
31/12/2016	1028242	HLA-DRB1*03:01	ic50	WKLEGRWDGEEEVQL	5391	6132.8	13233.89	4842	13.72	7098.6743	6132.8000	7098.6743
31/12/2016	1028242	HLA-DRB1*03:01	ic50	WKMLDPRQGLAVLRK	266	1078.8	560.84	1929	9.61	762.2949	1078.8000	762.2949
31/12/2016	1028242	HLA-DRB1*03:01	ic50	WKTWGKNLVFSPGRK	74	18918	5246.78	28773	51.47	1033.1538	18918.0000	5246.7800
31/12/2016	1028242	HLA-DRB1*03:01	ic50	WLACGVDNFCVKVLAK	689	3114.8	3292.33	13156	26.87	270.0118	3292.3300	3114.8000
31/12/2016	1028242	HLA-DRB1*03:01	ic50	WLGARYLEFEALGFLKK	157	2390.6	3921.04	6730	19.41	234.3728	3921.0400	2390.6000
31/12/2016	1028242	HLA-DRB1*03:01	ic50	WLSWQVAKAGLKTND	293	4494.5	3197.47	3981	16.43	266.7245	3981.0000	3197.4700
31/12/2016	1028242	HLA-DRB1*03:01	ic50	WMIHTLEALDYKECE	11	1591.2	1650.12	3760	9.51	222.1840	1650.1200	1591.2000
31/12/2016	1028242	HLA-DRB1*03:01	ic50	WMTGRMGERQLQKIE	479	9074.4	4561.24	9159	18.72	1758.1558	9074.4000	4561.2400
31/12/2016	1028242	HLA-DRB1*03:01	ic50	WMTTEDMLEVWNRVW	428	7768.1	3154.42	6769	28.68	400.3394	6769.0000	3154.4200
31/12/2016	1028242	HLA-DRB1*03:01	ic50	WNTDIKTLKFDALSG	18	347.6	1340.11	721	2.66	504.4839	721.0000	504.4839
31/12/2016	1028242	HLA-DRB1*03:01	ic50	WNTGHDWILADKRPT	28	815.1	1187.66	1084	13.04	699.6319	1084.0000	815.1000
31/12/2016	1028242	HLA-DRB1*03:01	ic50	WPDLDLKPGAAWTVY	796	12188	6698.27	17708	35.14	1320.4435	12188.0000	6698.2700
31/12/2016	1028242	HLA-DRB1*03:01	ic50	WSIHGKGEWMTTEDM	5854	27251.5	15830.95	48655	70.04	1709.6657	27251.5000	15830.9500
31/12/2016	1028242	HLA-DRB1*03:01	ic50	WVPQGRTTWSIHGKG	10000	32557.2	12592.71	21160	40.79	3540.3701	21160.0000	12592.7100
31/12/2016	1028242	HLA-DRB1*03:01	ic50	WVSATLEQDKCVTVM	252	427.4	976.7	2275	3.87	673.0404	976.7000	673.0404
31/12/2016	1028242	HLA-DRB1*03:01	ic50	YAFVGVMYNLWKMKTHHHHHH	49	4786.6	466.99	4818	9.25	208.4321	4786.6000	466.9900
31/12/2016	1028242	HLA-DRB1*03:01	ic50	YAFVGVMYNLWKMKTK	1765	5765.3	491.69	5154	9.98	208.4321	5154.0000	491.6900
31/12/2016	1028242	HLA-DRB1*03:01	ic50	YDNDNPYRTWHYCGS	1621	8395.8	9993.9	3232	17.29	2211.1281	8395.8000	8395.8000
31/12/2016	1028242	HLA-DRB1*03:01	ic50	YGGSWKLEGRWDGEE	1824	14984.8	13738.26	9232	18.87	5162.7403	13738.2600	13738.2600
31/12/2016	1028242	HLA-DRB1*03:01	ic50	YGIFQSTFLGASQRG	684	5813.8	6745.69	6530	14.41	290.1273	6530.0000	5813.8000
31/12/2016	1028242	HLA-DRB1*03:01	ic50	YGNGILVGDNSFVSA	20	145.5	219.74	919	1.22	626.1401	219.7400	219.7400
31/12/2016	1028242	HLA-DRB1*03:01	ic50	YGVEGTKTPVSPGEM	10000	32228.1	20318.37	38455	61.77	11223.0667	32228.1000	20318.3700
31/12/2016	1028242	HLA-DRB1*03:01	ic50	YKRTDIVEVDRDTAR	64	63.6	1329.57	119	3.5	2938.3835	119.0000	1329.5700
31/12/2016	1028242	HLA-DRB1*03:01	ic50	YLGYVIRDLAAMDGG	18	28.3	129.05	127	1.65	206.0208	127.0000	129.0500
31/12/2016	1028242	HLA-DRB1*03:01	ic50	YLVGSNMTQRVVIALKK	20	589.6	645.43	1449	4.37	276.6126	645.4300	589.6000
31/12/2016	1028242	HLA-DRB1*03:01	ic50	YMDVISRRDQRGSGQ	203	2661.8	2946.72	553	23.56	1975.5091	2661.8000	2661.8000
31/12/2016	1028242	HLA-DRB1*03:01	ic50	YMPDVLEKLELLQRR	612	642.6	1085.4	1245	3.98	467.8751	1085.4000	642.6000
31/12/2016	1028242	HLA-DRB1*03:01	ic50	YPEDPVKLASIVKAS	385	3363.4	3198.44	3086	5.57	437.5869	3198.4400	3198.4400
31/12/2016	1028242	HLA-DRB1*03:01	ic50	YPMEIRPRKTHESHL	39	11644.7	4131.31	12599	25.75	3550.6458	11644.7000	4131.3100
31/12/2016	1028242	HLA-DRB1*03:01	ic50	YPSGTSGSPIVNRNG	727	23492	18645.71	23631	44.53	15062.6909	23492.0000	18645.7100
31/12/2016	1028242	HLA-DRB1*03:01	ic50	YPWDRIEEVTRMAMT	11	845.9	878.5	2722	6.18	1437.7635	878.5000	878.5000
31/12/2016	1028242	HLA-DRB1*03:01	ic50	YSDRGWGNGCGLFGK	5162	33740.6	25024.08	50000	70.94	5797.4266	33740.6000	25024.0800
31/12/2016	1028242	HLA-DRB1*03:01	ic50	YTDYLTVMDRYSVDA	423	2025.9	1262.2	1283	8.29	326.9811	1283.0000	1262.2000
31/12/2016	1028242	HLA-DRB1*03:01	ic50	YTIDCDGSILGAAVND	37	154.4	767.15	1315	6.79	655.1910	767.1500	655.1910
31/12/2016	1028057	HLA-DRB1*01:01	ic50	AKAFAYYIEPQHRDVLQLYA	115	22	223.78	571	48.23	303.7667	223.7800	223.7800
31/12/2016	1028057	HLA-DRB1*01:01	ic50	AVDDYAGYLLDKNQSDLVTN	1380	31.3	190.64	178	26.59	513.3161	178.0000	190.6400
31/12/2016	1028057	HLA-DRB1*01:01	ic50	DTGGLIDSPSINLDVRKQYK	866	154.2	137.15	190	36.61	967.3817	154.2000	154.2000
31/12/2016	1028057	HLA-DRB1*01:01	ic50	EAQLNINQEWNKALGLPKYT	104	110.2	51.12	240	31.65	1150.2998	110.2000	110.2000
31/12/2016	1028057	HLA-DRB1*01:01	ic50	EIMKHIVKIEVKGEEAVKKE	243	527.6	683.37	658	57.6	395.3993	658.0000	527.6000
31/12/2016	1028057	HLA-DRB1*01:01	ic50	EQYTHQDEIYEQVHSKGLYV	1	29.2	39.74	41	15.18	706.8165	39.7400	39.7400
31/12/2016	1028057	HLA-DRB1*01:01	ic50	EYIRIDAKVVPKSKIDTKIQ	3	6	27.69	41	8.09	515.8075	27.6900	27.6900
31/12/2016	1028057	HLA-DRB1*01:01	ic50	HQSIGSTLYNKIYLYENMNI	115	165.4	203.42	321	36.94	211.4752	203.4200	203.4200
31/12/2016	1028057	HLA-DRB1*01:01	ic50	KELLNRIQVDSSNPLSEKEK	146	189.4	309.81	261	39.97	1047.0462	261.0000	309.8100
31/12/2016	1028057	HLA-DRB1*01:01	ic50	KIYLYENMNINNLTATLGAD	0.2	11.6	15.48	48	9.45	221.9894	15.4800	15.4800
31/12/2016	1028057	HLA-DRB1*01:01	ic50	KLITFNVHNRYASNIVESAY	35	124.8	140.65	248	33.37	257.6445	140.6500	140.6500
31/12/2016	1028057	HLA-DRB1*01:01	ic50	LENGKLILQRNIGLEIKDVQI	0.04	10.9	18.1	36	7.08	259.7624	18.1000	18.1000
31/12/2016	1028057	HLA-DRB1*01:01	ic50	LLFTNQLKEHPTDFSVEFLE	909	58.1	1360.09	567	48.08	386.7421	567.0000	386.7421
31/12/2016	1028057	HLA-DRB1*01:01	ic50	NKALGLPKYTKLITFNVHNR	0.04	9.6	9.99	31	6	238.1349	9.9900	9.9900
31/12/2016	1028057	HLA-DRB1*01:01	ic50	PEAFNYMDKFNEQEINLSLE	2156	253.4	343.27	405	45.11	1759.9495	343.2700	343.2700
31/12/2016	1028057	HLA-DRB1*01:01	ic50	PESRSILLHGPSKGVELRND	7	9.8	21.32	66	12.6	1004.9466	21.3200	21.3200
31/12/2016	1028057	HLA-DRB1*01:01	ic50	QHRDVLQLYAPEAFNYMDKF	146	5.7	17.72	32	6.21	288.3706	17.7200	17.7200
31/12/2016	1028057	HLA-DRB1*01:01	ic50	QNSNEVQEVFAKAFAYYIEP	0.1	11.9	13.21	27	5.2	216.3999	13.2100	13.2100
31/12/2016	1028057	HLA-DRB1*01:01	ic50	QSDLIKKVTNYLVDGNGRFV	12	33.5	37.98	33	16.66	494.2130	33.5000	37.9800
31/12/2016	1028057	HLA-DRB1*01:01	ic50	RNKTQEEHLKEIMKHIVKIE	19240	356.2	302.75	332	49.46	444.1477	332.0000	356.2000
31/12/2016	1028057	HLA-DRB1*01:01	ic50	SDVLEMYKAIGGKIYIVDGD	5	7.5	11.35	48	9.45	309.7197	11.3500	11.3500
31/12/2016	1028057	HLA-DRB1*01:01	ic50	SEGFIHEFGHAVDDYAGYLL	5	6.5	29.53	40	2.18	371.8771	29.5300	29.5300
31/12/2016	1028057	HLA-DRB1*01:01	ic50	SKKFIDIFKEEGSNLTSYGR	4	25.7	83.31	60	13.83	2560.7000	60.0000	83.3100
31/12/2016	1028057	HLA-DRB1*01:01	ic50	VENTEKALNVYYEIGKILSR	1	16.8	60.08	139	22.65	222.5361	60.0800	60.0800
31/12/2016	1028057	HLA-DRB1*01:01	ic50	VLVIQSSEDYVENTEKALNV	1702	922.3	778.56	472	44.46	544.3546	778.5600	778.5600
31/12/2016	1028057	HLA-DRB1*01:01	ic50	YGKDALLHEHYVYAKEGYEP	199	95.4	240.36	626	40.03	239.3040	240.3600	239.3040
31/12/2016	1028057	HLA-DRB1*01:01	ic50	YLVDGNGRFVFTDITLPNIA	123	61.2	74.26	481	27.47	270.3547	74.2600	74.2600
31/12/2016	1028057	HLA-DRB1*01:01	ic50	YVYAKEGYEPVLVIQSSEDY	771	137.6	238.39	281	45.28	819.2256	238.3900	238.3900
31/12/2016	1028057	HLA-DRB1*01:01	ic50	YYEIGKILSRDILSKINQPY	69	23.9	59.22	199	28.42	286.2599	59.2200	59.2200
31/12/2016	1028241	HLA-DRB1*01:01	ic50	AAAQKEVSGVKGFTL	180	205.8	638.98	110	41.38	1548.2010	205.8000	638.9800
31/12/2016	1028241	HLA-DRB1*01:01	ic50	AAEVLVVLSELPDFL	1105	54.8	360	203	28.76	245.3315	203.0000	245.3315
31/12/2016	1028241	HLA-DRB1*01:01	ic50	AAHRARANESATILM	978	172.2	773.68	938	38.39	802.1884	773.6800	773.6800
31/12/2016	1028241	HLA-DRB1*01:01	ic50	AALHPFALLLVLAGWK	173	70.7	79.62	21	3.95	196.5703	70.7000	79.6200
31/12/2016	1028241	HLA-DRB1*01:01	ic50	AASLRKAGKSVVVLNK	8	49.9	82.63	129	23.87	844.5720	82.6300	82.6300
31/12/2016	1028241	HLA-DRB1*01:01	ic50	AAVPGKNVVNVQTKP	1303	2724.3	4656.03	1771	69.33	3302.5253	2724.3000	3302.5253
31/12/2016	1028241	HLA-DRB1*01:01	ic50	ACPGTSVIIDGNCDGKK	2444	4662.5	6089.85	5391	89.54	2541.9510	5391.0000	4662.5000
31/12/2016	1028241	HLA-DRB1*01:01	ic50	ADVILPIGTRSVETD	8	33	86.48	64	16.49	764.4514	64.0000	86.4800
31/12/2016	1028241	HLA-DRB1*01:01	ic50	AEMETESWIVDRQWA	7119	5667.6	3328.9	7993	89.03	2010.1912	5667.6000	3328.9000
31/12/2016	1028241	HLA-DRB1*01:01	ic50	AEMVIHHQHVQDCDE	81	1795.2	1800.72	2401	75.85	490.5725	1800.7200	1795.2000
31/12/2016	1028241	HLA-DRB1*01:01	ic50	AFKPVLVDEGRKVAI	106	171.4	561.75	618	49.85	908.8889	561.7500	561.7500
31/12/2016	1028241	HLA-DRB1*01:01	ic50	AFSIRPGLLIGFGLR	1	42	102.51	104	18.22	270.0131	102.5100	102.5100
31/12/2016	1028241	HLA-DRB1*01:01	ic50	AGLKTNDRKWCFEGP	347	13385.4	9522.26	50000	98	2727.7876	13385.4000	9522.2600
31/12/2016	1028241	HLA-DRB1*01:01	ic50	AGWLFHVRGARRSGD	2	18.8	18.67	64	10.69	287.8882	18.8000	18.8000
31/12/2016	1028241	HLA-DRB1*01:01	ic50	AHLAEENEGDNACKR	10000	4051.1	10557.45	27765	89.54	11149.9414	10557.4500	10557.4500
31/12/2016	1028241	HLA-DRB1*01:01	ic50	ALAAAGLVGVLAGLAK	5	13.6	39.1	17	7.73	215.4738	17.0000	39.1000
31/12/2016	1028241	HLA-DRB1*01:01	ic50	ALIAAFSIRPGLLIG	1	18.4	21.62	43	8.47	212.9388	21.6200	21.6200
31/12/2016	1028241	HLA-DRB1*01:01	ic50	ALVGAALHPFALLLV	4	53.5	30.9	74	13.85	199.2355	53.5000	53.5000
31/12/2016	1028241	HLA-DRB1*01:01	ic50	ALYEKKLALYLLLAL	23	85.6	26.4	35	6.87	196.0897	35.0000	85.6000
31/12/2016	1028241	HLA-DRB1*01:01	ic50	AMCRTPFSLAEGIVL	16	18	42.26	28	9.11	244.7602	28.0000	42.2600
31/12/2016	1028241	HLA-DRB1*01:01	ic50	AMSKVRKDISEWQPS	3390	12559.8	4529.77	5920	89.54	1608.1164	5920.0000	4529.7700
31/12/2016	1028241	HLA-DRB1*01:01	ic50	AMTDTTPFGQQRVFK	150	3445	2550.18	4927	85.78	3310.6218	3445.0000	3310.6218
31/12/2016	1028241	HLA-DRB1*01:01	ic50	AMYMALIAAFSIRPGK	6	7	7.17	3	2.64	197.4959	7.0000	7.1700
31/12/2016	1028241	HLA-DRB1*01:01	ic50	ANEAVQDPKFWELVD	896	8517.4	3685.53	12770	92.61	1466.6337	8517.4000	3685.5300
31/12/2016	1028241	HLA-DRB1*01:01	ic50	ANGKTLGEVWKRELN	602	3927.7	4451.74	5994	86.2	2248.6955	4451.7400	3927.7000
31/12/2016	1028241	HLA-DRB1*01:01	ic50	ANMWSLMYFHKRDMR	4	229.4	113.89	678	43.3	210.6136	229.4000	210.6136
31/12/2016	1028241	HLA-DRB1*01:01	ic50	ANVMAASLRKAGKSV	55	49	137.21	218	29.98	273.5771	137.2100	137.2100
31/12/2016	1028241	HLA-DRB1*01:01	ic50	APCRIPVIVADDLTA	1151	640.1	829.6	582	48.62	362.6556	640.1000	640.1000
31/12/2016	1028241	HLA-DRB1*01:01	ic50	AQQSKLAQRRVFHGV	9	514.7	423.22	486	48.26	579.6625	486.0000	514.7000
[truncated: 993 more rows]
